# Supplementary material for: Sources of variation in baseline gene expression levels from toxicogenomics study control animals across multiple laboratories
Source: BMC Genomics. 2008 Jun 12;9:285. doi: 10.1186/1471-2164-9-285 (PMC2453529; doi:10.1186/1471-2164-9-285)
Supplement: Additional file 3 — Tabular display of study factor combinations alongside the HL and VC statistics for each tissue-array set of control data. Hotelling-Lawley (HL) and Variance Components (VC) scores were computed for each of 17 study factors in each six tissue-array set. Scores in bold were above the threshold for significance. A threshold for significance of the HL statistics was set empirically at 0.35. The residual error was the cutoff for significance for a VC statistic. [file 1471-2164-9-285-S3.xls]

## Sheet: Additional file3
Liver (RGU34A)
Factor	HL	VC
Lab	0.4772	0.06	4	15				3						8	18		1						12						5
Study	0.4218	0.02	4*A	15*A		15*B		3*C				3*A	3*D	8*A	18*A		1*C		1*B			1*A	12*A		12*B		12*C		5*A
Gender	0.1898	0.21	M							F		M						F	M
OrganSection	0.1921	0.02		right median lobe										edge of left lobe	right median lobe		left median lobe		right median lobe		right lateral lobe	right median lobe							whole liver
Strain	0.0866	0.01	Sprague-Dawley					Wistar						Sprague-Dawley			Wistar						Sprague-Dawley
Fasted	0.1083	0.09	YES	NO										YES					NO				YES
SacMethod	0.1093	0.02	CO2	Pentobarbital										exanguinated	CO2				Decapitation			CO2	Pentobarbital						CO2
Anesthetic	0.0186	0.07	NO	YES											NO				YES
Age	0.0315	0	8-9 weeks		6-7 weeks			> 12 weeks					10-12 weeks	8-9 weeks	7-8 weeks		10-12 weeks		8-9 weeks	6-7 weeks			7-8 weeks	< 6 weeks	8-9 weeks	6-7 weeks		7-8 weeks	8-9 weeks
Route	0.094	0.13	gavage											IV	PO		None		gavage			PO	gavage
DoseFreq	0.0325	0.05	once daily													None			twice daily	once daily			twice daily				once daily
Fixation	0.1016	0.06	RNALater	Snap Freeze										RNALater	Snap Freeze														Other
Diet	0.1198	0.01	harlan	5002				9433				3883		5002					R&M No 1				5002
Vehicle	0.1005	0.02	HPMC	MC				natrosol				oil	natrosol	saline	MC	untreated			HPMC	MC									PEG400
RNAAmount	0.0323	0.03	10	5				15						5	10														5
DoseDuration	0.0423	0.01	5		1	5	1		7	1	7	1					0		7	1		6	14	1	14	1		5	1	3	8
Scanner	0.1569	0.09	3000	2500				3000							2500								0	0	0	0	0	0	3000
Sample Size	124		5	5		4	5	3	3				4	10		2	4	4	5	1	4	2	5	5	5	5	5	5	3	4	2
Total var	640.586
Full model	69.9249
Residual		0.08
Liver (RAE230A)
Factor	HL	VC
Lab	0.264	0	2																					17																		11						7	8
Study	0.2172	0.02	2*A				2*D				2*E				2*B					2*C				17*C	17*D	17*H	17*I	17*J	17*A	17*B	17*G						17*F			17*E	17*K	11*A		11*B		11*C		7*A	8*B
Gender	0.4574	0.5	M																					F							M									F		M	F	M	F	M	F	M	F
OrganSection	0.214	0	whole liver															random		whole liver				left lobe																		left median lobe							edge of left lobe
Strain	0.1897	0.06	Wistar																					Sprague-Dawley																									F344/N
Fasted	0.1709	0.17	NO																					YES																		NO							YES
SacMethod	0.2404	0.06	Decapitation																					CO2																		exanguinated						CO2	exanguinated
Anesthetic	0.1206	0	YES																					CO2																		YES
Age	0.0509	0	10-12 weeks																					8-11 weeks	< 6 weeks	10-12 weeks											8-11 weeks				10-12 weeks							7-8 weeks
Route	0.0439	0	gavage																	IP				PO										IP			PO					gavage						None	gavage
DoseFreq	0.0089	0.04	once daily																																													None	once daily
Fixation	0.0341	0.02	Other				Snap Freeze																																									RNALater
Diet	0.1686	0.01	3883				5002																	7012C																		5002
Vehicle	0.3486	0.02	tylose				CMC				oil				CMC					oil				oral_plus		HPMC			oral_plus		saline						PS80			HPMC		MC						untreated	acacia
RNAAmount	0.1773	0.07	5																					0																		10						5
DoseDuration	0.2267	0	1	3	7	14	1	3	7	14	1	3	7	14	3	7	14	1	3	1	3	7	14	4							1	3	7	1	3	7	1	3	7	4		31						0	4
Scanner	0.1803	0.01	3000				2500				3000													0																		2500							3000
Sample Size	179		3	3	3	3	3	3	3	3	3	3	3	3	1	3	3	3	2	3	3	3	3	5	4	3	3	3	5	5	3	3	3	3	3	3	5	6	5	3	3	5	5	5	5	5	5	5	11
Total var	853.833
Full model	166.421
Residual		0.02
Liver (RAE230_2)
Factor	HL	VC
Lab	0.7287	0	6			9	14		16
Study	0.0677	0.02	6*A			9*A	14*A		16*C	16*B		16*A
Gender	0	0	M
OrganSection	0.7287	0	random			left and median lobes	left lobe	left lobe	left median lobe
Strain	0.7082	0.04	Wistar			F344/N	Sprague-Dawley		Wistar
Fasted	0.6639	0.14	NO			YES	NO
SacMethod	0.7082	0	CO2			cervical dislocation	anesthetic overexposure		CO2
Anesthetic	0.1534	0	NO			YES			NO
Age	0.1514	0.05	8-11 weeks	> 12 weeks			8-9 weeks		10-12 weeks	> 12 weeks
Route	0.0633	0.01	feed			gavage
DoseFreq	0.0633	0.01	None			once daily
Fixation	0	0	Snap Freeze
Diet	0.6934	0.46	5002			2000	5002		3893
Vehicle	0.7309	0.05	acetone			oil	MC		CMC			water
RNAAmount	0.7287	0	20			15	5		10
DoseDuration	0.9728	0.12	4	30	90	0	5	1	14			28	91
Scanner	0.0008	0	3000								0	3000
Sample Size	56		4	3	3	12	4	4	5	4	1	8	8
Total var	3430.07
Full model	245
Residual		0.1
Kidney (RGU34A)
Factor	HL	VC
Lab	0.5494	0	3				1			5
Study	0.0048	0	3*B		3*A		1*C			5*A
Gender	0.0433	0.07	M						F	M
OrganSection	0	0	whole kidney
Strain	0.473	0.2	Wistar							Sprague-Dawley
Fasted	0.1007	0.1	NO				YES
SacMethod	0.1007	0.1	Pentobarbital				CO2
Anesthetic	0.124	0.02	YES				NO			YES
Age	0.5494	0	> 12 weeks				10-12 weeks			8-9 weeks
Route	0.133	0	IM		gavage		None			gavage
DoseFreq	0.124	0.02	once daily				None			once daily
Fixation	0.473	0.2	Snap Freeze							Other
Diet	0.1181	0.02	9433		3883		5002
Vehicle	0.5542	0	saline		oil		untreated			PEG400
RNAAmount	0.5494	0	15				10			5
DoseDuration	0.0668	0.11	1	7	1	14	7	0	0	1	3	8
Scanner	0.124	0.02	3000				2500			3000
Sample Size	29		3				1	4			2
Total var	725.019		Kidney (RGU34a)
Full model	474.259
Residual		0.14
Kidney (RAE230A)
Factor	HL	VC
Lab	0.2467	0.03	11						7
Study	0.0128	0.15	11*A		11*C		11*B		7*B
Gender	0.731	0.35	F	M	F	M	F	M	M
OrganSection	0	0	whole kidney
Strain	0	0	Sprague-Dawley
Fasted	0	0	NO
SacMethod	0	0	exanguinated
Anesthetic	0	0	YES
Age	0.2467	0.09	10-12 weeks						8-9 weeks
Route	0.2467	0.03	gavage						SC
DoseFreq	0	0	once daily
Fixation	0.2467	0.03	Snap Freeze						RNALater
Diet	0	0	5002
Vehicle	0.2467	0.03	MC						saline
RNAAmount	0.2467	0.03	10						5
DoseDuration	0.2467	0.03	31						3
Scanner	0	0	2500
Sample Size	33		5	4	5	6	5	5	3
Total var	676.257
Full model	261.543
Residual		0.22
Kidney (RAE230_2)
Factor	HL	VC
Lab	0.2929	0.02	4		16
Study	0.061	0.01	4*B		16*C	16*B	16*A
Gender	0.213	0.05	M	F	M
OrganSection	0.4888	0.76	whole kidney				kidney cortex		kidney medulla
Strain	0.2929	0.04	Sprague-Dawley		Wistar
Fasted	0.2929	0.02	YES		NO
SacMethod	0.2929	0.02	anesthetic overexposure		CO2
Anesthetic	0.2929	0.01	YES		NO
Age	0.0049	0.01	> 12 weeks		10-12 weeks	> 12 weeks
Route	0	0	gavage
DoseFreq	0	0	once daily
Fixation	0	0	Snap Freeze
Diet	0.2929	0.01	5002		3893
Vehicle	0.3004	0	HPMC		CMC		water
RNAAmount	0	0	10
DoseDuration	0.5563	0.01	90		14		28	91	28	91
Scanner	0	0	3000
Sample Size	61		10	9	5		8
Total var	7429.21
Full model	720.607
Residual		0.04
[truncated: 1 more columns]
