# Supplementary material for: Sources of variation in baseline gene expression levels from toxicogenomics study control animals across multiple laboratories
Source: BMC Genomics. 2008 Jun 12;9:285. doi: 10.1186/1471-2164-9-285 (PMC2453529; doi:10.1186/1471-2164-9-285)
Supplement: Additional file 6 — List of Affymetrix probe sets associated with high variance in control rat liver and/or kidney. This list contains 373 genes with replicate evidence of high baseline variance among the six tissue-array sets. Baseline variance was calculated for each probe set (within each tissue-array set) based on the maximal model, in which each unique combination of factors was encoded as a distinct group. Using these variance measurements, probe sets that were ranked in the top 2% in baseline variance among expressed targets were intersected across tissue-array sets by probe identifier. The intersected list was then filtered for probe sets that were among the top 5% most variant on at least a second tissue-array set, or that were relevant to toxicogenomics (defined here as inclusion on the Affymetrix GeneChip Rat ToxFX 1.0 array). Column A: Probe set identifier on Affymetrix RAE230 and ToxFX arrays, Column B: Probe set identifier on Affymetrix RGU34 arrays, intersected by Affymetrix Best Match sequence mapping file or UniGene ID (grey background), Columns C-E: UniGene identifier, Gene Name, and Gene Symbol, Column F: Tissue where high variance observed; Liver (L), kidney (K), or both liver and kidney (B), Column G: Inclusion on the Affymetrix ToxFX 1.0 array: Yes (Y) or No (N), Column H: Functional annotation associated with the probe set, identified using the following sources of curation in DAVID [11], KEGG: Kyoto Encyclopedia of Genes and Genomes pathway; BP: Gene Ontology Biological Process; MF: Gene Ontology Molecular Function; CC: Gene Ontology Cellular Compartment; COG: Clusters of Orthologous Groups of Proteins; SP: Swiss Prot knowledgebase ; IP, Interpro database. [file 1471-2164-9-285-S6.xls]

## Sheet: Most Variant
RAE ID	RGU34 ID	UniGene	Name	Gene Symbol	Tissue	ToxFX	Functional Annotation
1367794_at		Rn.780	Alpha-2-macroglobulin	A2m	L	Y	Complement and coagulation pathways (KEGG)
1395644_at		Rn.40675	ATP-binding cassette, sub-family A (ABC1), member 8b (predicted)	Abca8b_predicted	L	Y	Transport(BP)
1370583_s_at	M81855_at	Rn.107444	ATP-binding cassette, sub-family B (MDR/TAP), member 1 /// ATP-binding cassette, sub-family B (MDR/TAP), member 1A	Abcb1 /// Abcb1a	B	N	ABC transporters (KEGG)
1390781_at	rc_AA944536_at	Rn.22937	ATP-binding cassette, sub-family B (MDR/TAP), member 10 (predicted)	Abcb10	K	N	ABC transporters (KEGG)
1374171_at	rc_AI170056_s_at	Rn.54961	Similar to SRY (sex determining region Y)-box 5 isoform a	Abcc9	L	N	ABC transporters (KEGG)
1369455_at		Rn.74258	ATP-binding cassette, sub-family G (WHITE), member 5	Abcg5	L	Y	ABC transporters (KEGG)
1373778_at	rc_AI030170_at	Rn.44359	Acetyl-Coenzyme A carboxylase beta	Acacb	B	Y	Insulin signaling pathway (KEGG)
1369526_at	U64451_at	Rn.44423	Acyl-Coenzyme A dehydrogenase, short/branched chain	Acadsb	B	Y	Bile acid synthesis (KEGG)
1372462_at	rc_AA859980_g_at	Rn.144992	Similar to acetyl CoA transferase-like	Acat2	L	Y	Cellular lipid metabolism(BP)
1367854_at	J05210_at	Rn.29771	ATP citrate lyase	Acly	L	Y	TCA cycle (KEGG)
1370147_at		Rn.43814	2-Amino-3-carboxymuconate-6-semialdehyde decarboxylase	Acmsd	B	Y	Tryptophan metabolism (KEGG)
1371137_at	X95189_at	Rn.10622	Acyl-Coenzyme A oxidase 2, branched chain	Acox2	L	Y	Fatty acid metabolism (KEGG)
1368021_at	M15327_at	Rn.40222	Alcohol dehydrogenase 1	Adh1	K	N	Xenobiotic metabolism (KEGG)
1369863_at	X90710_at	Rn.98159	Alcohol dehydrogenase 4 (class II), pi polypeptide	Adh4	L	Y	Xenobiotic metabolism (KEGG)
1374207_at	rc_AI113026_at	Rn.138360	Angiopoietin 2	Agpt2	K	Y	Receptor binding(MF)
1369291_at	M74054_s_at	Rn.9814	Angiotensin II receptor, type 1 (AT1A)	Agtr1a	K	N	Calcium signaling pathway (KEGG)
1368659_at	AB002584_at	Rn.1874	Alanine-glyoxylate aminotransferase 2	Agxt2	B	Y	Glycine, serine and threonine metabolism (KEGG)
1370902_at	rc_AI233740_at	Rn.23676	Aldo-keto reductase family 1, member B8	Akr1b8	K	Y	Cellular lipid metabolism(BP)
1398612_at	rc_AI639479_at		Aldo-keto reductase family 1, member C12 (predicted)	Akr1c12_predicted	B	N	Oxidoreductase activity(MF)
1393902_at	rc_AI072107_at		Aldo-keto reductase family 1, member C6	Akr1c6	B	N	Cellular lipid metabolism(BP)
1367985_at	D86297_at	Rn.32517	Aminolevulinic acid synthase 2	Alas2	B	Y	Glycine, serine and threonine metabolism (KEGG)
1387022_at	AF001898_at	Rn.6132	Aldehyde dehydrogenase family 1, member A1	Aldh1a1	L	Y	Retinol metabolism (KEGG)
1368342_at	U90888_at	Rn.11106	Adenosine monophosphate deaminase 3	Ampd3	K	N	Purine metabolism (KEGG)
1388924_at	rc_AA944481_at	Rn.119611	Angiopoietin-like protein 4	Angptl4	B	N	PPAR signaling (KEGG)
1370862_at	S76779_s_at	Rn.32351	Apolipoprotein E	Apoe	K	Y	Neurodegenerative disorders (KEGG)
1367804_at	rc_AA945608_at	Rn.109007	Serum amyloid P-component	Apcs	K	Y	Immune response(BP)
1369625_at	X67948_at	Rn.1618	Aquaporin 1	Aqp1	L	N	Transport(BP)
1372190_at	rc_AI235942_at	Rn.90091	Aquaporin 4	Aqp4	K	N	Transport(BP)
1370510_a_at	AB012600_s_at	Rn.14532	Aryl hydrocarbon receptor nuclear translocator-like	Arntl	B	Y	Circadian rhythm (KEGG)
1389230_at	rc_AA818910_at	Rn.161886	Arrestin domain containing 3	Arrdc3	B	N
1387966_at	rc_AI232205_at	Rn.22774	Asparaginase-like sperm autoantigen	Asrgl1	K	N	Metabolism(BP)
1369268_at	M63282_at	Rn.9664	Activating transcription factor 3	Atf3	L	Y	Transcription factor activity(MF)
1386911_at	rc_AI177026_at	Rn.1042	ATPase, Na+/K+ transporting, alpha 2 polypeptide	Atp1a2	K	Y	Ion transport(BP)
1386166_at	rc_AA892881_at	Rn.14800	ATPase, H+ transporting, V1 subunit G, isoform 3 (predicted)	Atp6v1g3_predicted	K	N	Ion transport(BP)
1379368_at	rc_AI237606_at	Rn.20571	B-cell leukemia/lymphoma 6 (predicted)	Bcl6_predicted	B	N	Apoptosis(BP)
1369415_at	AF009330_at	Rn.81055	Basic helix-loop-helix domain containing, class B2	Bhlhb2	B	Y	Circadian rhythm (KEGG)
1386995_at	rc_AA944156_s_at	Rn.27923	B-cell translocation gene 2, anti-proliferative	Btg2	B	N	Transcription regulation(SP)
1368000_at	M29866_s_at	Rn.11378	Complement component 3	C3	K	Y	Complement and coagulation pathways (KEGG)
1383291_at	rc_AI232490_at		Complement component 7	C7	B	N	Extracellular space(CC)
1367896_at	rc_AA819140_at	Rn.1647	Carbonic anhydrase 3	Ca3	L	Y	Nitrogen metabolism (KEGG)
1391481_at	rc_AI235186_f_at		Calpastatin	Cast	B	N
1367995_at	rc_AA926149_g_at	Rn.3001	Catalase	Cat	K	Y	Iron ion binding(MF)
1377642_at	rc_AI010103_at	Rn.81070	Caveolin 2	Cav2	L	N	Focal adhesion (KEGG)
1367689_a_at	AF072411_at	Rn.102418	CD36 antigen	Cd36 /// LOC499984	B	N	ECM-receptor interaction (KEGG)
1369854_a_at		Rn.91235	CEA-related cell adhesion molecule 1	Ceacam1	L	N	Immunoglobulin domain(SP)
1387087_at	S77528cds_s_at	Rn.6479	CCAAT/enhancer binding protein (C/EBP), beta	Cebpb	B	Y	Apoptosis(BP)
1389469_at	rc_AA858645_at	Rn.1478	Chromodomain helicase DNA binding protein 1-like (predicted)	Chd1l_predicted	B	N	Helicase activity(MF)
1368692_a_at	D10262_at	Rn.10985	Choline kinase alpha	Chka	L	Y	Glycine, serine and threonine metabolism (KEGG)
1389179_at	rc_AA800243_at	Rn.8171	Cell death-inducing DNA fragmentation factor, alpha subunit-like effector A (predicted)	Cidea_predicted	B	N	Apoptosis(BP)
1388233_at	AF065161_at	Rn.14523	Cytokine inducible SH2-containing protein	Cish	B	N	Jak-Stat signaling pathway (KEGG)
1369677_at	X55812complete_seq_at	Rn.89774	Cannabinoid receptor 1 (brain)	Cnr1	K	Y	Neuroactive receptor ligand interaction (KEGG)
1388116_at	M27207mRNA_s_at	Rn.2953	Collagen, type 1, alpha 1	Col1a1	B	Y	Tissue development(BP)
1370959_at	X70369_s_at	Rn.3247	Collagen, type III, alpha 1	Col3a1	K	Y	ECM-receptor interaction (KEGG)
1368826_at	M93257_s_at	Rn.220	Catechol-O-methyltransferase	Comt	B	Y	Tyrosine metabolism (KEGG)
1386921_at	L07281_at	Rn.7149	Carboxypeptidase E	Cpe	K	N	Type I Diabetes (KEGG)
1386946_at	L07736_at	Rn.2856	Carnitine palmitoyltransferase 1, liver	Cpt1a	L	Y	Fatty acid metabolism (KEGG)
1369737_at	S66024_at	Rn.10251	cAMP responsive element modulator	Crem	B	N	Transcription factor activity(MF)
1387183_at	J02844_s_at	Rn.4896	Carnitine O-octanoyltransferase	Crot	L	N	Cellular lipid metabolism(BP)
1368059_at	rc_AI233209_at	Rn.24561	Crystallin, mu	Crym	L	N	Amino acid transport and metabolism(COG)
1389974_at	rc_AA875506_at	Rn.4231	Casein kinase II, alpha 1 polypeptide	Csnk2a1	B	N	Wnt signaling pathway (KEGG)
1367631_at	rc_AI070318_at	Rn.17145	Connective tissue growth factor	Ctgf	B	Y	Growth factor activity(MF)
1368167_at	D45187_s_at	Rn.92738	Cathepsin E	Ctse	K	Y	Immune response(BP)
1373544_at	rc_AA946476_at	Rn.7391	Chemokine (C-X-C motif) ligand 9	Cxcl9	L	N	Defense response(BP)
1386904_a_at	AF007107_s_at	Rn.1055	Cytochrome b-5	Cyb5	B	N	Cellular lipid metabolism(BP)
1376344_at	rc_AI010267_at	Rn.13660	Cytochrome b reductase 1	Cybrd1	K	Y	Electron transport(BP)
1387123_at	M21208mRNA_s_at	Rn.10172	Cytochrome P450, family 17, subfamily a, polypeptide 1	Cyp17a1	L	Y	C21-Steroid Hormone metabolism (KEGG)
1384392_at	rc_AA957564_at	Rn.19898	Cytochrome P450, family 26, subfamily b, polypeptide 1	Cyp26b1	K	Y	Electron transport(BP)
1371076_at	J00728cds_f_at	Rn.91353	Cytochrome P450, family 2, subfamily b, polypeptide 2	Cyp2b2	L	Y	Electron transport(BP)
1368155_at	M33550cds_s_at	Rn.2586	Cytochrome P450, family 2, subfamily c, polypeptide 40	Cyp2c40	L	Y	Xenobiotic metabolism (KEGG)
1367917_at	AB008423_s_at	Rn.91355	Cytochrome P450, family 2, subfamily d, polypeptide 26	Cyp2d26	K	Y	Electron transport(BP)
1370377_at	J02869mRNA_s_at	Rn.91133	Cytochrome P450, family 2, subfamily d, polypeptide 9 /// Cytochrome P450, family 2, subfamily d, polypeptide 10	Cyp2d9 /// Cyp2d10	K	Y	Electron transport(BP)
1370387_at	U46118_at	Rn.10489	Cytochrome P450, family 3, subfamily a, polypeptide 13	Cyp3a13	L	Y	Xenobiotic metabolism (KEGG)
1398307_at	D38381_s_at	Rn.32085	Cytochrome P450, 3a18	Cyp3a18	L	Y	Xenobiotic metabolism (KEGG)
1370397_at	M33936_s_at	Rn.33492	Cytochrome P450, family 4, subfamily a, polypeptide 14	Cyp4a14	K	Y	Xenobiotic metabolism (KEGG)
1370399_at	M29853_at	Rn.86651	Cytochrome P450, family 4, subfamily b, polypeptide 1	Cyp4b1	K	Y	Electron transport(BP)
1368458_at	J05460_s_at	Rn.10737	Cytochrome P450, family 7, subfamily a, polypeptide 1	Cyp7a1	L	Y	Bile acid synthesis (KEGG)
1368435_at	rc_AA945418_at	Rn.23013	Cytochrome P450, family 8, subfamily b, polypeptide 1	Cyp8b1	L	Y	Cellular lipid metabolism(BP)
1369491_at	AB003400_at	Rn.81058	D-amino acid oxidase	Dao1	B	Y	Glycine, serine and threonine metabolism (KEGG)
1387874_at	J03179_at	Rn.11274	D site albumin promoter binding protein	Dbp	K	Y	Metabolism(BP)
1370956_at	X59859_i_at	Rn.106103	Decorin	Dcn	K	Y	TGF-beta signaling pathway (KEGG)
1368025_at	rc_AI144692_at	Rn.9775	DNA-damage-inducible transcript 4	Ddit4	K	N	Apoptosis(BP)
1368013_at	rc_AI070152_at	Rn.19672	DNA-damage-inducible transcript 4-like	Ddit4l	K	Y
1370075_at	rc_AA900413_at	Rn.133502	Dihydrofolate reductase	Dhfr	K	Y	Folate biosynthesis (KEGG)
1369259_at		Rn.87549	Deiodinase, iodothyronine, type I	Dio1	B	Y	Hormone metabolism(BP)
1382024_at		Rn.129050	DnaJ (Hsp40) homolog, subfamily B, member 6 (predicted) /// Similar to mDj4 /// Similar to DnaJ homolog subfamily B member 6 (Heat shock protein J2) (HSJ-2) (MRJ) (mDj4)	Dnajb6	B	N	Metabolism(BP)
1368084_at	U76635mRNA_at	Rn.6077	Deoxyribonuclease I	Dnase1	K	Y	Apoptosis(BP)
1371732_at	rc_AI236402_at	Rn.8396	Dermatopontin (predicted)	Dpt_predicted	K	Y	Extracellular space(CC)
1389066_at	rc_AI229304_at	Rn.24428	Down syndrome critical region gene 1-like 1	Dscr1l1	B	N	Calcium mediated signalling(BP)
1368147_at		Rn.98260	Dual specificity phosphatase 1	Dusp1	B	N	MAPK signaling pahway (KEGG)
1382778_at	rc_AI231350_at	Rn.4313	Dual specificity phosphatase 6	Dusp6	B	N	MAPK signaling pahway (KEGG)
1368325_at	U04842_at	Rn.6075	Epidermal growth factor	Egf	K	Y	MAPK signaling pahway (KEGG)
1370830_at	rc_AA899762_g_at	Rn.37227	Epidermal growth factor receptor	Egfr	B	Y	MAPK signaling pahway (KEGG)
1368321_at	M18416_at	Rn.9096	Early growth response 1	Egr1	B	Y	Transcription factor activity(MF)
1383315_at	rc_AA925167_at	Rn.145009	Hepatic protein EIIH	Eiih	L	Y
1381311_at		Rn.43404	EGF-like module containing, mucin-like, hormone receptor-like sequence 1	Emr1	B	Y	Cell surface(CC)
1391864_at	rc_AA891719_at	Rn.8484	Ectonucleotide pyrophosphatase/phosphodiesterase 6 (predicted)	Enpp6_predicted	K	N	Metabolism(BP)
1368515_at	rc_AI058943_at	Rn.19026	Erythrocyte protein band 4.1-like 3	Epb4.1l3	K	N	Tight junction (KEGG)
1369663_at	X60328_g_at	Rn.54495	Epoxide hydrolase 2, cytoplasmic	Ephx2	B	Y	Xenobiotic metabolism (KEGG)
1368078_at	rc_AI233219_at	Rn.6376	Endothelial cell-specific molecule 1	Esm1	K	N	Growth factor activity(MF)
1371519_at	rc_AI176422_g_at	Rn.37277	Electron-transferring-flavoprotein dehydrogenase	Etfdh	B	N	Electron transport(BP)
1368442_at	M81397_at	Rn.54498	Coagulation factor 2	F2	K	Y	Complement and coagulation cascades (KEGG)
1370281_at	S69874_s_at	Rn.98269	Fatty acid binding protein 5, epidermal	Fabp5	B	Y	Cellular lipid metabolism(BP)
1367707_at	M76767_s_at	Rn.9486	Fatty acid synthase	Fasn	B	Y	Insulin signaling pathway (KEGG)
1383516_at	rc_AI028856_at	Rn.64635	Fibrinogen-like 2	Fgl2	B	N	Extracellular space(CC)
1388901_at	rc_AI111960_at	Rn.144288	FK506 binding protein 5 (predicted)	Fkbp5	K	Y	Metabolism(BP)
1368711_at	L09647_at	Rn.10948	Forkhead box A2	Foxa2	L	N	Maturity onset of diabetes in the young (KEGG)
1387506_at	AB017044exon_g_at	Rn.10949	Forkhead box A3	Foxa3	L	N	Maturity onset of diabetes in the young (KEGG)
1368550_at	L13201_at	Rn.10101	HNF-3/forkhead homolog-1	Foxq1	K	N	Transcription factor activity(MF)
1372750_at	rc_AI175575_at	Rn.2743	Follistatin	Fst	K	Y	TGF-beta signaling pathway (KEGG)
1388395_at	rc_AA893235_at	Rn.1040	G0/G1 switch gene 2 (predicted)	G0s2	L	N
1370725_a_at	L37333_s_at	Rn.10992	Glucose-6-phosphatase, catalytic	G6pc	B	N	Insulin signaling pathway (KEGG)
1367856_at	X07467_at	Rn.11040	Glucose-6-phosphate dehydrogenase	G6pdx	L	Y	Glutathione metabolism (KEGG)
1368947_at	L32591mRNA_at	Rn.10250	Growth arrest and DNA-damage-inducible 45 alpha	Gadd45a	B	Y	MAPK signaling pahway (KEGG)
1388792_at		Rn.16950	Growth arrest and DNA-damage-inducible 45 gamma (predicted)	Gadd45g_predicted	B	Y	Apoptosis(BP)
1368332_at	M80367_at	Rn.25736	Guanylate nucleotide binding protein 2	Gbp2	L	N	Transcription factor activity(MF)
1387312_a_at	X53588_at	Rn.10447	Glucokinase	Gck	L	Y	Maturity onset of diabetes in the young (KEGG)
1374903_at	rc_AI234819_at	Rn.8807	Glucosaminyl (N-acetyl) transferase 2, I-branching enzyme /// Hypothetical gene supported by NM_001001511	Gcnt2 /// LOC497712	B	N	Transferase activity(MF)
1370153_at	AJ011969mRNA_at	Rn.44228	Growth differentiation factor 15	Gdf15	K	Y	Growth factor activity(MF)
1382216_at	rc_AI232479_at	Rn.108103	Gem (nuclear organelle) associated protein 6 (predicted)	Gemin6	B	N	Metabolism(BP)
1376427_a_at	rc_AA998212_s_at	Rn.17101	Glycine dehydrogenase (decarboxylating; Glycine decarboxylase, Glycine cleavage system protein P) (predicted)	Gldc_predicted	K	Y	Metabolism(BP)
1387505_at	M17527_at	Rn.11391	Guanine nucleotide binding protein, alpha inhibiting 1	Gnai1	K	Y	Tight junction (KEGG)
1386933_at	M58716_at	Rn.11223	Glycoprotein 2 (zymogen granule membrane)	Gp2	B	N	Extracellular space(CC)
1382986_at	rc_AI146190_at	Rn.44456	Glycerol-3-phosphate acyltransferase, mitochondrial	Gpam	L	Y	Glycerolipid metabolism (KEGG)
1373773_at		Rn.34370	Glycoprotein m6a	Gpm6a	K	N	Cell surface(CC)
1368187_at	rc_AI112012_at	Rn.13778	Glycoprotein (transmembrane) nmb	Gpnmb	L	Y	Receptor binding(MF)
1374070_at	rc_AA800587_at	Rn.3503	Glutathione peroxidase 2	Gpx2	K	Y	Arachidonic acid metabolism (KEGG)
1370144_at		Rn.106958	G protein-binding protein CRFG /// Similar to GTP-binding protein NGB /// Similar to GTP-binding protein NGB	Gtpbp4 /// LOC364763 /// LOC498786	K	N	Ribosome biogenesis(BP)
1387396_at	rc_AA945454_at	Rn.7865	Hepcidin antimicrobial peptide	Hamp	L	Y	Immune response(BP)
1387139_at		Rn.10417	Hydroxyacid oxidase 2 (long chain)	Hao2	B	N	Glyoxylate and dicarboxylate metabolism (KEGG)
1367553_x_at	M94918mRNA_f_at	Rn.144551	Hemoglobin beta chain complex	Hbb	B	N	Iron ion binding(MF)
1387270_at		Rn.12188	Hematopoietically expressed homeobox	Hhex	L	N	Maturity onset of diabetes in the young (KEGG)
1375852_at	rc_AA924210_at	Rn.9437	3-Hydroxy-3-methylglutaryl-Coenzyme A reductase	Hmgcr	L	Y	Biosynthesis of steroids (KEGG)
1370310_at	M33648_g_at	Rn.29594	3-Hydroxy-3-methylglutaryl-Coenzyme A synthase 2	Hmgcs2	K	Y	Synthesis and degradation of ketone bodies (KEGG)
1371012_at	rc_AA893239_at	Rn.21425	2-Hydroxyphytanoyl-Coenzyme A lyase	Hpcl2	B	N	Metabolism(BP)
1368583_a_at	rc_AI045066_at	Rn.16100	Histidine-rich glycoprotein	Hrg	K	N	Enzyme regulator activity(MF)
1386953_at	rc_AI105448_at	Rn.888	Hydroxysteroid 11-beta dehydrogenase 1	Hsd11b1	L	Y	Androgen and estrogen metabolism (KEGG)
1368102_at	U22424_at	Rn.10186	Hydroxysteroid 11-beta dehydrogenase 2	Hsd11b2	K	Y	Androgen and estrogen metabolism (KEGG)
1387156_at	X91234_at	Rn.10515	Hydroxysteroid (17-beta) dehydrogenase 2	Hsd17b2	L	N	Androgen and estrogen metabolism (KEGG)
1368247_at	L16764_s_at	Rn.1950	Heat shock 70kD protein 1A /// Heat shock 70kD protein 1B	Hspa1a /// Hspa1b	B	N	Antigen processing and presentation (KEGG)
1370912_at	Z75029_s_at		Heat shock 70kD protein 1B	Hspa1b	K	Y	Antigen processing and presentation (KEGG)
1367577_at	rc_AA998683_g_at	Rn.3841	Heat shock 27kDa protein 1	Hspb1	K	Y	MAPK signaling pahway (KEGG)
1387028_a_at	L23148_g_at	Rn.2113	Inhibitor of DNA binding 1, helix-loop-helix protein (splice variation)	Id1	B	Y	TGF-beta signaling pathway (KEGG)
1368870_at	rc_AI230256_at	Rn.3272	Inhibitor of DNA binding 2, dominant negative helix-loop-helix protein	Id2	B	N	TGF-beta signaling pathway (KEGG)
1368878_at	AF003835_at	Rn.10780	Isopentenyl-diphosphate delta isomerase	Idi1	B	Y	Biosynthesis of steroids (KEGG)
1388587_at	X96437mRNA_g_at	Rn.23638	Immediate early response 3	Ier3	B	N	Defense response(BP)
1370333_a_at	M15481_g_at	Rn.6282	Insulin-like growth factor 1	Igf1	K	Y	Focal adhesion (KEGG)
1392569_at	rc_AA955871_at	Rn.6282	Insulin-like growth factor I mRNA, 3' end of mRNA	Igf1	B	Y
1368160_at	M58634_at	Rn.34026	Insulin-like growth factor binding protein 1	Igfbp1	B	Y	Insulin-like growth factor binding(MF)
1367648_at	J04486_at	Rn.6813	Insulin-like growth factor binding protein 2	Igfbp2	K	Y	Insulin-like growth factor binding(MF)
1386881_at	M31837_at	Rn.26369	Insulin-like growth factor binding protein 3	Igfbp3	K	Y	Apoptosis(BP)
1374334_at	rc_AI234828_g_at	Rn.102149	Immunoglobulin heavy chain (alpha polypeptide)	Igha	L	N	Electron transport(BP)
1392467_at	rc_AA859981_at	Rn.856	Inositol (myo)-1(or 4)-monophosphatase 2	Impa2	K	N	PI signaling system (KEGG)
1367894_at	L13619_g_at	Rn.772	Insulin induced gene 1	Insig1	L	N	Response to stress(BP)
1368486_at	U93880_at	Rn.9791	Insulin receptor substrate 3	Irs3	L	N	Insulin signaling pathway (KEGG)
1387144_at	X52140_at	Rn.91044	Integrin alpha 1	Itga1	B	N	ECM-receptor interaction (KEGG)
1389528_s_at	rc_AI175959_at	Rn.93714	v-jun sarcoma virus 17 oncogene homolog (avian)	Jun	B	Y	MAPK signaling pahway (KEGG)
1384138_at	rc_AI072291_at	Rn.44275	Potassium channel subunit (Slack)	Kcnt1	K	N	Ion transport(BP)
1387868_at	L32132_at	Rn.48863	Lipopolysaccharide binding protein	Lbp	B	Y	Toll-like receptor signaling pathways (KEGG)
1387011_at	rc_AA946503_at	Rn.11303	Lipocalin 2	Lcn2	K	Y	Apoptosis(BP)
1371091_at		Rn.10718	Unknown protein	LOC207125	K	N
1370436_at	AF062389_at	Rn.14875	Kidney-specific protein (KS)	LOC246263	B	Y	Metabolism(BP)
1375519_at	rc_AI178971_at	Rn.108235	Globin, alpha	LOC287167	K	Y	Iron ion binding(MF)
1394330_at			Hypothetical protein LOC361915 /// Similar to LRRG00135 /// Similar to LRRG00135 /// Similar to LRRGT00191 /// Similar to LRRGT00191 /// Similar to LRRGT00174 /// Similar to LRRG00135 /// Similar to LRRG00135 /// Similar to LRRGT00150 /// Similar to LRRGT	LOC361915	L	N	Metabolism(BP)
1373975_at	rc_AI232716_at	Rn.19133	Similar to thioether S-methyltransferase	LOC368066	B	N
1398390_at	rc_AA892854_at	Rn.6917	Similar to Small inducible cytokine B13 precursor (CXCL13) (B Lymphocyte chemoattractant) (CXC chemokine BLC)	LOC498335	K	Y	Defense response(BP)
1373718_at	rc_AA818224_at		Similar to tubulin, beta 2	LOC498736	B	Y
1387902_a_at	L22655_i_at	Rn.126981	Similar to IG KAPPA CHAIN V-V REGION K2 PRECURSOR /// Similar to NGF-binding Ig light chain	LOC500180 /// LOC500183	L	Y	Immunoglobulin domain(SP)
1372213_at	rc_AA858817_at	Rn.22047	Similar to Hypothetical protein MGC6835	LOC500300	B	N
1374953_at	rc_AA956059_at	Rn.9543	Similar to CG12279-PA	LOC500420	L	Y
1373011_at	rc_AI233714_at		Hypothetical protein LOC619558	LOC619558	L	N
1386965_at	L03294_at	Rn.3834	Lipoprotein lipase	Lpl	B	Y	Glycerolipid metabolism (KEGG)
1378690_at	rc_AA891695_f_at	Rn.79295	Lymphocyte antigen 6 complex, locus A (predicted)	Ly6a_predicted	B	Y	Cell surface(CC)
1370401_at	M30689_at	Rn.39703	Lymphocyte antigen 6 complex, locus B	Ly6b	K	N
1385243_at	rc_AA893082_at	Rn.10726	V-maf musculoaponeurotic fibrosarcoma (avian) oncogene homolog (c-maf)	Maf	B	N	Immune response(BP)
1370067_at	rc_AI171506_at	Rn.3519	Malic enzyme 1	Me1	B	Y	Pyruvate metabolism (KEGG)
1368422_at	Z17223_at	Rn.34890	Mesenchyme homeo box 2	Meox2	L	Y	Metabolism(BP)
1373992_at	rc_AA998506_at	Rn.2746	Similar to interferon-inducible GTPase	MGC108823	L	N	Interferon inducible GTPase(IP)
1371245_a_at	rc_AI012182_s_at	Rn.36966	Beta-glo	MGC72973	B	Y	Iron ion binding(MF)
1369427_at	rc_AI170394_at	Rn.4301	Macrophage expressed gene 1	Mpeg1	L	N
1376390_at	rc_AA963068_at	Rn.101878	Membrane-spanning 4-domains, subfamily A, member 11 (predicted)	Ms4a11_predicted	L	Y
1376745_at	L10336_at		Mss4 protein	Mss4	B	N	Transport(BP)
1371237_a_at	M11794cds#2_f_at	Rn.16133	Metallothionein	Mt1a	B	Y	Homeostasis(BP)
1368543_at	rc_AA892258_at	Rn.14744	NADPH oxidase 4	Nox4	L	Y	Electron transport(BP)
1387599_a_at	J02679_s_at	Rn.11234	NAD(P)H dehydrogenase, quinone 1	Nqo1	L	Y	Biosynthesis of steroids (KEGG)
1368376_at	D86580_at	Rn.10712	Nuclear receptor subfamily 0, group B, member 2	Nr0b2	L	Y	Cellular lipid metabolism(BP)
1370816_at	M25804_at	Rn.29848	Nuclear receptor subfamily 1, group D, member 1	Nr1d1	K	Y	Circadian rhythm (KEGG)
1370540_at	U20796_at	Rn.10055	Nuclear receptor subfamily 1, group D, member 2	Nr1d2	B	Y	Transcription factor activity(MF)
1368797_at		Rn.48759	Nuclear receptor subfamily 1, group I, member 3	Nr1i3	L	Y	Transcription factor activity(MF)
1386935_at	U17254_at	Rn.10000	Nuclear receptor subfamily 4, group A, member 1	Nr4a1	K	Y	MAPK signaling pahway (KEGG)
1371412_a_at	rc_AI071578_at	Rn.8180	Neuronal regeneration related protein	Nrep	L	Y
1367847_at	AF014503_at	Rn.11182	Nuclear protein 1	Nupr1	B	Y	Transcription factor activity(MF)
1371152_a_at	Z18877_s_at	Rn.10383	2',5'-Oligoadenylate synthetase 1, 40/46kDa	Oas1	L	Y	Defense response(BP)
1376749_at	rc_AI171281_at	Rn.103114	Osteoglycin (predicted)	Ogn_predicted	B	N	Growth factor activity(MF)
1370336_at	rc_AI236754_at	Rn.15599	Pregnancy-induced growth inhibitor	Okl38	L	N	Regulation of cell growth(BP)
1371034_at	Y14933mRNA_s_at	Rn.48812	One cut domain, family member 1	Onecut1	L	Y	Maturity onset of diabetes in the young (KEGG)
1372264_at	rc_AI104104_at	Rn.104376	Phosphoenolpyruvate carboxykinase 1	Pck1	K	Y	Insulin signaling pathway (KEGG)
1367811_at	X97772_at	Rn.6872	3-Phosphoglycerate dehydrogenase	Phgdh	K	Y	Glycine, serine and threonine metabolism (KEGG)
1371776_at	rc_AA819268_at	Rn.10599	Phosphatidylinositol 3-kinase, regulatory subunit, polypeptide 1	Pik3r1	B	N	Insulin signaling pathway (KEGG)
1367725_at	AF086624_s_at	Rn.6343	Serine/threonine-protein kinase pim-3	Pim3	L	Y	Metabolism(BP)
1378307_at	rc_AA892762_at	Rn.35024	Pleckstrin homology domain containing, family H (with MyTH4 domain) member 1 (predicted)	Plekhh1_predicted	K	N	Cytoskeleton(CC)
1373243_at	rc_AI111840_at	Rn.22202	Phosphomevalonate kinase (predicted)	Pmvk	L	Y	Cellular lipid metabolism(BP)
1368213_at	rc_AI137856_s_at	Rn.11359	P450 (cytochrome) oxidoreductase	Por	L	N	Electron transport(BP)
1383191_at	rc_AI113332_at	Rn.9756	Protein phosphatase 1, regulatory (inhibitor) subunit 1A	Ppp1r1a	K	N	Enzyme regulator activity(MF)
1371161_at	Y18208_at	Rn.30046	Protein phosphatase 1, regulatory (inhibitor) subunit 3B	Ppp1r3b	L	Y	Insulin signaling pathway (KEGG)
1373108_at	rc_AA963100_at	Rn.47439	Protein phosphatase 1, regulatory (inhibitor) subunit 3C (predicted)	Ppp1r3c	L	Y	Insulin signaling pathway (KEGG)
1369493_at	M19304_at	Rn.9757	Prolactin receptor	Prlr	B	Y	Cytokine-cytokine receptor interaction (KEGG)
1367851_at	J04488_at	Rn.11400	Prostaglandin D2 synthase	Ptgds	K	Y	Arachidonic acid metabolism (KEGG)
1376977_at	D16443_g_at	Rn.10361	Prostaglandin E receptor 3 (subtype EP3)	Ptger3	B	N	Neuroactive receptor ligand interaction (KEGG)
1368527_at	S67722_s_at	Rn.44369	Prostaglandin-endoperoxide synthase 2	Ptgs2	K	Y	Arachidonic acid metabolism (KEGG)
1369968_at	rc_AI102795_at	Rn.1653	Pleiotrophin	Ptn	K	Y	Growth factor activity(MF)
1367939_at	M19257_at	Rn.902	Retinol binding protein 1, cellular	Rbp1	K	N	Hormone metabolism(BP)
1371762_at	M10934_s_at	Rn.108214	Retinol binding protein 4, plasma	Rbp4	K	N	Transport(BP)
1370566_at	U33500_at	Rn.94108	Retinol dehydrogenase 2	Rdh2	B	N	Hormone metabolism(BP)
1370806_at	rc_AA955151_at	Rn.55275	All-trans-13,14-dihydroretinol saturase	Retsat	B	N	Secondary metabolites biosynthesis, transport, and catabolism(COG)
1388912_at	rc_AI237143_at		REX4, RNA exonuclease 4 homolog	Rexo4	B	N	Transcription factor activity(MF)
1368080_at	AF036548_at	Rn.3504	Response gene to complement 32	Rgc32	K	N	Enzyme regulator activity(MF)
1376867_at	rc_AI031038_at	Rn.17651	Similar to RIKEN cDNA 1110067D22 (predicted)	RGD1307414_predicted	B	N
1374176_at	rc_AI234496_at	Rn.36366	Similar to DNA segment, Chr 4, Brigham & Womens Genetics 0951 expressed (predicted)	RGD1308059	L	N
1390665_at		Rn.60747	LOC362424 (predicted)	RGD1308850_predicted	K	N
1377407_at		Rn.35367	Similar to Aa2-174 (predicted)	RGD1309578	B	N	Metabolism(BP)
1372966_at	rc_AI178784_at	Rn.20566	Hypothetical LOC298504 (predicted)	RGD1310174_predicted	L	N	Carbohydrate transport and metabolism(COB)
1392825_at	rc_AA923852_at	Rn.15230	RGD1559600_predicted	RGD1559600_predicted	L	Y
1396194_at		Rn.54305	Similar to histone H2b-616	RGD1561543_predicted	K	Y
1386901_at	rc_AA946368_at	Rn.3790	Similar to fatty acid translocase/CD36	RGD1562323_predicted	B	Y
1372869_at	rc_AI144653_at		Similar to GTP-binding protein NGB	RGD1563564_predicted	B	N
1379411_at	rc_AI180253_at	Rn.132418	Similar to ENSANGP00000020885	RGD1563825_predicted	L	Y
1377037_at	rc_AI232611_at	Rn.145093	Similar to peroxisomal long chain acyl-CoA thioesterase Ia	RGD1564089_predicted	L	N
1393221_at	rc_AA866264_s_at	Rn.14713	Similar to 20-alpha-hydroxysteroid dehydrogenase	RGD1564865_predicted	L	N
1367957_at	rc_AA926107_at	Rn.53900	Regulator of G-protein signalling 3	Rgs3	L	Y	Axon guidance (KEGG)
1384098_at	rc_AA925710_at	Rn.101837	Ring finger protein 125 (predicted)	Rnf125_predicted	B	N
1370429_at	L40362_f_at	Rn.116785	RT1 class Ib, locus Aw2	RT1-Aw2	B	N	Antigen processing and presentation (KEGG)
1371171_at	M10094_at	Rn.116787	RT1 class Ib, locus Aw2	RT1-Aw2	B	N	Antigen processing and presentation (KEGG)
1369110_x_at	M24324_f_at	Rn.40130	RT1 class Ib, locus Aw2	RT1-Aw2	B	N	Antigen processing and presentation (KEGG)
1388202_at		Rn.145377	RT1 class Ib, locus Aw2	RT1-Aw2	B	N	Antigen processing and presentation (KEGG)
1389734_x_at	rc_AI176358_f_at	Rn.40130	RT1 class Ib, locus Aw2 /// RT1 class I, CE12 /// RT1 class I, CE1 /// MHC class I RT1.O type 149 processed pseudogene /// RT1 class I, CE7 /// RT1-149 protein /// RT1 class I, CE16	RT1-Aw2 /// RGD:1359103 /// RT1-CE1 /// RGD:727839 /// RT1-CE7 /// RT1-149 /// RGD:1359403	B	N	Antigen processing and presentation (KEGG)
1370428_x_at	AF029240_at	Rn.40130	RT1 class Ib, locus Aw2 /// RT1 class Ia, locus A2 /// RT1 class I, A3	RT1-Aw2 /// RT1-A2 /// RGD:1359610	B	N	Antigen processing and presentation (KEGG)
1388203_x_at	AF029240_at	Rn.40130	RT1 class Ib, locus Aw2 /// RT1 class I, CE5 /// RT1 class I, CE2 /// RT1 class I, CE15 /// RT1 class I, CE10	RT1-Aw2 /// RT1-CE5 /// RT1-CE2 /// RGD:1359630 /// RGD:1359292	B	N	Antigen processing and presentation (KEGG)
1370822_at	K02815_s_at	Rn.25717	RT1 class II, locus Ba	RT1-Ba	B	Y	Antigen processing and presentation (KEGG)
1371065_at	U65217_i_at	Rn.20089	RT1 class II, locus Bb	RT1-Bb	K	N	Antigen processing and presentation (KEGG)
1388236_x_at	M24026_f_at	Rn.116792	RT1 class I, CE12	RT1-CE12	B	N	Antigen processing and presentation (KEGG)
1370463_x_at	M11071_f_at		RT1 class I, CE16	RT1-CE16	B	N	Antigen processing and presentation (KEGG)
1388255_x_at		Rn.145027	RT1 class I, CE5	RT1-CE5	K	N	Antigen processing and presentation (KEGG)
1387839_at	AA848333_at	Rn.107070	RT1 class Ib gene, H2-TL-like, grc region (N1) /// RT1 class Ib gene, H2-TL-like, grc region (N3) /// RT1 class Ib gene, H2-TL-like, grc region(N2)	RT1-N1 /// RT1-N3 /// RT1-N2	K	N	Antigen processing and presentation (KEGG)
1374921_at	rc_AI071280_at	Rn.98315	Regulator of telomere elongation helicase 1	Rtel1	B	N	Chromosome organization and biogenesis(BP)
1367846_at	X06916_at	Rn.504	S100 calcium-binding protein A4	S100a4	K	Y	Calcium binding(MF)
1383303_at	AF027188UTR#1_at	Rn.88644	SA rat hypertension-associated homolog	Sah	B	N	Cellular lipid metabolism(BP)
1368275_at	rc_AI172293_at	Rn.7167	Sterol-C4-methyl oxidase-like	Sc4mol	L	Y	Cellular lipid metabolism(BP)
1370355_at	J02585_at	Rn.1023	Stearoyl-Coenzyme A desaturase 1	Scd1	B	Y	Cellular lipid metabolism(BP)
1367668_a_at	rc_AA875269_at	Rn.83595	Stearoyl-Coenzyme A desaturase 2	Scd2	B	Y	Cellular lipid metabolism(BP)
1369864_a_at	X13119cds_s_at	Rn.9918	Serine dehydratase	Sds	L	N	Glycine, serine and threonine metabolism (KEGG)
1389353_at	rc_AI008526_at	Rn.8257	Sema domain, transmembrane domain (TM), and cytoplasmic domain, (semaphorin) 6D (predicted)	Sema6d_predicted	K	Y	Axon guidance (KEGG)
1391262_at		Rn.141357	SUMO/sentrin specific protease 5 (predicted) /// Similar to SUMO/sentrin specific protease 5	Senp5_predicted /// LOC499574	B	N	Peptidase activity(MF)
1371143_at	M63991_at	Rn.9948	Serine (or cysteine) peptidase inhibitor, clade A (alpha-1 antipeptidase, antitrypsin), member 7	Serpina7	L	Y	Extracellular space(CC)
1376243_at		Rn.34266	Similar to Serine (or cysteine) proteinase inhibitor, clade B (ovalbumin), member 12	Serpinb12_predicted	K	N
1367802_at	L01624_at	Rn.4636	Serum/glucocorticoid regulated kinase	Sgk	K	N	Apoptosis(BP)
1368745_at		Rn.85891	Solute carrier family 10, member 2	Slc10a2	L	Y	Ion transport(BP)
1368548_at	U10096_at	Rn.14799	Solute carrier family 12, member 1	Slc12a1	K	Y	Ion transport(BP)
1370468_at	rc_AI233591_at	Rn.9699	Solute carrier family 13, member 1	Slc13a1	K	N	Ion transport(BP)
1387550_a_at	U09957_at	Rn.10157	Solute carrier family 14 (urea transporter), member 2	Slc14a2	K	N	Transport(BP)
1386981_at	D63834_at	Rn.6085	Solute carrier family 16 (monocarboxylic acid transporters), member 1	Slc16a1	K	N	Transport(BP)
1376267_at	rc_AA859652_at	Rn.54795	Solute carrier family 16 (monocarboxylic acid transporters), member 6	Slc16a6	K	Y	Transport(BP)
1387974_a_at		Rn.127795	Kidney specific organic anion transporter	Slc21a4	K	N	Ion transport(BP)
1371754_at	rc_AA817759_at	Rn.17644	Solute carrier family 25 (mitochondrial carrier, phosphate carrier), member 25	Slc25a25	B	Y	Transport(BP)
1390416_at	rc_AA892522_at	Rn.19440	Solute carrier family 25, member 30	Slc25a30	B	Y	Transport(BP)
1368168_at	rc_AI234295_at	Rn.16933	Solute carrier family 34 (sodium phosphate), member 2	Slc34a2	L	Y	Ion transport(BP)
1370286_at	rc_AI171231_at	Rn.16393	Solute carrier family 38, member 2	Slc38a2	L	N	Transport(BP)
1387808_at	rc_AI169077_at	Rn.18058	Solute carrier family 7 (cationic amino acid transporter, y+ system), member 7	Slc7a7	B	N	Transport(BP)
1387057_at	rc_AA899235_at	Rn.82734	Solute carrier family 7 (cationic amino acid transporter, y+ system), member 8 /// synaptic Ras GTPase activating protein 1 homolog (rat)	Slc7a8	K	N	Transport(BP)
1387094_at	U88036_at	Rn.5641	Solute carrier organic anion transporter family, member 1a4	Slco1a4	L	Y	Ion transport(BP)
1387006_at	M33329_f_at	Rn.92406	Rat senescence marker protein 2A gene, exons 1 and 2	Smp2a	L	N	Androgen and estrogen metabolism (KEGG)
1372727_at	rc_AA900326_at	Rn.15045	Suppressor of cytokine signaling 2	Socs2	B	N	Insulin signaling pathway (KEGG)
1368446_at	M35299_s_at	Rn.9767	Serine protease inhibitor, Kazal type 1	Spink1	B	N	Proteinase inhibitor(SP)
1387967_at	rc_AA858673_at	Rn.144683	Serine protease inhibitor, Kazal type 3	Spink3	B	Y	Enzyme regulator activity(MF)
1386212_at	rc_AI639523_at	Rn.44157	Spectrin alpha 1 (predicted)	Spna1	K	N	Cytoskeleton(CC)
1370312_at	M88469_at	Rn.7546	Spondin 1	Spon1	K	N	Extracellular space(CC)
1367581_a_at	M14656_at	Rn.8871	Secreted phosphoprotein 1	Spp1	K	Y	ECM-receptor interaction (KEGG)
1371030_at	rc_AA858573_s_at	Rn.106183	Secreted phosphoprotein 2	Spp2	K	N	Extracellular space(CC)
1387017_at	D37920_at	Rn.33239	Squalene epoxidase	Sqle	L	Y	Biosynthesis of steroids (KEGG)
1389142_at	rc_AI013361_at		Sulfide quinone reductase-like	Sqrdl	L	N	Transport(BP)
1370420_at	J05035_at	Rn.4620	Steroid 5 alpha-reductase 1	Srd5a1	L	Y	Androgen and estrogen metabolism (KEGG)
1388426_at	rc_AI013042_at	Rn.95306	Sterol regulatory element binding factor 1	Srebf1	L	Y	Insulin signaling pathway (KEGG)
1385475_a_at	rc_AI030451_at	Rn.12735	Similar to retinoic acid-responsive protein; STRA6 (predicted)	Stra6	K	N
1369296_at	L22339_at	Rn.9937	Sulfotransferase family 1A, member 2	Sult1a2	L	Y	Cysteine metabolism (KEGG)
1387314_at	D89375_s_at	Rn.1183	Sulfotransferase family 1B, member 1	Sult1b1	B	Y	Cysteine metabolism (KEGG)
1374932_at			Transforming growth factor beta regulated gene 4	Tbrg4	L	N
1370228_at	D38380_g_at	Rn.91296	Transferrin /// signal recognition particle receptor, B subunit (predicted)	Tf /// Srprb_predicted	K	N	Ion transport(BP)
1387218_at	M80826_at	Rn.87477	Trefoil factor 3	Tff3	K	Y	Defense response(BP)
1371113_a_at	M58040_at	Rn.98672	Transferrin receptor	Tfrc	B	Y	Hematopoietic cell lineage (KEGG)
1376425_at	M96643_at	Rn.24539	Transforming growth factor, beta 2	Tgfb2	K	N	MAPK signaling pahway (KEGG)
1371400_at	K01934mRNA#2_at	Rn.81140	Thyroid hormone responsive protein	Thrsp	B	Y	Metabolism(BP)
1372293_at	rc_AA866233_at	Rn.132329	Toll-like receptor 5	Tlr5	K	N	Toll-like receptor signaling pathways (KEGG)
1368052_at	Y13275_at	Rn.6087	Transmembrane 4 superfamily member 3	Tm4sf3	K	N	Metabolism(BP)
1368313_a_at	AF029310_at	Rn.3073	Transient receptor potential cation channel, subfamily V, member 1	Trpv1	K	N	Neuroactive receptor ligand interaction (KEGG)
1367771_at	rc_AI178966_at	Rn.21970	Delta sleep inducing peptide, immunoreactor	Tsc22D3	B	Y	Apoptosis(BP)
1374529_at	rc_AA964755_at	Rn.7271	Thrombospondin 2 (predicted)	TSP-2	L	N	ECM-receptor interaction (KEGG)
1368762_at	rc_AI030354_at	Rn.18473	Ubiquitin D	Ubd	L	Y	Defense response(BP)
1372120_at	rc_AI043630_at	Rn.18210	Ubiquitin-activating enzyme E1-domain containing 1 (predicted)	Ube1dc1	B	N	Metabolism(BP)
1387825_at	rc_AI169708_s_at	Rn.2521	UDP glycosyltransferase 2 family, polypeptide B	Ugt2b	L	Y	Androgen and estrogen metabolism (KEGG)
1368397_at	U06273_i_at	Rn.3686	UDP glycosyltransferase 2 family, polypeptide B4	Ugt2b4	K	Y	Androgen and estrogen metabolism (KEGG)
1369840_at		Rn.81213	Integral membrane transport protein UST4r	UST4r	L	N	Transport(BP)
1389253_at	rc_AI179099_at	Rn.16319	Vanin 1 (predicted)	Vnn1	B	N	Extracellular space(CC)
1389234_at		Rn.35561	Von Willebrand factor	Vwf	K	Y	ECM-receptor interaction (KEGG)
1374204_at	rc_AI176125_at	Rn.18535	WD repeat and SOCS box-containing 1 (predicted)	Wsb1	B	Y	Signa transduction(BP)
1371960_at	rc_AI230548_at	Rn.21737	YTH domain family 2 (predicted)	Ythdf2_predicted	B	N	Defense response(BP)
1376628_at	AA800389_at	Rn.19954	Zinc finger protein 189 (predicted)	Zfp189_predicted	L	Y	Transcription factor activity(MF)
1387870_at	rc_AA800613_at	Rn.82737	Zinc finger protein 36	Zfp36	B	N	Defense response(BP)
1368877_at	M96548_at	Rn.11049	Zinc finger protein 354A	Znf354a	B	N	Transcription factor activity(MF)
1382236_at	rc_AA963239_at	Rn.13205	Similar to hypothetical protein FLJ20272 (predicted)		B	N	Apoptosis(BP)
1389845_at	rc_AI236117_at	Rn.106362	Transcribed locus		B	N	Apoptosis(BP)
1385919_at	rc_AA942914_g_at	Rn.99242	Transcribed locus		B	N	Cell cycle (KEGG)
1390127_at	rc_AI233394_at	Rn.147830	Transcribed locus		B	N	Cell division and chromosome partitioning(COG)
1382950_at	rc_AA901350_at	Rn.15220	Guanylate nucleotide binding protein 3 (predicted)		K	Y	Defense response(BP)
1377651_at	rc_AI231346_at	Rn.21406	Transcribed locus		B	N	Enzyme regulator activity(MF)
1370350_x_at			Similar to urinary protein precursors RUP-2 and RUP-3		L	N	Enzyme regulator activity(MF)
1388557_at	rc_AI170406_at	Rn.37683	Transcribed locus		B	Y	Extracellular space(CC)
1377018_at	rc_AI234277_at	Rn.33642	Similar to E430002G05Rik protein (predicted)		K	Y	Extracellular space(CC)
1385871_at	rc_AA859982_at	Rn.162589	DEAH (Asp-Glu-Ala-His) box polypeptide 36 (predicted)		B	N	Helicase activity(MF)
1388271_at	rc_AI176456_at		Similar to Metallothionein-2 (MT-2)		L	Y	Homeostasis(BP)
1371099_at	L14002UTR#1_s_at	Rn.107069	Polymeric immunoglobulin receptor AATTAA-containing 3'UTR mRNA sequence		K	N	Immunoglobulin domain(SP)
1383599_at	rc_AA899664_at		Transcribed locus		B	N	Metabolism(BP)
1381228_at	rc_AI073001_at	Rn.20328	Transcribed locus		L	Y	Metabolism(BP)
1372524_at	rc_AI102097_at	Rn.23273	Transcribed locus		L	N	Metabolism(BP)
1374265_at	rc_AI228301_at	Rn.20585	Similar to arylacetamide deacetylase (esterase) (predicted)		L	N	Metabolism(BP)
1379363_at	rc_AI233719_at	Rn.89507	Transcribed locus, weakly similar to NP_037193.1		B	N	Metabolism(BP)
1383536_at	rc_AI232898_at	Rn.24681	Transcribed locus		B	N	One carbon pool by folate (KEGG)
1377015_at	rc_AI104675_at	Rn.137704	Transcribed locus		B	N	Oxidoreductase activity(MF)
1383439_at	rc_AA942929_at	Rn.8285	Transcribed locus		K	Y	Transcription factor activity(MF)
1377098_at	rc_AA819223_at	Rn.16632	Transcribed locus		K	N
1374022_at	rc_AA858892_at	Rn.18035	Transcribed locus		K	Y
1383058_at	rc_AA891054_at	Rn.4287	Transcribed locus		K	Y
1391505_x_at	rc_AA892146_f_at		Similar to Ab2-143		K	N
1398463_at	rc_AA893060_s_at	Rn.13470	Transcribed locus		K	N
1394228_at	rc_AA893147_at	Rn.13478	Transcribed locus		K	N
1382849_at	rc_AA893195_at	Rn.13481	Transcribed locus		K	Y
1385889_at	rc_AA893212_at	Rn.3412	Similar to hypothetical protein MGC52110		B	N
1379249_at	rc_AA900400_at	Rn.22883	Transcribed locus		B	N
1390722_at	rc_AA900593_at	Rn.128013	Unknown sequence		B	N
1386855_at	rc_AA900968_at	Rn.24116	Transcribed locus, weakly similar to XP_234997.2 PREDICTED: Similar to RIKEN cDNA E430026E19 [Rattus norvegicus]		B	N
1375422_at	rc_AA901183_at		Transcribed locus		B	N
1377626_at	rc_AA924350_at		Hypothetical protein LOC686634		L	Y
1374531_at	rc_AA926305_at	Rn.1066	Transcribed locus, moderately similar to XP_323672.1 Hypothetical protein [Neurospora crassa]		L	N
1375343_at	rc_AA957526_at	Rn.7718	Transcribed locus		B	N
1376742_at	rc_AA964274_at	Rn.23219	Transcribed locus, weakly similar to XP_511937.1 PREDICTED: Hypothetical protein XP_511937 [Pan troglodytes]		K	N
1385925_at	rc_AA964627_at	Rn.23216	Transcribed locus		K	Y
1389986_at	rc_AI008409_at	Rn.119131	LOC499304		B	N
1374546_at	rc_AI012185_at	Rn.34287	Protocadherin 17 (predicted)		K	N
1373536_at	rc_AI044292_s_at		Transcribed locus		B	N
1385668_at	rc_AI044864_at	Rn.147292	Transcribed locus		B	N
1373178_at	rc_AI072393_at	Rn.40381	Transcribed locus, moderately similar to XP_580018.1 PREDICTED: Hypothetical protein XP_580018 [Rattus norvegicus]		L	Y
1374345_at	rc_AI111707_at	Rn.15962	Transcribed locus		K	Y
1393006_at	rc_AI137378_at	Rn.26922	Far upstream element (FUSE) binding protein 3 (predicted)		B	N
1377451_at	rc_AI137852_at	Rn.76730	Transcribed locus		B	N
1373053_at	rc_AI169620_at		Similar to Ormdl1 protein		K	N
1375676_at	rc_AI171978_at	Rn.9461	Transcribed locus		B	N
1378074_at	rc_AI175045_at	Rn.11766	Transcribed locus		B	N
1373248_at	rc_AI176623_at	Rn.114291	Similar to Hypothetical protein FLJ20674		L	N
1379272_at	rc_AI230202_at	Rn.9450	Polyadenylate binding protein-interacting protein 1 (predicted)		B	N
1389419_at	rc_AI232984_at	Rn.23543	Transcribed locus		K	N
1393559_at	rc_AI235210_at	Rn.25308	Transcribed locus		K	Y
1382404_at	rc_AI235600_at	Rn.3052	Transcribed locus		B	Y
1386002_at	rc_AI236841_at	Rn.25394	Transcribed locus, weakly similar to XP_128440.2 PREDICTED: RIKEN cDNA 4930432O21 [Mus musculus]		B	N
1391387_s_at	rc_AI639172_s_at	Rn.20311	Transcribed locus		B	N
1370986_s_at	X62950mRNA_f_at	Rn.156671	Retroviral-like ovarian specific transcript 30-1 mRNA		B	N
1395744_at	rc_AI012333_at	Rn.24481	Transcribed locus, moderately similar to XP_579465.1 PREDICTED: DNA binding protein N5 [Rattus norvegicus]		B	N
1393718_at	rc_AI072176_at	Rn.21735	Similar to DKFZP564P1916 protein (predicted)		B	N
1378828_at		Rn.137410	Transcribed locus		L	Y
1377092_at		Rn.153630	Transcribed locus		L	Y
1372911_at		Rn.27185	Transcribed locus, moderately similar to XP_580018.1 PREDICTED: Hypothetical protein XP_580018 [Rattus norvegicus]		K	Y
1390672_at		Rn.45197	CDNA clone MGC:109515 IMAGE:7323940		L	Y
1380306_at		Rn.54177	Transcribed locus		B	N
1385190_at		Rn.66394	Transcribed locus		K	Y
1373692_at			Similar to MASK-4E-BP3 protein		L	Y
1385005_at			Transcribed locus		B	N
