# Supplementary material for: Sources of variation in baseline gene expression levels from toxicogenomics study control animals across multiple laboratories
Source: BMC Genomics. 2008 Jun 12;9:285. doi: 10.1186/1471-2164-9-285 (PMC2453529; doi:10.1186/1471-2164-9-285)
Supplement: Additional file 7 — List of Affymetrix probe sets associated with low variance in control rat liver and/or kidney. This list contains 163 genes with replicate evidence of low baseline variance among the six tissue-array sets. Baseline variance was calculated for each probe set (within each tissue-array set) based on the maximal model, in which each unique combination of factors was encoded as a distinct group. Using these variance measurements, 200 probe sets with the lowest baseline variance among expressed targets were intersected across tissue-array sets by probe identifier. The intersected list was then filtered for probe sets that were among the 200 least variant on at least a second tissue-array set. Column A: Probe set identifier on Affymetrix RAE230 and ToxFX arrays, Column B: Probe set identifier on Affymetrix RGU34 arrays, intersected by Affymetrix Best Match sequence mapping file or UniGene ID (grey background), Columns C-E: UniGene identifier, Gene Name, and Gene Symbol, Column F: Tissue where high variance observed; Liver (L), kidney (K), or both liver and kidney (B), Column G: Functional annotation associated with the probe set, identified using DAVID [11]. [file 1471-2164-9-285-S7.xls]

## Sheet: Least Variant
RAE230 ID	RGU34 ID	Unigene ID	Gene Title	Gene Symbol	Tissue	Functional Annotation
1367555_at	rc_AA866237_s_at	Rn.34353	albumin	Alb	L	Apoptosis(BP)
1370909_at	M62992_at	Rn.54450	nucleoporin 62	Nup62	K	Apoptosis(BP)
1367578_at	U06099_at	Rn.2511	peroxiredoxin 2	Prdx2	B	Apoptosis(BP)
1398963_at	rc_AA800015_at	Rn.144795	TAF10 RNA polymerase II, TATA box binding protein (TBP)-associated factor (predicted)	Taf10_predicted	K	Apoptosis(BP)
1367583_at	rc_AI230748_at	Rn.36610	tumor protein, translationally-controlled 1	Tpt1	B	Apoptosis(BP)
1371882_a_at	U57391_g_at	Rn.11069	SH2-B PH domain containing signaling mediator 1	Sh2bpsm1	B	Cell motility(BP)
1367643_at	X54640_at	Rn.2269	basigin	Bsg	K	Cell surface receptor linked signal transduction(BP)
1370867_at	rc_AA817892_at	Rn.1155	guanine nucleotide binding protein, beta polypeptide 2	Gnb2	L	Cell surface receptor linked signal transduction(BP)
1375163_at	rc_AA891669_g_at	Rn.124832	RAB11B, member RAS oncogene family	Rab11b	B	Cytoplasmic vesicle(CC)
1370547_at	rc_AA945569_at	Rn.11295	pregnancy-zone protein	Pzp	L	Endopeptidase inhibitor activity(MF)
1367454_at	rc_AA893210_at	Rn.37178	coatomer protein complex, subunit beta 2 (beta prime)	Copb2	B	Endoplastic reticulum(CC)
1367917_at	AB008423_s_at	Rn.91355	cytochrome P450, family 2, subfamily d, polypeptide 26	Cyp2d26	L	Endoplastic reticulum(CC)
1377143_at	D87991_at	Rn.124916	galactose transporter	RGD:727783	K	Endoplastic reticulum(CC)
1370804_at	rc_AA892649_at	Rn.8411	gamma-aminobutyric acid receptor associated protein	Gabarap	B	Endoplastic reticulum(CC)
1371514_at	rc_AI230458_at	Rn.1819	KDEL (Lys-Asp-Glu-Leu) endoplasmic reticulum protein retention receptor 1 (predicted)	Kdelr1_predicted	B	Endoplastic reticulum(CC)
1370025_at	rc_AA946011_at	Rn.94783	phosphatidylinositol-4-phosphate 5-kinase, type II, gamma	Pip5k2c	K	Endoplastic reticulum(CC)
1370087_at	rc_AI237381_at	Rn.44916	RAB2, member RAS oncogene family	Rab2	B	Endoplastic reticulum(CC)
1387051_at	rc_AI102263_at	Rn.9028	staufen RNA binding protein homolog 1 (Drosophila)	Stau1	B	Endoplastic reticulum(CC)
1369879_a_at	X75856_at	Rn.107678	testis enhanced gene transcript	Tegt	K	Endoplastic reticulum(CC)
1398810_at	U26541_at	Rn.6158	PDGFA associated protein 1	Pdap1	B	Enzyme linked receptor protein signaling pathway(BP)
1368385_a_at	rc_AI170776_s_at	Rn.3360	growth factor receptor bound protein 2	Grb2	B	Focal adhesion(KEGG)
1387777_at	rc_AI176814_at	Rn.95042	integrin linked kinase	Ilk	L	Focal adhesion(KEGG)
1371304_a_at	rc_AA875523_s_at	Rn.105641	myosin, light polypeptide 6, alkali, smooth muscle and non-muscle (predicted)	Myl6_predicted	B	Focal adhesion(KEGG)
1367718_at	AB006607_at	Rn.1302	choline kinase beta	Chkb	B	Glycine, lysine, serine, and threonine metabolism (KEGG)
1367617_at	M12919mRNA#2_at	Rn.1774	aldolase A	Aldoa	K	Glycolysis/gluconeogenesis(KEGG)
1370299_at	rc_AA892395_s_at	Rn.98207	aldolase B	Aldob	B	Glycolysis/gluconeogenesis(KEGG)
1386864_at	rc_AI169417_s_at	Rn.1383	phosphoglycerate mutase 1	Pgam1	B	Glycolysis/gluconeogenesis(KEGG)
1368686_at	S87544_at	Rn.18721	alpha 1 microglobulin/bikunin	Ambp	L	Immune response(BP)
1370027_a_at	J03524_s_at	Rn.102013	alpha-1-inhibitor III	LOC297568 /// LOC297572 /// RGD:1302962 /// Mug1	L	Immune response(BP)
1387234_at	X75309_at	Rn.5007	alpha-2-glycoprotein 1, zinc	Azgp1	L	Immune response(BP)
1368161_a_at	D10261_g_at	Rn.32083	alpha-2-HS-glycoprotein	Ahsg	L	Immune response(BP)
1386886_at	rc_AI237371_at	Rn.3733	CD164 antigen	Cd164	B	Immune response(BP)
1368442_at	M81397_at	Rn.54498	coagulation factor 2	F2	L	Immune response(BP)
1368000_at	M29866_s_at	Rn.11378	complement component 3	C3	L	Immune response(BP)
1368205_at	rc_AA945094_at	Rn.7424	complement factor I	Cfi	L	Immune response(BP)
1367793_at	Z36980_at	Rn.3464	D-dopachrome tautomerase	Ddt	L	Immune response(BP)
1367565_a_at	rc_AI169802_at	Rn.54447	ferritin, heavy polypeptide 1	Fth1	B	Immune response(BP)
1370086_at	J00735_g_at	Rn.1702	fibrinogen, gamma polypeptide	Fgg	L	Immune response(BP)
1370148_at	K01933_at	Rn.10950	haptoglobin	Hp	L	Immune response(BP)
1370065_at	M62642_at	Rn.2380	hemopexin	Hpx	L	Immune response(BP)
1367647_at	rc_AI010453_at	Rn.1419	serine (or cysteine) proteinase inhibitor, clade A (alpha-1 antiproteinase, antitrypsin), member 1	Serpina1	L	Immune response(BP)
1367503_at	rc_AA944335_at	Rn.96419	similar to B-cell receptor-associated protein 31	RGD:1302944	L	Immune response(BP)
1368380_at	U44845_at	Rn.87493	vitronectin	Vtn	L	Immune response(BP)
1371858_at	rc_AA893202_at	Rn.11795	adaptor protein complex AP-1, sigma 1 (predicted)	Ap1s1_predicted	L	Intracellular transport(BP)
1370179_at	AF073839_s_at	Rn.3560	dynein, cytoplasmic, light chain 2A	Dncl2a	B	Intracellular transport(BP)
1398782_at	X89968_at	Rn.31745	N-ethylmaleimide sensitive fusion protein attachment protein alpha	Napa	B	Intracellular transport(BP)
1368178_at	AF013145_at	Rn.19842	PDZ domain containing 1	Pdzk1	K	Intracellular transport(BP)
1398755_at	D10874_at	Rn.1869	ATPase, H+ transporting, V0 subunit C	Atp6v0c	B	Ion transport(BP)
1386937_at	rc_AI112173_at	Rn.8925	ATPase, Na+/K+ transporting, beta 1 polypeptide	Atp1b1	K	Ion transport(BP)
1367559_at	rc_AI231807_at	Rn.145549	similar to ferritin light chain	LOC499244	K	Ion transport(BP)
1370228_at	D38380_at	Rn.91296	Transferrin	Tf	L	Ion transport(BP)
1370009_at	J02596cds_at	Rn.36813	Apolipoprotein C-III	Apoc3	L	Lipid metabolism(BP)
1369111_at	V01235_at	Rn.36412	fatty acid binding protein 1, liver	Fabp1	L	Lipid metabolism(BP)
1367458_at	rc_AI229853_at	Rn.8586	lysophospholipase 2	Lypla2	B	Lipid metabolism(BP)
1371050_at	rc_AA817964_s_at	Rn.20732	paraoxonase 1	Pon1	L	Lipid metabolism(BP)
1367674_at	D21132_at	Rn.2399	phosphatidylinositol transfer protein, beta	Pitpnb	K	Lipid metabolism(BP)
1372663_at	rc_AI177654_at	Rn.104893	phosphatidylserine synthase 2 (predicted)	Ptdss2_predicted	K	Lipid metabolism(BP)
1389350_at	X15551cds_at	Rn.1824	apolipoprotein H (predicted)	Apoh_predicted	L	Lipid transport(BP)
1370207_at	D13124_s_at	Rn.127811	ATP synthase, H+ transporting, mitochondrial F0 complex, subunit c (subunit 9), isoform 2	Atp5g2	B	Mitochondrion(CC)
1370275_at	rc_AI105050_at	Rn.92965	ATP synthase, H+ transporting, mitochondrial F1 complex, beta polypeptide	Atp5b	B	Mitochondrion(CC)
1372149_at	rc_AA859688_at	Rn.50	AU RNA binding protein/enoyl-coenzyme A hydratase (predicted)	Auh_predicted	K	Mitochondrion(CC)
1371312_at	rc_AA819905_at	Rn.108412	coiled-coil-helix-coiled-coil-helix domain containing 2 (predicted)	Chchd2_predicted	L	Mitochondrion(CC)
1367607_at	J05425cds_s_at	Rn.2528	cytochrome c oxidase subunit IV isoform 1	Cox4i1	B	Mitochondrion(CC)
1388113_at	L48209_s_at	Rn.2270	cytochrome c oxidase, subunit VIIIa	Cox8a	B	Mitochondrion(CC)
affx_rat_gapdh_3_at	affx_rat_gapdh_3_at	Rn.130883	glyceraldehyde-3-phosphate dehydrogenase	Gapd	B	Mitochondrion(CC)
1371319_at	rc_AA799520_at	Rn.107335	integral membrane protein 2B	Itm2b	B	Mitochondrion(CC)
1367612_at	J03752_at	Rn.2580	microsomal glutathione S-transferase 1	Mgst1	L	Mitochondrion(CC)
1369013_a_at	rc_AI103095_at	Rn.40354	mitochondrial ribosomal protein L17	Mrpl17	K	Mitochondrion(CC)
1388163_at	D12771_s_at	Rn.102263	solute carrier family 25 (mitochondrial carrier; adenine nucleotide translocator), member 5	Slc25a5	B	Mitochondrion(CC)
1370296_at	M58287_s_at	Rn.31887	sterol carrier protein 2	Scp2	L	Mitochondrion(CC)
1388294_at	rc_AI105465_at	Rn.3040	succinate dehydrogenase complex, subunit D, integral membrane protein	Sdhd	B	Mitochondrion(CC)
1367641_at	M21060_s_at	Rn.6059	superoxide dismutase 1	Sod1	L	Mitochondrion(CC)
1398851_at	D30739_s_at	Rn.4225	tyrosine 3-monooxygenase/tryptophan 5-monooxygenase activation protein, epsilon polypeptide	Ywhae	B	Mitochondrion(CC)
1370349_a_at			urinary protein 2	Rup2	L	Mitochondrion(CC)
1369933_at	rc_AI030961_at	Rn.38717	voltage-dependent anion channel 2	Vdac2	K	Mitochondrion(CC)
1388159_at	J01436cds_s_at				B	Mitochondrion(CC)
1371244_at	rc_AI177096_at	Rn.2498	adenine phosphoribosyl transferase (predicted)	Aprt_predicted	B	Nucleoside metabolism(BP)
1370309_a_at	rc_AI104524_s_at	Rn.1427	heterogeneous nuclear ribonucleoprotein A/B	Hnrpab	K	Nucleoside metabolism(BP)
1369630_at	rc_AI233602_at	Rn.64165	adenosine kinase	Adk	L	Nucleus(CC)
1367532_at	rc_AI171561_at	Rn.107901	DAZ associated protein 2 (predicted)	Dazap2_predicted	B	Nucleus(CC)
1398959_at	rc_AI029484_at	Rn.6975	Inositol polyphosphate-5-phosphatase E	Cebpd	L	Nucleus(CC)
1398772_at	AB002086_at	Rn.2771	NSFL1 (p97) cofactor (p47)	Nsfl1c	K	Nucleus(CC)
1367466_at	rc_AA817845_at	Rn.106432	pre-mRNA processing factor 8 (predicted)	Prpf8_predicted	L	Nucleus(CC)
1367525_at	rc_AI179833_at	Rn.25107	thyroid hormone receptor associated protein 3 (predicted)	Thrap3_predicted	L	Nucleus(CC)
1371486_at	rc_AI169361_at	Rn.2786	U1 small nuclear ribonucleoprotein 1C (predicted)	Snrp1c_predicted	L	Nucleus(CC)
1367885_at	X70223_at	Rn.10292	peroxisomal membrane protein 2	Pxmp2	L	Peroxisome(CC)
1375296_at	rc_AI010962_at	Rn.149705	CDNA clone MGC:105945 IMAGE:7301779		K	Phosphoinositide binding(MF)
1371030_at	rc_AA858573_s_at	Rn.106183	secreted phosphoprotein 2	Spp2	L	Phosphoinositide binding(MF)
1398835_at	rc_AI179012_s_at	Rn.94978	actin, beta	Actb	K	Protein metabolism(BP)
1368587_at	X15512_at	Rn.8887	apolipoprotein C-I	Apoc1	L	Protein metabolism(BP)
1370862_at	S76779_s_at	Rn.32351	apolipoprotein E	Apoe	L	Protein metabolism(BP)
1398954_at	rc_AA893353_at	Rn.65448	aspartyl aminopeptidase	Dnpep	B	Protein metabolism(BP)
1377047_at	rc_AA892400_at	Rn.1530	Cereblon (predicted)		K	Protein metabolism(BP)
1367875_at	D38560_at	Rn.11012	cyclin G associated kinase	Gak	B	Protein metabolism(BP)
1367465_at	rc_AI013627_at	Rn.7262	defender against cell death 1	Dad1	B	Protein metabolism(BP)
1398928_at	rc_AA892505_at	Rn.2595	divalent cation tolerant protein CUTA	RGD:1303306	L	Protein metabolism(BP)
1370109_s_at	M81088_at	Rn.144660	eukaryotic translation elongation factor 1 alpha 1	Eef1a1	B	Protein metabolism(BP)
1371316_at	X62671cds#1_s_at	Rn.5998	Finkel-Biskis-Reilly murine sarcoma virusubiquitously expressed /// similar to Finkel-Biskis-Reilly murine sarcoma virus (FBR-MuSV) ubiquitously expressed (fox derived)	Fau /// LOC499305	B	Protein metabolism(BP)
1398895_at	rc_AI008372_at	Rn.4105	golgi autoantigen, golgin subfamily a, 7	RGD:1359725	L	Protein metabolism(BP)
1370684_s_at	U08214_s_at	Rn.12130	hypothetical protein LOC501546	LOC501546	B	Protein metabolism(BP)
1388507_at	rc_AI104279_at	Rn.7553	integrin beta 4 binding protein (predicted)	Itgb4bp_predicted	B	Protein metabolism(BP)
1399137_at	rc_AA851686_at	Rn.6799	methionyl aminopeptidase 1 (predicted)	Metap1_predicted	B	Protein metabolism(BP)
1398860_at	rc_AA892544_s_at	Rn.2079	neural precursor cell expressed, developmentally down-regulated gene 8	Nedd8	B	Protein metabolism(BP)
1398268_at	rc_AA875121_at	Rn.1457	nuclear transcription factor-Y gamma	Nfyc	B	Protein metabolism(BP)
1398850_at	rc_AA818858_s_at	Rn.118772	peptidylprolyl isomerase A	Ppia	B	Protein metabolism(BP)
1368360_at	rc_AI072536_at	Rn.20178	plasminogen	Plg	L	Protein metabolism(BP)
1370274_at	D16554_at	Rn.1253	polyubiquitin	Ubb	B	Protein metabolism(BP)
1367635_at	X02918_at	Rn.4234	prolyl 4-hydroxylase, beta polypeptide	P4hb	B	Protein metabolism(BP)
1369930_at	D10755_s_at	Rn.107278	proteasome (prosome, macropain)	Psma6	K	Protein metabolism(BP)
1387884_at	D10756_at	Rn.1276	proteasome (prosome, macropain) subunit, alpha type 5	Psma5	K	Protein metabolism(BP)
1398812_at	rc_AA849722_at	Rn.6016	proteasome (prosome, macropain) subunit, beta type 1	Psmb1	K	Protein metabolism(BP)
1371761_at	rc_AI013910_at		ribosomal protein L34 (predicted)	Rpl34_predicted	K	Protein metabolism(BP)
1388372_at	M34331_at	Rn.144859	ribosomal protein L35	Rpl35	K	Protein metabolism(BP)
1367639_a_at	X57432cds_s_at	Rn.144611	ribosomal protein S2	Rps2	B	Protein metabolism(BP)
1375219_a_at	rc_AI175642_s_at	Rn.145872	ribosomal protein S2 /// similar to 40S ribosomal protein S2 /// similar to ribosomal protein S2 /// similar to ribosomal protein S2	Rps2 /// LOC292812 /// LOC498068 /// LOC503201	B	Protein metabolism(BP)
1387890_at	rc_AA965264_at	Rn.34942	ribosomal protein S29	Rps29	B	Protein metabolism(BP)
1371526_at	rc_AI103631_at	Rn.11656	ring finger protein 10 (predicted)	Rnf10_predicted	K	Protein metabolism(BP)
1373844_at	rc_AA943785_at	Rn.137659	similar to Protein phosphatase methylesterase 1 (predicted)	RGD1309683_predicted	B	Protein metabolism(BP)
1367625_at	rc_AA945611_at	Rn.102157	Similar to ribosomal protein L10	Rpl10	B	Protein metabolism(BP)
1372391_at	rc_AI137752_at	Rn.102202	similar to RIKEN cDNA 1500016H10 (predicted)	RGD1308469_predicted	K	Protein metabolism(BP)
1367480_at	rc_AI230248_at	Rn.120773	Transcribed locus, strongly similar to NP_055555.1 DEAD (Asp-Glu-Ala-Asp) box polypeptide 48; eukaryotic initiation factor 4A-like NUK-34 [Homo sapiens]		B	Protein metabolism(BP)
1371874_at	rc_AI175026_at	Rn.13484	ubiquitin specific protease 19	RGD:1303276	K	Protein metabolism(BP)
1399159_a_at	S63830_s_at	Rn.8480	vesicle-associated membrane protein 3	Vamp3	B	Protein metabolism(BP)
1371099_at	L14002UTR#1_s_at	Rn.107069	Polymeric immunoglobulin receptor AATTAA-containing 3'UTR mRNA sequence		L	Protein secretion(BP)
1367879_at	rc_AA799745_g_at	Rn.3727	CDK5 regulatory subunit associated protein 3	Cdk5rap3	B	Regulation of kinase activity(BP)
1387291_at	X83231_at	Rn.89576	inter-alpha trypsin inhibitor, heavy chain 3	Itih3	L	Serine protease inhibitor(SP)
1368048_at	rc_AA945128_at	Rn.91257	Serine protease inhibitor	Spin2b	L	Serine protease inhibitor(SP)
1371083_at	D00752_at	Rn.97597	Serine protease inhibitor	Spin2a	L	Serine protease inhibitor(SP)
1368288_at	M12450_at	Rn.1437	group specific component	Gc	L	Steroid binding(MF)
1371762_at	K03045cds_s_at	Rn.108214	retinol binding protein 4, plasma	Rbp4	L	Steroid binding(MF)
1367598_at	rc_AA945169_at	Rn.1404	transthyretin	Ttr	L	Steroid binding(MF)
1371666_at	rc_AA859806_at	Rn.100120	Cysteine string protein	Dnajc5	B	Synaptic transmission(BP)
1375245_at	D14418_at	Rn.4108	protein phosphatase 2 (formerly 2A), regulatory subunit A (PR 65), alpha isoform	Ppp2r1a	B	Tight junction(KEGG)
1388140_at	M83678_at	Rn.9819	RAB13, member RAS oncogene family	Rab13	B	Tight junction(KEGG)
1370992_a_at	M35601_at	Rn.139539	fibrinogen, alpha polypeptide	Fga	L	Tissue regeneration(BP)
1388576_at	rc_AA875205_at	Rn.2829	eukaryotic translation initiation factor 3, subunit 9 (eta) (predicted)	Eif3s9_predicted	K	Translation initiation factor activity(MF)
1399014_at	rc_AA894099_at	Rn.12477	vacuolar protein sorting 4a (yeast)	Vps4a	B	Vesicle-mediated transport(BP)
1389897_at	rc_AA875470_at	Rn.1921	COP9 (constitutive photomorphogenic) homolog, subunit 7a (Arabidopsis thaliana) (predicted)	Cops7a_predicted	B
1398907_at	rc_AA800268_at	Rn.106721	ORM1-like 2 (S. cerevisiae) (predicted)	Ormdl2_predicted	B
1377010_at	rc_AI045940_at	Rn.20937	similar to 2610317D23Rik protein	LOC363000	L
1372206_at	rc_H31707_at	Rn.37250	similar to chromosome 14 open reading frame 9 (predicted)	RGD1307475_predicted	B
1367493_at	rc_AI179355_at	Rn.98561	similar to DNA segment, Chr 18, Wayne State University 98, expressed	LOC498890	B
1373694_at	rc_H33486_at	Rn.23316	similar to hypothetical protein MGC28622	RGD:1359624	L
1367479_at	rc_AI180259_at		similar to nucleolar protein family A, member 3	LOC687899	B
1372596_at	rc_AI070195_at	Rn.102176	similar to RIKEN cDNA 1110007L15 (predicted)	RGD1311660_predicted	L
1398925_at	rc_AI113020_at	Rn.17113	similar to RIKEN cDNA 1300018I05 (predicted)	RGD1307801_predicted	K
1398933_at	rc_AA894259_at	Rn.13525	similar to RIKEN cDNA 2010110M21 (predicted)	RGD1309691_predicted	K
1399009_at	rc_AI177875_at	Rn.1948	similar to RIKEN cDNA 2610034N24 (predicted)	RGD1305036_predicted	B
1399013_at	rc_AI060196_at	Rn.43847	similar to RIKEN cDNA 2610318K02 (predicted)	RGD1310905_predicted	K
1389575_at	rc_AI233370_at	Rn.20471	similar to sid2057p (predicted)	RGD1311703_predicted	L
1388948_at	rc_AI043768_at	Rn.143765	START domain containing 10 (predicted)	Stard10_predicted	L
1379739_at	rc_AA892414_at	Rn.25345	Transcribed locus		L
1372258_at	rc_AI102935_at	Rn.98813	Transcribed locus, moderately similar to XP_529507.1 PREDICTED: hypothetical protein XP_529507 [Pan troglodytes]		L
1371584_at	rc_AI179237_at	Rn.100109	transient receptor potential cation channel, subfamily C, member 4 associated protein (predicted)	Trpc4ap_predicted	B
1388797_at	rc_AI232163_at	Rn.15383	U2 small nuclear ribonucleoprotein auxiliary factor (U2AF) 2 (predicted)	U2af2_predicted	B
1372450_at	rc_AA891546_at				B
1375107_at	rc_AI010292_s_at				B
1375197_at	rc_AA892462_at				B
1375340_at	X14848cds#2_s_at				B
1375651_at					B
1376416_at	rc_AA926214_at				B
1376591_a_at	rc_AA963324_at				L
1389956_a_at	rc_AA893485_g_at				B
