# Supplementary material for: Sources of variation in baseline gene expression levels from toxicogenomics study control animals across multiple laboratories
Source: BMC Genomics. 2008 Jun 12;9:285. doi: 10.1186/1471-2164-9-285 (PMC2453529; doi:10.1186/1471-2164-9-285)
Supplement: Additional file 9 — List of probe sets identified as gender-selective using EPIG. This file contains lists of gender-selective probe sets on Affymetrix RAE230 series and RGU34A arrays and the average fold-change difference within each tissue array set used in the analysis (male to female expression ratio). Fold changes less than one are reported as negative reciprocal fold changes. A list of probe sets with correlative and anti-correlative gender-selective expression between liver and kidney is also provided. [file 1471-2164-9-285-S9.xls]

## Sheet: All genes
Probe Set ID on 230 chip	Corresponding probes set in U34A	Gene Title	Archival UniGene Cluster	UniGene ID	Gene Symbol	GenBank	Inst3_liver U34A	Inst1_liver U34A	Inst17_liver 230A	Inst11_liver 230A	Inst11_kidney 230A	Inst4_kidney 230_2	Inst1_kidney U34A
1367452_at	0	SMT3 suppressor of mif two 3 homolog 2 (yeast)	Rn.5958	---	Sumo2	NM_133594			0	0	0	0
1367453_at	D26564_at	cell division cycle 37 homolog (S. cerevisiae)	Rn.17982	Rn.17982	Cdc37	NM_053743	0	0	0	0	0	0	0
1367454_at	U75400_s_at	coatomer protein complex, subunit beta 2 (beta prime)	Rn.37178	Rn.37178	Copb2	NM_021765	0	0	0	0	0	0	0
1367455_at	U11760_at	valosin-containing protein	Rn.3820	Rn.98891	Vcp	NM_053864	0	0	0	0	0	0	0
1367456_at	0	ubiquitin-conjugating enzyme E2D 3 (UBC4/5 homolog, yeast)	Rn.2778	Rn.2778	Ube2d3	NM_031237			0	0	0	0
1367457_at	rc_AA891035_at	beclin 1 (coiled-coil, myosin-like BCL2-interacting protein)	Rn.2776	Rn.2776	Becn1	NM_053739	0	0	0	0	0	0	0
1367458_at	0	lysophospholipase 2	Rn.8586	Rn.8586	Lypla2	NM_031342			0	0	0	0
1367459_at	0	ADP-ribosylation factor 1	Rn.1391	Rn.93735	Arf1	BE329198			0	0	0	0
1367460_at	0	GDP dissociation inhibitor 2	Rn.1441	Rn.1441	Gdi2	BM387347			0	0	0	0
1367461_at	rc_AI105054_at	coatomer protein complex, subunit beta 1	Rn.4327	Rn.4327	Copb1	NM_080781	0	0	0	0	0	0	0
1367462_at	rc_AA892814_s_at	calpain, small subunit 1	Rn.3430	Rn.3430	Capns1	U10861	1.61717	1.50428	0	1.6713	0	0	0
1367463_at	U75392_s_at	prohibitin 2	Rn.3235	Rn.64535	Phb2	AI235510	0	0	0	0	0	0	0
1367464_at	0	siah binding protein 1; FBP interacting repressor; pyrimidine tract binding splicing factor; Ro ribonucleoprotein-binding protein 1	Rn.21553	Rn.96174	Siahbp1	AI598391			0	0	0	0
1367465_at	Y13336cds_at	defender against cell death 1	Rn.7262	Rn.7262	Dad1	AI013627	0	0	0	0	0	0	0
1367466_at	0	pre-mRNA processing factor 8	Rn.897	Rn.106432	Prpf8	AI406518			0	0	0	0
1367467_at	0	similar to nitrogen fixation cluster-like (predicted)	Rn.121	Rn.121	RGD1309562_predicted	BG380638			0	0	0	0
1367468_at	0	SCAN domain-containing 1 (predicted)	Rn.1095	Rn.1095	Scand1_predicted	BM386654			0	0	0	0
1367469_at	U95052UTR#1_s_at	Eukaryotic translation initiation factor 4 gamma, 2	Rn.3992	Rn.103276	Eif4g2	BG667162	0	0	0	0	0	0	0
1367470_at	0	SAR1 gene homolog A (S. cerevisiae)	Rn.15760	Rn.15760	Sar1a	AA851321			0	0	0	0
1367471_at	0	polymerase (RNA) II (DNA directed) polypeptide E (predicted)	Rn.1769	Rn.65038	Polr2e_predicted	BI279090			0	0	0	0
1367472_at	0	similar to ubiquitin-protein ligase (EC 6.3.2.19) E1 - mouse	Rn.11800	Rn.11800	LOC314432	BG153295			0	0	0	0
1367473_at	0	translocase of outer mitochondrial membrane 22 homolog (yeast)	Rn.3119	Rn.3119	Tomm22	BI284237			0	0	0	0
1367474_at	0	Transcribed locus, moderately similar to NP_055637.1 Sec24-related protein D [Homo sapiens]	Rn.8469	Rn.122667	---	AI231320			0	0	0	0
1367475_at	rc_AI176308_at	---	---	---	---	AI227695	0	0	0	0	0	0	0
1367476_at	0	signal recognition particle 14 (predicted)	Rn.1668	Rn.1668	Srp14_predicted	AA799994			0	0	0	0
1367477_at	0	mitochondrial ribosomal protein L53 (predicted)	Rn.6046	Rn.6046	Mrpl53_predicted	BM386162			0	0	0	0
1367478_at	0	protease, serine, 25	Rn.813	---	Prss25	AI600136			0	0	0	0
1367479_at	0	---	---	---	---	AI599994			0	0	0	0
1367480_at	0	---	---	---	---	AI230248			0	0	0	0
1367481_at	0	vacuolar protein sorting 28 (yeast) (predicted)	Rn.36912	Rn.36912	Vps28_predicted	BI278301			0	0	-1.51137	0
1367482_at	0	similar to anaphase promoting complex subunit 11 homolog (predicted)	Rn.3964	Rn.3964	RGD1561880_predicted	AI172459			0	0	0	0
1367483_at	0	similar to RIKEN cDNA 3110001D03 (predicted)	Rn.2448	Rn.2448	RGD1309148_predicted	AI170657			0	0	0	0
1367484_at	0	ubiquitin-conjugating enzyme E2E 2 (UBC4/5 homolog, yeast) /// similar to Ubiquitin-conjugating enzyme E2 E1 (Ubiquitin-protein ligase E1) (predicted)	Rn.3348	Rn.15203	Ube2e2 /// RGD1561054_predicted	BM391175			0	0	0	0
1367485_at	0	transcription elongation factor A (SII) 1 /// similar to transcription elongation factor IIS - mouse	Rn.6738	Rn.161964	Tcea1 /// LOC498453	BM388871			0	0	0	0
1367486_at	rc_AA893741_at	zinc finger protein 289	Rn.3707	Rn.3707	Zfp289	BM386412	0	0	0	0	0	0	0
1367487_at	0	UDP-Gal:betaGlcNAc beta 1,4-galactosyltransferase, polypeptide 3	Rn.7423	Rn.91751	B4galt3	BG378610			0	0	0	0
1367488_at	0	similar to ankyrin repeat domain protein 17 isoform b (predicted)	Rn.17206	Rn.8442	RGD1562348_predicted	BM386411			0	0	0	0
1367489_at	0	---	---	---	---	BE114147			0	0	0	0
1367490_at	0	CDNA clone MGC:94668 IMAGE:7192222	Rn.12596	Rn.190597	---	AI102046			0	0	0	0
1367491_at	0	apoptosis inhibitor 5 (predicted)	Rn.3450	Rn.103083	Api5_predicted	AI233249			0	0	0	0
1367492_at	0	DnaJ (Hsp40) homolog, subfamily C, member 8	Rn.8387	Rn.105212	Dnajc8	AI227785			0	0	0	0
1367493_at	0	similar to DNA segment, Chr 18, Wayne State University 98, expressed (predicted)	Rn.6986	Rn.98561	RGD1560212_predicted	AI599288			0	0	0	0
1367494_at	0	similar to CGI-35 protein (predicted)	Rn.1198	Rn.1198	RGD1310899_predicted	AW523764			0	0	0	0
1367495_at	0	similar to prefoldin 4 (predicted)	Rn.7374	Rn.163254	RGD1560211_predicted	AI412457			0	0	0	0
1367496_at	0	transmembrane 9 superfamily member 2	Rn.11839	Rn.11839	Tm9sf2	AI179901			0	0	0	0
1367497_at	0	phosphatidylserine synthase 1	Rn.17232	Rn.103732	Ptdss1	AA851302			0	0	1.47228	1.44004
1367498_at	0	YTH domain family 1	Rn.16949	Rn.16949	Ythdf1	AI177873			0	0	0	0
1367499_at	0	solute carrier family 35, member C1 (predicted)	Rn.3950	Rn.3950	Slc35c1_predicted	BM390900			0	0	0	0
1367500_at	rc_AA893939_g_at	---	---	---	---	AI169461	0	0	0	0	0	0	0
1367501_at	0	Similar to signal recognition particle,72 kDa subunit	Rn.2930	Rn.2930	LOC498351	BM383845			0	0	0	0
1367502_at	0	mitochondrial ribosomal protein L21 (predicted)	Rn.22778	Rn.22778	Mrpl21_predicted	BI287857			0	0	0	0
1367503_at	0	B-cell receptor-associated protein 31	Rn.3358	Rn.96419	Bcap31	AI409930			0	0	0	0
1367504_at	0	---	---	---	---	AI411286			0	0	0	0
1367505_at	0	Zinc finger protein 644 (predicted)	Rn.8773	Rn.8773	Zfp644_predicted	AW916491			0	0	0	0
1367506_at	rc_AA892422_at	mitochondrial ribosomal protein L11	Rn.3762	Rn.3762	mrpl11	BF283488	0	0	0	0	0	0	0
1367507_at	0	nudix (nucleoside diphosphate linked moiety X)-type motif 22	Rn.1934	Rn.1934	Nudt22	BI281661			0	0	0	0
1367508_at	rc_AI639425_at	RGD1565784 (predicted)	Rn.20990	Rn.20990	RGD1565784_predicted	BI281225	0	0	0	0	0	0	0
1367509_at	0	Similar to general transcription factor IIH, polypeptide 5 (predicted)	Rn.2376	Rn.25310	RGD1560991_predicted	AI231812			0	0	0	0
1367510_at	0	similar to hypothetical protein FLJ22625	Rn.4142	Rn.4142	RGD1304696	BG381690			0	0	0	0
1367511_at	0	nicastrin	Rn.1442	Rn.51975	Ncstn	BI285459			0	0	0	0
1367512_at	0	chromatin modifying protein 5	Rn.9339	Rn.9339	Chmp5	AA998435			0	0	0	0
1367513_at	0	---	---	---	---	BI284935			0	0	0	0
1367514_at	0	similar to RIKEN cDNA 9030624J02	Rn.6279	Rn.6279	LOC361635	AI235508			0	0	0	0
1367515_at	0	CCR4-NOT transcription complex, subunit 7 (predicted)	Rn.6565	Rn.101873	Cnot7_predicted	BE111850			0	0	0	0
1367516_at	0	distrobrevin binding protein 1	Rn.12523	Rn.187290	Dtnbp1	BG375549			0	0	0	0
1367517_at	0	Transcribed locus	Rn.4203	Rn.4203	---	BG373057			0	0	0	0
1367518_at	0	Transcribed locus, strongly similar to XP_214652.3 PREDICTED: similar to Fatso [Rattus norvegicus]	Rn.11858	Rn.11858	---	BI274976			0	0	0	0
1367519_at	0	oxysterol binding protein-like 2	Rn.12390	Rn.12390	Osbpl2	BG373087			0	0	0	0
1367520_at	0	apolipoprotein A-I binding protein (predicted)	Rn.14886	Rn.14886	Apoa1bp_predicted	AI231050			0	0	0	0
1367521_at	0	---	---	---	---	BI281185			0	0	0	0
1367522_at	0	similar to Factor VIII associated protein (predicted)	Rn.7795	Rn.41311	RGD1566014_predicted	AA894324			0	0	0	0
1367523_at	0	similar to hypothetical protein, 2-6 (predicted)	Rn.24899	Rn.24899	RGD1304906_predicted	AI409145			0	0	0	0
1367524_at	0	zinc finger protein 592 (predicted)	Rn.12412	Rn.22944	Zfp592_predicted	AW533822			0	0	0	0
1367525_at	0	thyroid hormone receptor associated protein 3	Rn.25107	Rn.162837	Thrap3	AI179833			0	0	0	0
1367526_at	0	mitochondrial ribosomal protein S26 (predicted)	Rn.8520	Rn.8520	Mrps26_predicted	AI180224			0	0	0	0
1367527_at	0	---	---	---	---	AI600258			0	0	0	0
1367528_at	0	Transcribed locus	Rn.812	Rn.812	---	BE103273			0	0	0	0
1367529_at	0	similar to RIKEN cDNA 1110021N07 /// similar to Der1-like domain family, member 1	Rn.1596	Rn.110990	RGD1311835 /// LOC500872	BE113989			0	0	0	0
1367530_at	0	Syntaxin 16 (predicted)	Rn.23890	Rn.55471	Stx16_predicted	AI412967			0	0	0	0
1367531_at	rc_AA875327_g_at	Williams-Beuren syndrome chromosome region 1 homolog (human)	Rn.2880	Rn.79423	Wbscr1	BG666846	0	0	0	0	0	0	0
1367532_at	0	DAZ associated protein 2	Rn.1570	Rn.107901	Dazap2	AA893186			0	0	0	0
1367533_at	0	signal transducer and activator of transcription interacting protein 1	Rn.25007	Rn.25007	Statip1	BG663097			0	0	0	0
1367534_at	0	Transcribed locus	Rn.17952	Rn.145072	---	BG374688			0	0	0	0
1367535_at	0	interferon regulatory factor 2 binding protein 1 (predicted)	Rn.9129	Rn.9129	Irf2bp1_predicted	BG373523			0	0	0	0
1367536_at	0	APAF1 interacting protein (predicted)	Rn.15452	Rn.15452	Apip_predicted	AI172106			0	0	0	0
1367537_at	0	similar to Clast4 protein (predicted)	Rn.13285	Rn.105097	RGD1560908_predicted	AI012479			0	0	0	0
1367538_at	0	---	---	---	---	BF284303			0	0	0	0
1367539_at	0	Transcribed locus	Rn.24468	Rn.24468	---	AI170357			0	0	0	0
1367540_at	0	Transcribed locus	Rn.16048	Rn.147638	---	AI044872			0	0	0	0
1367541_at	0	similar to 2810410A08Rik protein (predicted)	Rn.40464	Rn.117034	RGD1566062_predicted	BE113965			0	0	0	0
1367542_at	0	similar to RIKEN cDNA 5330440M15 /// similar to hypothetical protein SP192 (predicted) /// similar to 5330440M15Rik protein /// similar to 5330440M15Rik protein (predicted) /// similar to 5330440M15Rik protein /// similar to 5330440M15Rik protein (predicted)	Rn.15048	Rn.6789	LOC313519 /// RGD1564280_predicted /// LOC498424 /// RGD1563081_predicted /// LOC499711 /// RGD1563632_predicted	AI411793			0	0	0	0
1367543_at	rc_AA894234_at	---	---	---	---	BG377443	0	0	0	0	0	0	0
1367544_at	0	ring finger protein 111 (predicted)	Rn.6743	Rn.82537	Rnf111_predicted	BE120556			0	0	0	0
1367545_at	0	Transcribed locus	Rn.14944	Rn.14944	---	AI710043			0	0	0	0
1367546_at	0	mitochondrial ribosomal protein L43 (predicted)	Rn.12639	Rn.126526	Mrpl43_predicted	BM390298			0	0	0	0
1367547_at	0	similar to zinc finger protein 198	Rn.22885	Rn.22885	LOC305913	BM388010			0	0	0	0
1367548_at	0	similar to FLJ00052 protein (predicted)	Rn.20390	Rn.98280	RGD1305986_predicted	BE118462			0	0	0	0
1367549_a_at	0	adaptor-related protein complex 3, delta 1 subunit	Rn.8074	Rn.8074	Ap3d1	BI282757			0	0	0	0
1367550_a_at	0	TM2 domain containing 1 (predicted)	Rn.18949	Rn.22973	Tm2d1_predicted	BI287742			0	0	0	0
1367551_a_at	0	similar to CG14980-PB	Rn.19273	Rn.137253	RGD1306410	AI406693			0	0	0	0
1367552_at	J00791_s_at	seminal vesicle protein 4	Rn.9942	Rn.9942	Svp4	M25590	0	0	0	0	0	0	0
1367553_x_at	rc_AI179576_s_at	hemoglobin beta chain complex	Rn.36966	Rn.36966	Hbb	NM_033234	0	0	0	0	0	0	0
1367554_at	J00772_s_at	secretoglobin, family 2A, member 1 /// secretoglobin, family 2A, member 2	Rn.9763	Rn.103180	Scgb2a1 /// Scgb2a2	NM_080770	0	0	0	0	0	0	0
1367555_at	rc_AA866237_s_at	albumin	Rn.34353	---	Alb	NM_134326	0	0	0	0	0	0	0
1367556_s_at	0	albumin	Rn.34353	---	Alb	NM_134326			0	0	0	0
1367557_s_at	M17701_s_at	glyceraldehyde-3-phosphate dehydrogenase /// similar to glyceraldehyde-3-phosphate dehydrogenase (predicted) /// similar to glyceraldehyde-3-phosphate dehydrogenase (predicted) /// similar to glyceraldehyde-3-phosphate dehydrogenase (predicted) /// similar to glyceraldehyde-3-phosphate dehydrogenase (predicted)	Rn.54911	Rn.91450	Gapdh /// RGD1564688_predicted /// RGD1564351_predicted /// RGD1561683_predicted /// RGD1565368_predicted	NM_017008	0	0	0	0	0	0	0
1367558_x_at	Z13993_f_at	androgen regulated 20 kDa protein	Rn.9977	Rn.9977	Andpro	NM_012718	0	0	0	0	0	0	0
1367559_at	rc_AI231807_at	ferritin light chain 1	Rn.1905	Rn.1905	Ftl1	L01122	0	0	0	0	0	0	0
1367560_at	X15096cds_s_at	acidic ribosomal phosphoprotein P0	Rn.1079	Rn.1079	Arbp	NM_022402	0	0	0	0	0	0	0
1367561_at	rc_AI176589_at	ribosomal protein L27	Rn.1254	Rn.1254	Rpl27	NM_022514	0	0	0	0	0	0	0
1367562_at	rc_AA891204_s_at	secreted acidic cysteine rich glycoprotein	Rn.31991	Rn.163095	Sparc	D28875	0	1.7909	1.47895	0	0	0	0
1367563_at	rc_AA946313_s_at	secreted acidic cysteine rich glycoprotein	Rn.31991	Rn.163095	Sparc	D28875	0	0	0	0	0	0	0
1367564_at	E00903cds_s_at	natriuretic peptide precursor type A	Rn.2004	Rn.2004	Nppa	NM_012612	0	0	0	0	0	0	0
1367565_a_at	rc_AI169802_at	ferritin, heavy polypeptide 1	Rn.54447	Rn.54447	Fth1	NM_012848	0	0	0	0	0	0	0
1367566_at	0	secretoglobin, family 1A, member 1 (uteroglobin)	Rn.2206	Rn.2206	Scgb1a1	NM_013051			0	0	0	0
1367567_at	S71021_s_at	ribosomal protein L6	Rn.2660	Rn.2660	Rpl6	NM_053971	0	0	0	0	0	0	0
1367568_a_at	rc_AI012030_at	matrix Gla protein	Rn.2379	Rn.2379	Mgp	NM_012862	0	0	0	0	0	0	0
1367569_at	D25224_at	ribosomal protein SA	Rn.999	Rn.161973	Rpsa	NM_017138	0	0	0	0	0	0	0
1367570_at	M83107_at	transgelin	Rn.34397	Rn.34397	Tagln	NM_031549	0	0	0	0	0	0	0
1367571_a_at	X17012mRNA_s_at	insulin-like growth factor 2	Rn.964	Rn.118681	Igf2	NM_031511	0	0	0	0	0	0	0
1367572_at	X14812_at	myosin, light polypeptide 3	Rn.1955	Rn.1955	Myl3	NM_012606	0	0	0	0	0	0	0
1367573_at	M29358_at	ribosomal protein S6	Rn.34341	Rn.34341	Rps6	NM_017160	0	0	0	0	0	0	0
1367574_at	X62952_at	vimentin	Rn.2710	Rn.2710	Vim	NM_031140	0	0	0	0	0	0	0
1367575_at	X02610_at	enolase 1, alpha /// similar to Alpha enolase (2-phospho-D-glycerate hydro-lyase) (predicted)	Rn.4236	Rn.154956	Eno1 /// RGD1563294_predicted	NM_012554	0	0	0	0	0	0	0
1367576_at	X07365_s_at	glutathione peroxidase 1	Rn.11323	Rn.11323	Gpx1	S41066	0	0	0	0	1.4609	0	0
1367577_at	rc_AI176658_s_at	heat shock 27kDa protein 1	Rn.3841	Rn.3841	Hspb1	NM_031970	0	0	-2.07765	0	0	0	0
1367578_at	U06099_at	peroxiredoxin 2	Rn.2511	Rn.2511	Prdx2	NM_017169	0	0	0	0	0	0	0
1367579_a_at	J00797cds_s_at	tubulin, alpha 1 /// tubulin, alpha 6 /// similar to Tubulin alpha-2 chain (Alpha-tubulin 2) (predicted)	Rn.54749	Rn.99661	Tuba1 /// Tuba6 /// RGD1565476_predicted	BI285434	0	0	0	0	0	0	0
1367580_at	X93352_at	ribosomal protein L10A	Rn.2262	Rn.2262	Rpl10a	NM_031065	0	0	0	0	0	0	0
1367581_a_at	M14656_at	secreted phosphoprotein 1	Rn.8871	Rn.8871	Spp1	AB001382	0	0	0	0	-3.08693	-1.83646	0
1367582_at	X68283_at	ribosomal protein L29	Rn.3973	Rn.3973	Rpl29	NM_017150	0	0	0	0	0	0	0
1367583_at	rc_AI230748_at	tumor protein, translationally-controlled 1	Rn.36610	Rn.36610	Tpt1	NM_053867	0	0	0	0	0	0	0
1367584_at	L13039_s_at	annexin A2	Rn.28	Rn.90546	Anxa2	NM_019905	0	0	0	0	0	0	0
1367585_a_at	M28647_at	ATPase, Na+/K+ transporting, alpha 1 polypeptide	Rn.2992	Rn.2992	Atp1a1	M28647	0	0	0	0	0	0	0
1367586_at	M54926_at	lactate dehydrogenase A	Rn.3687	Rn.107896	Ldha	NM_017025	0	0	0	1.57564	0	0	0
1367587_at	rc_AI179075_i_at	chorionic somatomammotropin hormone 1-like 1	Rn.1259	Rn.1259	Csh1l1	NM_033233	0	0	0	0	0	0	0
1367588_a_at	rc_AI012805_at	ribosomal protein L13A	Rn.54827	Rn.92211	Rpl13a	NM_022179	0	0	0	0	0	0	0
1367589_at	0	aconitase 2, mitochondrial	Rn.43737	Rn.43737	Aco2	NM_024398			0	0	0	0
1367590_at	0	RAN, member RAS oncogene family	Rn.2525	Rn.107698	Ran	NM_053439			0	0	0	0
1367591_at	rc_AA799650_at	peroxiredoxin 3	Rn.2011	Rn.2011	Prdx3	NM_022540	0	0	0	0	0	0	0
1367592_at	M80829_at	troponin T2, cardiac	Rn.9965	Rn.9965	Tnnt2	NM_012676	0	0	0	0	0	0	0
1367593_at	U25264_at	selenoprotein W, muscle 1	Rn.37192	Rn.37192	Sepw1	NM_013027	0	0	0	-1.62533	0	0	0
1367594_at	U17834_at	biglycan	Rn.783	Rn.783	Bgn	NM_017087	0	0	0	0	0	0	0
1367595_s_at	rc_AI170268_at	beta-2 microglobulin	Rn.1868	Rn.1868	B2m	NM_012512	0	0	0	0	0	0	0
1367596_at	rc_AI014087_at	ribosomal protein S26	Rn.1059	Rn.144566	Rps26	NM_013224	0	0	0	0	0	0	0
1367597_at	X06423_at	ribosomal protein S8	Rn.3198	Rn.3198	Rps8	NM_031706	0	0	0	0	0	0	0
1367598_at	rc_AA945169_at	transthyretin	Rn.1404	Rn.1404	Ttr	NM_012681	0	0	0	0	0	-1.43035	0
1367599_at	D13123_s_at	ATP synthase, H+ transporting, mitochondrial F0 complex, subunit c (subunit 9), isoform 1	Rn.3357	Rn.3357	Atp5g1	NM_017311	0	0	0	0	0	0	0
1367600_at	X73524_at	desmin	Rn.1657	Rn.39196	Des	NM_022531	0	0	0	0	0	0	0
1367601_at	rc_AA900476_at	Cbp/p300-interacting transactivator, with Glu/Asp-rich carboxy-terminal domain, 2	Rn.31765	Rn.31765	Cited2	AI013390	1.54731	0	1.79548	1.6309	-1.71037	-1.58369	0
1367602_at	0	Cbp/p300-interacting transactivator, with Glu/Asp-rich carboxy-terminal domain, 2	Rn.31765	Rn.31765	Cited2	AI013390			1.66376	1.69071	-1.54607	-1.62849
1367603_at	rc_AI104399_at	triosephosphate isomerase 1	Rn.37838	Rn.144555	Tpi1	NM_022922	0	0	0	0	0	0	0
1367604_at	D17512_at	cysteine-rich protein 2	Rn.4267	Rn.4267	Crip2	NM_022501	0	0	0	0	0	0	0
1367605_at	rc_AA817887_at	profilin 1	Rn.1152	Rn.1152	Pfn1	NM_022511	0	0	0	0	0	0	0
1367606_at	M84716_at	ribosomal protein S3a	Rn.11232	Rn.94935	Rps3a	NM_017153	0	0	0	0	0	0	0
1367607_at	J05425cds_s_at	cytochrome c oxidase subunit IV isoform 1	Rn.2528	Rn.2528	Cox4i1	NM_017202	0	0	0	0	0	0	0
1367608_at	AF013247_at	crystallin, beta A4	Rn.10802	Rn.10802	Cryba4	NM_031689	0	0	0	0	0	0	0
1367609_at	rc_AI009801_at	macrophage migration inhibitory factor	Rn.2661	Rn.2661	Mif	NM_031051	0	0	1.51731	0	0	0	0
1367610_at	rc_AA800054_at	ribosomal protein L19	Rn.3384	Rn.3384	Rpl19	NM_031103	0	0	0	0	0	0	0
1367611_at	0	transketolase	Rn.5950	Rn.5950	Tkt	NM_022592			0	0	0	0
1367612_at	J03752_at	microsomal glutathione S-transferase 1	Rn.2580	Rn.2580	Mgst1	NM_134349	0	0	0	0	1.69817	1.43732	1.50832
1367613_at	rc_AI010083_at	peroxiredoxin 1	Rn.2845	Rn.2845	Prdx1	NM_057114	0	0	0	0	0	0	0
1367614_at	rc_AI171962_s_at	annexin A1	Rn.1792	Rn.1792	Anxa1	NM_012904	0	0	0	0	0	0	0
1367615_at	X01115_at	seminal vesicle secretion 5	Rn.9941	Rn.9941	Svs5	NM_133516	0	0	0	0	0	0	0
1367616_at	rc_AA799498_at	natriuretic peptide precursor type B	Rn.3835	Rn.3835	Nppb	NM_031545	0	0	0	0	0	0	0
1367617_at	M12919mRNA#2_at	aldolase A	Rn.1774	Rn.1774	Aldoa	NM_012495	0	0	0	0	0	0	0
1367618_a_at	U03390_at	discs, large homolog 5 (Drosophila) (predicted)	Rn.55487	Rn.154574	Dlg5_predicted	NM_130734	0	0	0	0	0	0	0
1367619_at	rc_AI010357_at	progesterone receptor membrane component 1	Rn.37311	Rn.102356	Pgrmc1	NM_021766	0	0	0	0	0	0	0
1367620_at	0	ATP synthase, H+ transporting, mitochondrial F0 complex, subunit c (subunit 9) isoform 3	Rn.2180	Rn.2180	Atp5g3	NM_053756			0	0	0	0
1367621_at	AJ006971_at	death-associated protein kinase 3	Rn.2311	Rn.60353	Dapk3	NM_022546	0	0	0	0	-1.48136	-1.5069	0
1367622_at	D13120_s_at	ATP synthase, H+ transporting, mitochondrial F0 complex, subunit d	Rn.80	Rn.80	Atp5h	NM_019383	0	0	0	0	0	0	0
1367623_at	M20156_at	ribosomal protein L18	Rn.484	Rn.484	Rpl18	NM_031102	0	0	0	0	0	0	0
1367624_at	0	activating transcription factor 4	Rn.2423	Rn.2423	Atf4	NM_024403			0	0	0	0
1367625_at	rc_AA945611_at	ribosomal protein L10	Rn.5976	Rn.102157	Rpl10	NM_031100	0	0	0	0	0	0	0
1367626_at	M10140_at	creatine kinase, muscle	Rn.10756	Rn.10756	Ckm	NM_012530	0	0	0	0	0	0	0
1367627_at	U07971_at	glycine amidinotransferase (L-arginine:glycine amidinotransferase)	Rn.33427	Rn.17661	Gatm	NM_031031	0	0	0	0	0	0	0
1367628_at	rc_AI172064_at	lectin, galactose binding, soluble 1	Rn.57	Rn.57	Lgals1	NM_019904	0	0	0	0	0	0	0
1367629_at	rc_AA819708_s_at	cytochrome c oxidase, subunit VIIa 2	Rn.1745	Rn.1745	Cox7a2	NM_022503	0	0	0	0	0	0	0
1367630_at	K03250_at	ribosomal protein S11	Rn.2177	Rn.2177	Rps11	NM_031110	0	0	0	0	0	0	0
1367631_at	0	connective tissue growth factor	Rn.17145	Rn.17145	Ctgf	NM_022266			0	0	0	0
1367632_at	M91652complete_seq_at	glutamate-ammonia ligase (glutamine synthase)	Rn.2204	Rn.2204	Glul	BI275294	0	0	0	0	0	0	0
1367633_at	0	glutamate-ammonia ligase (glutamine synthase)	Rn.2204	Rn.32270	Glul	BI275294			0	-1.42593	0	0
1367634_at	rc_AA849038_at	ribosomal protein L31	Rn.1101	Rn.1101	Rpl31	NM_022506	0	0	0	0	0	0	0
1367635_at	X02918_at	prolyl 4-hydroxylase, beta polypeptide	Rn.4234	Rn.4234	P4hb	NM_012998	0	0	0	0	0	0	0
1367636_at	U59809_s_at	insulin-like growth factor 2 receptor	Rn.270	Rn.270	Igf2r	BI296290	0	0	0	0	1.67908	1.59222	0
1367637_a_at	S78217_s_at	protein phosphatase 1, catalytic subunit, gamma isoform	Rn.1495	Rn.1495	Ppp1cc	NM_022498	0	0	0	0	0	0	0
1367638_at	0	malonyl-CoA decarboxylase	Rn.13468	Rn.13468	Mlycd	NM_053477			0	0	0	0
1367639_a_at	X57432cds_s_at	ribosomal protein S2	Rn.2115	Rn.2115	Rps2	U92700	0	0	0	0	0	0	0
1367640_at	rc_AI103074_at	ribosomal protein S12	Rn.8400	Rn.8400	Rps12	NM_031709	0	0	0	0	0	0	0
1367641_at	M21060_s_at	superoxide dismutase 1	Rn.6059	Rn.6059	Sod1	NM_017050	0	0	0	0	0	0	0
1367642_at	J03621_at	succinate-CoA ligase, GDP-forming, alpha subunit	Rn.3766	Rn.3766	Suclg1	NM_053752	0	0	0	0	0	0	0
1367643_at	X54640_at	basigin	Rn.2269	Rn.2269	Bsg	NM_012783	0	0	0	0	0	0	0
1367644_at	L01115_at	adenylate cyclase 6	Rn.3313	Rn.3313	Adcy6	NM_012821	0	0	0	0	0	0	0
1367645_at	rc_AI104544_at	ribosomal protein S17	Rn.6920	Rn.6920	Rps17	NM_017152	0	0	0	0	0	0	0
1367646_at	X82396_at	cathepsin B	Rn.6171	Rn.100909	Ctsb	NM_022597	0	0	0	0	0	0	0
1367647_at	X16273cds_g_at	serine (or cysteine) proteinase inhibitor, clade A (alpha-1 antiproteinase, antitrypsin), member 1	Rn.1419	Rn.1419	Serpina1	NM_022519	0	0	0	0	0	0	0
1367648_at	A09811cds_s_at	insulin-like growth factor binding protein 2	Rn.6813	Rn.6813	Igfbp2	AI104234	0	0	-2.46985	0	0	0	0
1367649_at	0	paralemmin	Rn.18947	---	Palm	NM_130829			0	0	0	0
1367650_at	0	lipocalin 7	Rn.1256	Rn.1256	Lcn7	NM_053582			0	0	0	0
1367651_at	X54467_at	cathepsin D	Rn.11085	Rn.11085	Ctsd	NM_134334	0	0	0	0	0	0	0
1367652_at	rc_AI009405_s_at	insulin-like growth factor binding protein 3	Rn.26369	Rn.26369	Igfbp3	NM_012588	0	0	0	0	0	0	0
1367653_a_at	AF093773_s_at	malate dehydrogenase 1, NAD (soluble)	Rn.1504	Rn.13492	Mdh1	NM_033235	0	0	0	0	0	0	0
1367654_at	0	fat tumor suppressor homolog (Drosophila)	Rn.8633	Rn.8633	Fath	NM_031819			-1.43042	0	0	0
1367655_at	M58404_at	thymosin, beta 10	Rn.5983	Rn.5983	Tmsb10	NM_021261	0	0	0	0	0	0	0
1367656_at	0	proteasome (prosome, macropain) subunit, beta type 7	Rn.3846	Rn.3846	Psmb7	NM_053532			0	0	0	0
1367657_at	L26268_at	B-cell translocation gene 1, anti-proliferative	Rn.1000	Rn.1000	Btg1	NM_017258	0	0	0	0	0	0	0
1367658_at	0	SH3/ankyrin domain gene 3 /// hypothetical gene supported by NM_021676	Rn.42876	Rn.42876	Shank3 /// LOC497826	NM_021676			0	0	0	0
1367659_s_at	rc_AI170568_s_at	dodecenoyl-coenzyme A delta isomerase	Rn.4005	Rn.80835	Dci	NM_017306	0	0	0	0	0	0	0
1367660_at	J02773_at	fatty acid binding protein 3	Rn.32566	Rn.32566	Fabp3	NM_024162	0	0	0	0	0	0	0
1367661_at	0	S100 calcium binding protein A6 (calcyclin)	Rn.3233	Rn.3233	S100a6	AF140232			0	0	0	0
1367662_at	rc_AA945583_at	hydroxyacyl-Coenzyme A dehydrogenase type II	Rn.2700	Rn.2700	Hadh2	NM_031682	0	0	0	1.48058	-1.51896	0	0
1367663_at	D45249_at	proteasome (prosome, macropain) 28 subunit, alpha	Rn.2742	Rn.2742	Psme1	NM_017264	0	0	0	0	0	0	0
1367664_at	U50736_s_at	ankyrin repeat domain 1 (cardiac muscle)	Rn.3789	Rn.3789	Ankrd1	L81174	0	0	0	0	0	0	0
1367665_at	0	ankyrin repeat domain 1 (cardiac muscle)	Rn.3789	Rn.3789	Ankrd1	L81174			0	0	0	0
1367666_at	0	heterogeneous nuclear ribonucleoprotein H1	Rn.23677	Rn.23677	Hnrph1	NM_080896			0	0	0	0
1367667_at	M89945mRNA_g_at	farensyl diphosphate synthase	Rn.2622	Rn.2848	Fdps	NM_031840	0	0	-1.97736	0	0	0	0
1367668_a_at	M15114_g_at	stearoyl-Coenzyme A desaturase 2	Rn.2627	Rn.83595	Scd2	BE107760	0	0	0	-4.72926	-2.23108	-4.32504	0
1367669_a_at	0	microtubule-associated protein 1 light chain 3 beta	Rn.883	Rn.41412	Map1lc3b	AI233190			0	0	0	0
1367670_at	J04473_at	fumarate hydratase 1	Rn.29782	Rn.29782	Fh1	NM_017005	0	0	0	0	0	0	0
1367671_at	M24604_at	proliferating cell nuclear antigen	Rn.223	Rn.223	Pcna	NM_022381	0	0	0	0	0	0	0
1367672_at	S83279_at	hydroxysteroid (17-beta) dehydrogenase 4	Rn.2082	Rn.2082	Hsd17b4	NM_024392	0	0	0	0	1.43675	0	0
1367673_at	0	selenium binding protein 2	Rn.16617	Rn.16617	Selenbp1	NM_080892			0	0	0	0
1367674_at	D21132_at	phosphatidylinositol transfer protein, beta	Rn.2399	Rn.2399	Pitpnb	NM_053742	0	0	0	0	0	0	0
1367675_at	0	calcium and integrin binding 1 (calmyrin)	Rn.833	Rn.833	Cib1	NM_031145			0	0	0	0
1367676_at	rc_AI008836_s_at	high mobility group box 2 /// similar to High mobility group protein 2 (HMG-2) (predicted) /// similar to High mobility group protein 2 (HMG-2) (predicted) /// similar to High mobility group protein 2 (HMG-2) (predicted)	Rn.2874	Rn.141159	Hmgb2 /// RGD1564519_predicted /// RGD1561694_predicted /// RGD1559962_predicted	NM_017187	0	0	0	0	0	0	0
1367677_at	0	peroxiredoxin 5	Rn.2944	Rn.2944	Prdx5	NM_053610			0	0	0	0
1367678_at	rc_AA800250_at	succinate dehydrogenase complex, subunit A, flavoprotein (Fp)	Rn.3593	Rn.101725	Sdha	NM_130428	0	0	0	0	0	0	0
1367679_at	X13044_at	CD74 antigen (invariant polypeptide of major histocompatibility complex, class II antigen-associated)	Rn.33804	Rn.33804	Cd74	NM_013069	0	0	0	0	0	0	0
1367680_at	J02752_at	acyl-Coenzyme A oxidase 1, palmitoyl	Rn.31796	Rn.31796	Acox1	NM_017340	0	0	0	0	0	0	0
1367681_at	rc_AA800005_at	CD151 antigen	Rn.1465	Rn.1465	Cd151	NM_022523	0	0	0	0	0	0	0
1367682_at	0	midkine	Rn.17447	Rn.17447	Mdk	NM_030859			0	0	0	0
1367683_at	0	karyopherin (importin) alpha 2	Rn.2949	Rn.2949	Kpna2	NM_053483			1.59076	0	1.45213	0
1367684_at	X16072_at	crystallin, beta B2	Rn.10350	Rn.10350	Crybb2	NM_012937	0	0	0	0	0	0	0
1367685_at	rc_AA891729_at	ribosomal protein S27a	Rn.6014	Rn.106034	Rps27a	NM_031113	0	0	0	0	0	0	0
1367686_at	0	ribosome associated membrane protein 4	Rn.2119	Rn.2119	RAMP4	AI103695			0	0	0	0
1367687_a_at	rc_AA799575_f_at	peptidylglycine alpha-amidating monooxygenase	Rn.1121	Rn.1121	Pam	AW534339	0	0	0	0	-1.47664	0	0
1367688_at	0	secretory carrier membrane protein 4	Rn.7309	Rn.7309	Scamp4	NM_031725			0	0	0	0
1367689_a_at	AF072411_at	cd36 antigen /// similar to fatty acid translocase/CD36 (predicted)	Rn.3790	Rn.102418	Cd36 /// RGD1562323_predicted	NM_031561	-7.92268	0	-9.39831	-15.3451	0	0	0
1367690_at	rc_AA819338_at	signal sequence receptor 4	Rn.1999	Rn.1999	Ssr4	NM_017199	0	0	0	0	0	0	0
1367691_at	D85435_at	protein kinase C, delta binding protein	Rn.12281	Rn.12281	Prkcdbp	NM_134449	-2.12702	-1.52016	-1.72537	-1.5803	0	0	0
1367692_at	J02675_at	spermine binding protein	Rn.9914	Rn.9914	Sbp	NM_013024	0	0	0	0	0	0	0
1367693_at	D17445_at	tyrosine 3-monooxygenase/tryptophan 5-monooxygenase activation protein, eta polypeptide	Rn.3324	Rn.3324	Ywhah	NM_013052	0	0	0	0	0	0	0
1367694_at	D16479_at	hydroxyacyl-Coenzyme A dehydrogenase/3-ketoacyl-Coenzyme A thiolase/enoyl-Coenzyme A hydratase (trifunctional protein), beta subunit	Rn.11253	Rn.11253	Hadhb	NM_133618	0	0	0	0	0	0	0
1367695_at	J03481mRNA_g_at	quinoid dihydropteridine reductase	Rn.241	Rn.241	Qdpr	NM_022390	0	1.66182	0	0	0	0	0
1367696_at	0	interferon induced transmembrane protein 2 (1-8D)	Rn.2648	Rn.108174	Ifitm2	NM_030833			0	0	0	0
1367697_at	U73142_at	mitogen activated protein kinase 14	Rn.3293	Rn.88085	Mapk14	NM_031020	0	0	0	0	0	0	0
1367698_a_at	0	septin 9	Rn.2106	Rn.91127	2006-09-09	AF180526			0	0	0	0
1367699_at	rc_AI010110_at	SH3-domain GRB2-like 1	Rn.8762	Rn.8762	Sh3gl1	AB008161	0	0	0	0	0	0	0
1367700_at	X82152_at	fibromodulin	Rn.8778	Rn.8778	Fmod	NM_080698	0	0	0	0	0	0	0
1367701_at	0	receptor (calcitonin) activity modifying protein 2	Rn.31482	Rn.107168	Ramp2	NM_031646			0	0	0	0
1367702_at	J02791_at	acetyl-Coenzyme A dehydrogenase, medium chain	Rn.6302	Rn.6302	Acadm	NM_016986	0	0	0	0	1.47134	1.54745	0
1367703_at	X57169_f_at	crystallin, gamma D	Rn.64655	Rn.64655	Crygd	NM_033095	0	0	0	0	0	0	0
1367704_at	M77246_at	adaptor-related protein complex 2, beta 1 subunit	Rn.56138	Rn.56138	Ap2b1	NM_080583	0	0	0	0	0	0	0
1367705_at	0	glutaredoxin 1 (thioltransferase)	Rn.1484	Rn.1484	Glrx1	NM_022278			0	0	0	0
1367706_at	0	voltage-dependent anion channel 1	Rn.54594	Rn.54594	Vdac1	AF268467			0	0	0	0
1367707_at	M76767_s_at	fatty acid synthase	Rn.9486	Rn.9486	Fasn	AI179334	0	0	0	0	0	0	0
1367708_a_at	0	fatty acid synthase	Rn.9486	Rn.9486	Fasn	AI179334			-1.61302	0	0	0
1367709_at	X61654_at	CD63 antigen	Rn.11068	Rn.11068	Cd63	NM_017125	-1.52287	0	-2.06791	0	0	0	0
1367710_at	D45250_s_at	proteasome (prosome, macropain) 28 subunit, beta	Rn.4017	Rn.127779	Psme2	NM_017257	0	0	0	0	0	0	0
1367711_at	D50694_at	proteasome (prosome, macropain) 26S subunit, ATPase 2	Rn.1202	Rn.1202	Psmc2	NM_033236	0	0	0	0	0	0	0
1367712_at	rc_AI169327_at	tissue inhibitor of metalloproteinase 1	Rn.25754	Rn.25754	Timp1	NM_053819	0	0	0	0	0	0	0
1367713_at	J02646_at	eukaryotic translation initiation factor 2, subunit 1 alpha	Rn.1488	Rn.1488	Eif2s1	NM_019356	0	0	0	0	0	0	0
1367714_at	U31880_at	eukaryotic translation initiation factor 2B, subunit 2 beta	Rn.5910	Rn.5910	Eif2b2	NM_032058	0	0	0	0	0	0	0
1367715_at	M63122_at	tumor necrosis factor receptor superfamily, member 1a	Rn.11119	Rn.11119	Tnfrsf1a	NM_013091	0	0	0	0	0	0	0
1367716_at	0	T-cell immunomodulatory protein	Rn.3622	Rn.3622	Cda08	NM_133557			0	0	0	0
1367717_at	0	ribosomal protein S27	Rn.7481	Rn.153914	Rps27	NM_053597			0	0	0	0
1367718_at	AB006607_at	choline kinase beta	Rn.1302	Rn.1302	Chkb	NM_017177	0	0	0	0	0	0	0
1367719_at	rc_AI237592_at	progestin induced protein	Rn.54812	Rn.54812	Dd5	NM_053989	0	0	0	0	0	0	0
1367720_at	rc_AA800745_at	aminolevulinate, delta-, dehydratase	Rn.3941	Rn.3941	Alad	NM_012899	0	0	0	0	0	0	0
1367721_at	S61868_at	syndecan 4	Rn.2029	Rn.2029	Sdc4	NM_012649	0	0	0	0	0	0	0
1367722_at	0	dipeptidylpeptidase 7	Rn.3363	Rn.3363	Dpp7	NM_031973			0	0	0	0
1367723_a_at	U24652_at	linker of T-cell receptor pathways	Rn.11228	Rn.11228	Lnk	NM_031621	0	0	0	0	0	0	0
1367724_a_at	0	ATPase, H+ transporting, V0 subunit E isoform 1	Rn.789	Rn.789	Atp6v0e1	NM_053578			0	0	0	0
1367725_at	AF086624_s_at	serine/threonine-protein kinase pim-3	Rn.6343	Rn.6343	Pim3	NM_022602	0	0	0	0	0	0	0
1367726_at	M31174_at	thyroid hormone receptor alpha	Rn.11307	Rn.11307	Thra	NM_031134	0	0	0	0	0	0	0
1367727_at	U83896_at	pleckstrin homology, Sec7 and coiled-coil domains 2	Rn.3732	Rn.3732	Pscd2	NM_053911	0	0	0	0	0	0	0
1367728_at	0	translin	Rn.38875	Rn.156195	Tsn	NM_021762			0	0	0	0
1367729_at	rc_AA893325_at	ornithine aminotransferase	Rn.1430	Rn.1430	Oat	NM_022521	-1.55212	0	0	-1.84083	-2.48445	-1.71467	0
1367730_at	U14192complete_seq_at	vesicle docking protein	Rn.4746	Rn.4746	Vdp	NM_019379	0	0	0	0	0	0	0
1367731_at	U88324_at	guanine nucleotide binding protein, beta 1	Rn.7106	Rn.126047	Gnb1	U34958	0	0	0	0	0	0	0
1367732_at	AF022083_s_at	guanine nucleotide binding protein, beta 1	Rn.7106	Rn.126047	Gnb1	U34958	0	0	0	0	0	0	0
1367733_at	X58294_at	carbonic anhydrase 2	Rn.26083	Rn.26083	Ca2	AI408948	-1.553	0	0	-1.87046	0	0	0
1367734_at	M60322_at	aldo-keto reductase family 1, member B4 (aldose reductase)	Rn.2917	Rn.107801	Akr1b4	NM_012498	0	0	0	0	-1.78966	0	0
1367735_at	J05029_s_at	acetyl-Coenzyme A dehydrogenase, long-chain	Rn.174	Rn.174	Acadl	NM_012819	0	0	0	0	0	0	0
1367736_at	X85183_at	Ras-related GTP binding A	Rn.2816	Rn.2816	Rraga	NM_053973	0	0	0	0	0	0	0
1367737_at	X16145_at	fucosidase, alpha-L- 1, tissue	Rn.3469	Rn.3469	Fuca	NM_012562	0	0	0	0	0	0	0
1367738_at	U40999_at	UNC-119 homolog (C. elegans)	Rn.1609	Rn.1609	Unc119	NM_017188	0	0	0	0	0	0	0
1367739_at	U40836mRNA_s_at	Cytochrom c oxidase subunit VIII-H (heart/muscle)	Rn.10325	Rn.10325	Cox8h	NM_012786	0	0	0	0	0	0	0
1367740_at	M57664_at	creatine kinase, brain	Rn.1472	Rn.1472	Ckb	M14400	0	0	0	0	0	0	0
1367741_at	0	homocysteine-inducible, endoplasmic reticulum stress-inducible, ubiquitin-like domain member 1	Rn.4028	Rn.4028	Herpud1	NM_053523			0	0	0	0
1367742_at	D43623_at	carnitine palmitoyltransferase 1b, muscle	Rn.6028	Rn.6028	Cpt1b	NM_013200	0	0	0	0	0	0	0
1367743_at	X58865mRNA_at	phosphofructokinase, liver, B-type	Rn.16607	Rn.4212	Pfkl	NM_013190	0	0	0	0	0	0	0
1367744_at	0	melanoma antigen, family D, 2	Rn.11984	Rn.14890	Maged2	NM_080479			0	0	0	0
1367745_at	D78588_at	diacylglycerol kinase zeta	Rn.11208	Rn.11208	Dgkz	NM_031143	0	0	0	0	0	0	0
1367746_a_at	AF023302_s_at	flotillin 2	Rn.2105	Rn.2105	Flot2	NM_031830	0	0	0	0	0	0	0
1367747_at	U12568_at	ADP-ribosylation factor-like 3	Rn.9538	Rn.9538	Arl3	NM_022700	0	0	0	0	0	0	0
1367748_at	L12384_at	ADP-ribosylation factor 5	Rn.28244	Rn.28244	Arf5	NM_024149	0	0	0	0	0	0	0
1367749_at	X84039_at	lumican	Rn.3087	Rn.3087	Lum	NM_031050	0	0	0	0	0	0	0
1367750_at	D26073_g_at	phosphoribosyl pyrophosphate synthetase-associated protein 1	Rn.2290	Rn.2290	Prpsap1	NM_022545	0	0	0	0	0	0	0
1367751_at	AB013359_at	dolichol-phosphate (beta-D) mannosyltransferase 2	Rn.2122	Rn.167749	Dpm2	NM_019252	0	0	0	0	0	0	0
1367752_at	D29766cds#1_s_at	breast cancer anti-estrogen resistance 1	Rn.40101	Rn.40101	Bcar1	NM_012931	0	0	0	0	0	0	0
1367753_at	AF034582_at	SEC31-like 1 (S. cerevisiae)	Rn.6322	Rn.6322	Sec31l1	NM_033021	0	0	0	0	0	0	0
1367754_s_at	AB016536_s_at	argininosuccinate lyase /// heterogeneous nuclear ribonucleoprotein A/B	Rn.1427	Rn.64591	Asl /// Hnrpab	NM_031330	-1.84903	0	0	-1.68423	0	0	0
1367755_at	rc_AA942685_at	cysteine dioxygenase 1, cytosolic	Rn.2589	Rn.2589	Cdo1	NM_052809	0	0	0	0	1.78743	0	0
1367756_at	L14684_at	G elongation factor	Rn.10913	Rn.10913	Gfm	NM_053625	0	0	0	0	0	0	0
1367757_at	0	cytochrome c oxidase, subunit VIc	Rn.846	Rn.846	Cox6c	NM_019360			0	0	0	0
1367758_at	X02361_at	alpha-fetoprotein	Rn.9174	Rn.9174	Afp	NM_012493	0	0	1.88066	0	0	0	0
1367759_at	rc_AI232374_at	H1 histone family, member 0	Rn.3129	Rn.3129	H1f0	NM_012578	0	0	0	0	0	0	0
1367760_at	L04485mRNA_s_at	mitogen activated protein kinase kinase 1	Rn.5850	Rn.5850	Map2k1	D13341	0	0	0	0	0	0	0
1367761_at	0	nudE nuclear distribution gene E homolog like 1 (A. nidulans)	Rn.2947	Rn.2947	Ndel1	NM_133320			0	0	0	0
1367762_at	K02248cds_s_at	somatostatin	Rn.34418	Rn.34418	Sst	NM_012659	0	0	0	0	0	0	0
1367763_at	D00512_g_at	acetyl-coenzyme A acetyltransferase 1	Rn.4054	Rn.4054	Acat1	D13921	0	0	0	0	0	0	0
1367764_at	0	cyclin G1	Rn.5834	Rn.5834	Ccng1	NM_012923			0	0	0	0
1367765_at	0	transcobalamin 2	Rn.1829	Rn.1829	Tcn2	NM_022534			-1.49234	0	0	0
1367766_at	M91597_s_at	expressed in non-metastatic cells 2	Rn.927	Rn.927	Nme2	NM_031833	0	0	0	0	0	0	0
1367767_at	rc_AI171090_at	3-hydroxy-3-methylglutaryl-Coenzyme A lyase	Rn.12297	Rn.12297	Hmgcl	NM_024386	0	0	0	0	0	0	0
1367768_at	X76985_at	latexin	Rn.11404	Rn.11404	Lxn	NM_031655	0	0	0	0	0	0	0
1367769_at	Z71925_at	polymerase (RNA) II (DNA directed) polypeptide G	Rn.3020	Rn.106248	Polr2g	NM_053948	0	0	0	0	0	0	0
1367770_at	0	degenerative spermatocyte homolog 1 (Drosophila)	Rn.882	Rn.34792	Degs1	NM_053323			0	0	0	0
1367771_at	0	TSC22 domain family 3	Rn.6211	Rn.21970	Tsc22d3	NM_031345			-2.02602	0	-1.5886	0
1367772_at	rc_AI169005_at	chloride channel, nucleotide-sensitive, 1A	Rn.4089	Rn.4089	Clns1a	NM_031719	0	0	0	0	0	0	0
1367773_at	L12016_at	solute carrier family 25, member 1	Rn.8368	Rn.8368	Slc25a1	NM_017307	0	0	0	0	0	0	0
1367774_at	K01932_f_at	glutathione S-transferase A3	Rn.10460	Rn.10460	Gsta3	NM_031509	0	0	0	0	2.15843	1.52791	2.13135
1367775_at	U89905_at	alpha-methylacyl-CoA racemase	Rn.2590	Rn.2590	Amacr	NM_012816	0	0	1.4596	0	-1.719	0	0
1367776_at	X60767mRNA_s_at	cell division cycle 2 homolog A (S. pombe)	Rn.6934	Rn.6934	Cdc2a	NM_019296	0	0	0	0	0	0	0
1367777_at	D00569_at	2,4-dienoyl CoA reductase 1, mitochondrial	Rn.2854	Rn.2854	Decr1	NM_057197	0	0	0	0	0	0	0
1367778_at	X55660_at	hypothetical gene supported by NM_019331	Rn.3220	---	LOC497733	NM_019331	0	0	0	0	0	0	0
1367779_at	rc_AI102031_at	bridging integrator 1	Rn.17098	Rn.17098	Bin1	NM_053959	0	0	0	0	0	0	0
1367780_at	U73030_at	pituitary tumor-transforming 1	Rn.271	Rn.271	Pttg1	NM_022391	0	0	0	0	0	0	0
1367781_at	AF054270_at	prolactin induced protein	Rn.9907	Rn.78367	Pip	NM_022708	0	0	0	0	0	0	0
1367782_at	rc_AI171644_s_at	cytochrome c oxidase, subunit VIa, polypeptide 2	Rn.5119	Rn.5119	Cox6a2	NM_012812	0	0	0	0	0	0	0
1367783_at	AB003515_at	GABA(A) receptor-associated protein like 2	Rn.64537	Rn.64537	Gabarapl2	NM_022706	0	0	0	0	0	0	0
1367784_a_at	M64733mRNA_s_at	clusterin	Rn.1780	Rn.1780	Clu	AF314657	0	0	0	0	0	-1.65369	0
1367785_at	D14437_s_at	calponin 1	Rn.31788	Rn.31788	Cnn1	NM_031747	0	0	0	0	0	0	0
1367786_at	D10729_s_at	proteosome (prosome, macropain) subunit, beta type 8	Rn.29244	Rn.29244	Psmb8	NM_080767	0	0	0	-1.61419	0	0	0
1367787_at	L20900_at	islet cell autoantigen 1	Rn.1379	Rn.1379	Ica1	NM_030844	0	0	0	0	0	0	0
1367788_at	M73808mRNA_at	phosphorylase kinase, gamma 2 (testis)	Rn.11153	Rn.11153	Phkg2	NM_080584	0	0	0	0	0	0	0
1367789_at	U89529_at	solute carrier family 27 (fatty acid transporter), member 1	Rn.1047	Rn.1047	Slc27a1	NM_053580	0	0	0	0	0	0	0
1367790_at	U83883_at	staphylococcal nuclease domain containing 1	Rn.36148	Rn.36148	Snd1	NM_022694	0	0	0	0	0	0	0
1367791_at	0	receptor (calcitonin) activity modifying protein 1	Rn.12265	Rn.12265	Ramp1	NM_031645			0	0	0	0
1367792_at	M83209_at	parotid secretory protein	Rn.9766	Rn.9766	Psp	NM_052808	0	0	0	0	0	0	0
1367793_at	Z36980_at	D-dopachrome tautomerase	Rn.3464	Rn.3464	Ddt	NM_024131	0	0	0	0	0	0	0
1367794_at	0	alpha-2-macroglobulin	Rn.780	Rn.109457	A2m	NM_012488			0	0	0	0
1367795_at	rc_AI014163_at	interferon-related developmental regulator 1	Rn.3723	Rn.3723	Ifrd1	NM_019242	0	0	0	0	0	1.50503	0
1367796_at	D16302_at	mannoside acetylglucosaminyltransferase 1	Rn.2712	Rn.2712	Mgat1	NM_030861	0	0	0	0	0	0	0
1367797_at	0	multiple endocrine neoplasia 1	Rn.6775	Rn.6775	Men1	NM_019208			0	0	0	0
1367798_at	M15185_s_at	S-adenosylhomocysteine hydrolase	Rn.5878	Rn.5878	Ahcy	NM_017201	0	0	0	0	0	0	0
1367799_at	M62752_at	eukaryotic translation elongation factor 1 alpha 2	Rn.9764	Rn.9764	Eef1a2	NM_012660	0	0	0	0	0	0	0
1367800_at	M23697_at	plasminogen activator, tissue	Rn.1002	Rn.107102	Plat	NM_013151	0	0	0	0	0	0	0
1367801_at	D29683_at	endothelin converting enzyme 1	Rn.7000	Rn.7000	Ece1	NM_053596	0	0	0	0	0	0	0
1367802_at	L01624_at	serum/glucocorticoid regulated kinase	Rn.4636	Rn.4636	Sgk	NM_019232	0	0	0	0	0	0	0
1367803_at	U63840_at	nucleoporin 54	Rn.11160	Rn.11160	Nup54	NM_017361	0	0	0	0	0	0	0
1367804_at	rc_AA945608_at	serum amyloid P-component	Rn.1902	Rn.109007	Apcs	NM_017170	0	0	0	0	0	0	0
1367805_at	rc_AI176504_at	glutaminase	Rn.5762	Rn.5762	Gls	AI577681	0	0	0	0	0	0	0
1367806_at	0	glutaminase	Rn.5762	Rn.5762	Gls	AI577681			0	0	0	0
1367807_at	L25331_at	procollagen-lysine, 2-oxoglutarate 5-dioxygenase 1	Rn.4445	Rn.4445	Plod1	NM_053827	0	0	-1.48923	0	0	0	0
1367808_at	0	translocase of inner mitochondrial membrane 8 homolog b (yeast)	Rn.2017	Rn.3792	Timm8b	NM_022541			0	0	0	0
1367809_at	M13750_at	prolactin-like protein A	Rn.11230	Rn.11230	Prlpa	NM_017036	0	0	0	0	0	0	0
1367810_at	0	solute carrier family 6 (neurotransmitter transporter, creatine), member 8	Rn.10336	Rn.10336	Slc6a8	NM_017348			0	0	0	0
1367811_at	X97772_at	3-phosphoglycerate dehydrogenase	Rn.6872	Rn.6872	Phgdh	NM_031620	0	0	0	0	0	1.55318	0
1367812_at	AB001347_s_at	spectrin beta 3	Rn.20389	Rn.20389	Spnb3	NM_019167	0	0	0	0	0	0	0
1367813_at	0	protein phosphatase 1, regulatory (inhibitor) subunit 14A	Rn.20515	Rn.73852	Ppp1r14a	NM_130403			0	1.4765	0	0
1367814_at	rc_AI230614_s_at	ATPase, Na+/K+ transporting, beta 1 polypeptide	Rn.8925	Rn.8925	Atp1b1	AI232036	0	0	0	0	0	0	0
1367815_at	AF026554_at	solute carrier family 5 (sodium-dependent vitamin transporter), member 6	Rn.11105	Rn.11105	Slc5a6	NM_130746	0	0	0	0	-1.53063	-1.77666	0
1367816_at	0	homeobox only domain	Rn.2989	Rn.2989	Hod	NM_133621			0	0	0	-1.44713
1367817_at	0	hepatoma-derived growth factor	Rn.860	Rn.860	Hdgf	NM_053707			0	0	0	0
1367818_at	L20427_at	coenzyme Q3 homolog, methyltransferase (yeast)	Rn.3824	Rn.3824	Coq3	NM_019187	0	0	0	0	0	0	0
1367819_at	M18467_at	glutamate oxaloacetate transaminase 2, mitochondrial	Rn.3628	Rn.98650	Got2	NM_013177	0	0	0	0	0	0	0
1367820_at	0	barrier to autointegration factor 1	Rn.19921	Rn.19921	Banf1	NM_053631			0	0	0	0
1367821_a_at	rc_AI229031_s_at	calcium channel, voltage-dependent, P/Q type, alpha 1A subunit	Rn.11281	Rn.87769	Cacna1a	BF400631	0	0	0	0	0	0	0
1367822_at	0	calcium channel, voltage-dependent, P/Q type, alpha 1A subunit	Rn.11281	Rn.87769	Cacna1a	BF400631			0	0	0	0
1367823_at	0	tissue inhibitor of metalloproteinase 2	Rn.10161	Rn.10161	Timp2	NM_021989			0	0	0	0
1367824_at	M81225_at	farnesyltransferase, CAAX box, alpha	Rn.5990	Rn.5990	Fnta	NM_012847	0	0	0	0	0	0	0
1367825_at	L07925_at	ral guanine nucleotide dissociation stimulator	Rn.40174	Rn.40174	Ralgds	NM_019250	0	0	0	0	0	0	0
1367826_at	rc_AI177161_at	nuclear factor, erythroid derived 2, like 2	Rn.10867	Rn.10867	Nfe2l2	NM_031789	0	0	0	0	0	0	0
1367827_at	M23591mRNA#2_at	protein phosphatase 2 (formerly 2A), catalytic subunit, beta isoform	Rn.977	Rn.977	Ppp2cb	NM_017040	0	0	0	0	0	0	0
1367828_at	J05030_at	acetyl-Coenzyme A dehydrogenase, short chain	Rn.1167	Rn.1167	Acads	NM_022512	0	0	0	0	0	0	0
1367829_at	X15958_at	enoyl Coenzyme A hydratase, short chain, 1, mitochondrial	Rn.6847	Rn.6847	Echs1	NM_078623	0	0	1.46504	0	0	0	0
1367830_a_at	0	tumor protein p53	Rn.54443	Rn.54443	Tp53	NM_030989			0	0	0	0
1367831_at	X13058_at	tumor protein p53	Rn.54443	Rn.54443	Tp53	NM_030989	0	0	0	0	0	0	0
1367832_at	rc_AA800220_at	lysophospholipase 1	Rn.3594	Rn.3594	Lypla1	NM_013006	0	0	0	0	0	0	0
1367833_at	AB000491_at	peptidase (prosome, macropain) 26S subunit, ATPase 5	Rn.10972	Rn.10972	Psmc5	NM_031149	0	0	0	0	0	0	0
1367834_at	0	spermidine synthase	Rn.22258	Rn.22258	Srm	NM_053464			0	0	0	0
1367835_at	0	proprotein convertase subtilisin/kexin type 1 inhibitor	Rn.25745	Rn.25745	Pcsk1n	NM_019279			0	0	0	0
1367836_at	0	carnitine palmitoyltransferase 1a, liver	Rn.2856	Rn.2856	Cpt1a	NM_031559			0	0	0	0
1367837_at	X55986mRNA_s_at	proteasome (prosome, macropain) subunit, alpha type 4	Rn.11076	Rn.11076	Psma4	NM_017281	0	0	0	0	0	0	0
1367838_at	D17370_at	cystathionase (cystathionine gamma-lyase)	Rn.3881	Rn.3881	Cth	NM_017074	0	0	0	0	0	0	0
1367839_at	M95591_at	farnesyl diphosphate farnesyl transferase 1	Rn.3252	Rn.154404	Fdft1	NM_019238	0	0	0	0	-2.21009	-2.60621	-1.54416
1367840_at	rc_AI007857_at	HGF-regulated tyrosine kinase substrate	Rn.21	Rn.21	Hgs	U87863	0	0	0	0	0	0	0
1367841_a_at	0	prolactin-like protein C 2	Rn.56124	Rn.56124	Prlpc2	NM_134385			0	0	0	0
1367842_at	X60469mRNA_s_at	amyloid beta (A4) precursor protein-binding, family B, member 1	Rn.19953	Rn.19953	Apbb1	NM_080478	0	0	0	0	0	0	0
1367843_at	rc_AA892821_at	aldo-keto reductase family 7, member A2 (aflatoxin aldehyde reductase)	Rn.8548	Rn.8548	Akr7a2	NM_134407	0	0	0	0	0	0	0
1367844_at	M12672_at	guanine nucleotide binding protein, alpha inhibiting 2	Rn.3036	Rn.3036	Gnai2	M12672	0	0	0	0	0	0	0
1367845_at	Z12152_at	neurofilament 3, medium	Rn.10971	Rn.10971	Nef3	NM_017029	0	0	0	0	1.91244	2.09907	0
1367846_at	X06916_at	S100 calcium-binding protein A4	Rn.504	Rn.504	S100a4	NM_012618	0	0	0	0	0	0	0
1367847_at	AF014503_at	nuclear protein 1	Rn.11182	Rn.11182	Nupr1	NM_053611	0	0	-1.92327	0	0	0	0
1367848_at	X62160_at	dynactin 1	Rn.11284	Rn.11284	Dctn1	NM_024130	0	0	0	0	0	0	0
1367849_at	S61865_s_at	syndecan 1	Rn.11176	Rn.11176	Sdc1	NM_013026	0	-1.43029	0	0	0	0	0
1367850_at	M32062_g_at	Fc gamma receptor II beta	Rn.6050	---	LOC498276	NM_053843	0	0	0	0	0	0	0
1367851_at	J04488_at	prostaglandin D2 synthase	Rn.11400	Rn.11400	Ptgds	J04488	0	0	0	0	2.99563	3.10285	0
1367852_s_at	rc_AA800851_s_at	glycoprotein Ib, beta polypeptide /// septin 5	Rn.48837	Rn.96497	Gp1bb /// Sept5	BM387903	0	0	0	0	0	0	0
1367853_at	AF051561_s_at	hypothetical gene supported by NM_031798	Rn.11523	---	LOC497723	NM_031798	0	0	0	0	0	0	0
1367854_at	J05210_at	ATP citrate lyase	Rn.29771	Rn.29771	Acly	NM_016987	0	0	-1.43611	0	0	0	0
1367855_at	AF071495_s_at	scavenger receptor class B, member 1	Rn.3142	Rn.88169	Scarb1	NM_031541	0	0	0	0	0	0	0
1367856_at	X07467_at	glucose-6-phosphate dehydrogenase X-linked	Rn.11040	Rn.11040	G6pdx	NM_017006	0	0	0	0	0	0	0
1367857_at	0	fatty acid desaturase 1	Rn.28161	Rn.28161	Fads1	NM_053445			0	0	0	0
1367858_at	U46034_at	matrix metallopeptidase 11	Rn.11123	Rn.11123	Mmp11	NM_012980	0	0	0	0	0	0	0
1367859_at	U03491_at	transforming growth factor, beta 3	Rn.7018	Rn.7018	Tgfb3	NM_013174	0	0	0	0	0	0	0
1367860_a_at	X83537_at	matrix metallopeptidase 14 (membrane-inserted)	Rn.10371	Rn.10371	Mmp14	X83537	0	0	-1.56463	0	0	0	0
1367861_at	U70211_at	Ena-vasodilator stimulated phosphoprotein	Rn.28912	Rn.28912	Evl	NM_024147	0	0	0	0	0	0	0
1367862_at	U12187_at	Ras-related associated with diabetes	Rn.11189	Rn.11189	Rrad	NM_053338	0	0	0	0	0	0	0
1367863_at	0	BCL2/adenovirus E1B 19kDa-interacting protein 1	Rn.16757	Rn.16757	Bnip1	NM_080897			0	0	0	0
1367864_at	U25651_at	phosphofructokinase, muscle	Rn.11004	Rn.11004	Pfkm	BI291434	0	0	0	0	0	0	0
1367865_at	0	limkain b1	Rn.27366	Rn.27366	Lkap	NM_133421			0	0	0	0
1367866_at	rc_AA875033_at	fibulin 5	Rn.1699	Rn.1699	Fbln5	NM_019153	0	0	0	0	0	1.4979	0
1367867_at	D30735_at	growth factor, erv1 homolog (S. cerevisiae)	Rn.11039	Rn.11039	Gfer	NM_013222	0	0	0	0	0	0	0
1367868_at	0	adhesion regulating molecule 1	Rn.9320	Rn.9320	Adrm1	NM_031708			0	0	0	0
1367869_at	rc_H33461_at	oxidation resistance 1	Rn.4252	Rn.4252	Oxr1	NM_057153	0	0	0	0	0	0	0
1367870_at	0	thioredoxin-like 2	Rn.3578	Rn.3578	Txnl2	NM_032614			0	0	0	0
1367871_at	AF056333_s_at	cytochrome P450, family 2, subfamily e, polypeptide 1	Rn.1372	Rn.1372	Cyp2e1	NM_031543	0	0	0	-1.68808	0	0	0
1367872_at	M77245_at	adaptor protein complex AP-1, beta 1 subunit	Rn.37383	Rn.37383	Ap1b1	NM_017277	0	0	0	0	0	0	0
1367873_at	AF035387_at	ATPase, H+ transporting, lysosomal accessory protein 1	Rn.793	Rn.93045	Atp6ap1	NM_031785	0	0	0	0	0	0	0
1367874_at	0	ras homolog gene family, member Q	Rn.4169	Rn.4169	Rhoq	NM_053522			0	0	0	0
1367875_at	D38560_at	cyclin G associated kinase	Rn.11012	Rn.11012	Gak	NM_031030	0	0	0	0	0	0	0
1367876_at	0	importin 13	Rn.14252	Rn.14252	Ipo13	NM_053778			0	0	0	0
1367877_at	AF008439_at	solute carrier family 11 (proton-coupled divalent metal ion transporters), member 2	Rn.11418	Rn.11418	Slc11a2	NM_013173	0	0	0	0	0	0	0
1367878_at	L20822_at	syntaxin 5a	Rn.5782	Rn.5782	Stx5a	NM_031704	0	0	0	0	0	0	0
1367879_at	rc_AA799745_g_at	CDK5 regulatory subunit associated protein 3	Rn.3727	Rn.3727	Cdk5rap3	NM_024488	0	0	0	0	0	0	0
1367880_at	rc_AI104225_at	laminin, beta 2	Rn.774	Rn.774	Lamb2	NM_012974	0	0	0	0	0	-1.52966	0
1367881_at	D85183_s_at	protein tyrosine phosphatase, non-receptor type substrate 1	Rn.53971	Rn.53971	Ptpns1	NM_013016	0	0	0	0	0	0	0
1367882_at	M83196_at	microtubule-associated protein 1 A	Rn.11402	Rn.11402	Mtap1a	NM_030995	0	0	0	0	0	0	0
1367883_at	AF044910_at	survival of motor neuron 1, telomeric	Rn.1119	Rn.1119	Smn1	NM_022509	0	0	0	0	0	0	0
1367884_at	M83680_at	RAB14, member RAS oncogene family	Rn.6008	Rn.6008	Rab14	NM_053589	0	0	0	0	0	0	0
1367885_at	X70223_at	peroxisomal membrane protein 2	Rn.10292	Rn.10292	Pxmp2	NM_031587	0	0	0	0	0	0	0
1367886_at	U36580_at	proprotein convertase subtilisin/kexin type 7	Rn.10653	Rn.10653	Pcsk7	NM_019246	0	0	0	0	0	0	0
1367887_at	X54096_at	lecithin cholesterol acyltransferase	Rn.10481	Rn.10481	Lcat	NM_017024	0	0	0	0	0	0	0
1367888_at	0	MT-protocadherin	Rn.19780	Rn.19780	Pcdh21	NM_053572			0	0	0	0
1367889_at	L24907_at	calcium/calmodulin-dependent protein kinase I	Rn.11018	Rn.11018	Camk1	NM_134468	0	0	0	0	0	0	0
1367890_at	U77933_at	caspase 2	Rn.1438	Rn.1438	Casp2	AF136231	0	0	0	0	0	0	0
1367891_a_at	U34684_s_at	caspase 2	Rn.1438	Rn.1438	Casp2	AF136232	0	0	0	0	0	0	0
1367892_at	U10357_at	pyruvate dehydrogenase kinase, isoenzyme 2	Rn.11363	Rn.88597	Pdk2	AF237719	0	0	0	0	0	0	0
1367893_a_at	0	chloride channel CLIC-like 1	Rn.26586	Rn.26586	Clcc1	NM_133414			0	0	0	0
1367894_at	L13619_at	insulin induced gene 1	Rn.772	Rn.772	Insig1	NM_022392	0	0	-2.25362	0	0	0	0
1367895_at	rc_AA799582_at	heterogeneous nuclear ribonucleoprotein K	Rn.11854	Rn.11854	Hnrpk	NM_057141	0	0	0	0	0	0	0
1367896_at	0	carbonic anhydrase 3	Rn.1647	Rn.1647	Ca3	NM_019292			35.1976	7.23868	0	0
1367897_at	D30647_at	acyl-Coenzyme A dehydrogenase, very long chain	Rn.33319	Rn.33319	Acadvl	NM_012891	0	0	0	0	0	0	0
1367898_at	rc_AA859938_at	BCL2/adenovirus E1B 19 kDa-interacting protein 3-like	Rn.827	Rn.827	Bnip3l	NM_080888	0	0	0	0	0	0	0
1367899_at	M81642_at	coagulation factor II (thrombin) receptor	Rn.2609	---	F2r	NM_012950	0	0	0	0	0	0	0
1367900_at	U96130_at	glycogenin 1	Rn.3661	Rn.3661	Gyg1	NM_031043	0	0	0	0	0	0	0
1367901_at	M13962mRNA#2_at	glucuronidase, beta	Rn.3692	Rn.3692	Gusb	NM_017015	0	0	0	-1.51892	0	0	0
1367902_at	rc_AA860043_at	guanine nucleotide binding protein (G protein), gamma 11	Rn.892	Rn.892	Gng11	NM_022396	0	0	0	0	0	0	0
1367903_at	J05405mRNA_s_at	heme oxygenase (decycling) 2	Rn.10241	Rn.10241	Hmox2	J05405	0	0	0	0	0	0	0
1367904_at	L25633_at	regulated endocrine-specific protein 18	Rn.2225	Rn.66430	Resp18	NM_019278	-1.4889	-1.44764	0	0	0	0	0
1367905_at	D30649mRNA_s_at	ectonucleotide pyrophosphatase/phosphodiesterase 3	Rn.44	Rn.44	Enpp3	NM_019370	0	0	0	0	0	0	0
1367906_at	rc_AI234950_at	acid phosphatase 2, lysosomal	Rn.9816	Rn.9816	Acp2	NM_016988	0	0	0	0	0	0	0
1367907_a_at	M15883_at	clathrin, light polypeptide (Lcb)	Rn.3440	Rn.3440	Cltb	M19262	0	0	0	0	0	0	0
1367908_at	0	glycine cleavage system protein H (aminomethyl carrier)	Rn.11520	Rn.98456	Gcsh	NM_133598			0	0	0	0
1367909_at	0	dicarbonyl L-xylulose reductase	Rn.19540	Rn.177518	Dcxr	NM_134387			1.57668	0	0	0
1367910_at	0	MAD homolog 4 (Drosophila)	Rn.9774	Rn.9774	Smad4	NM_019275			0	0	0	0
1367911_at	0	isocitrate dehydrogenase 3 (NAD+) alpha	Rn.2633	Rn.95104	Idh3a	NM_053638			0	0	0	0
1367912_at	rc_AI232078_at	latent transforming growth factor beta binding protein 1	Rn.40942	Rn.40942	Ltbp1	NM_021587	0	0	0	0	0	0	0
1367913_at	0	cytoglobin	Rn.3092	Rn.105938	Cygb	NM_130744			0	0	0	0
1367914_at	0	epithelial membrane protein 3	Rn.6782	Rn.6782	Emp3	NM_030847			0	0	0	0
1367915_at	rc_AA859529_at	diacylglycerol O-acyltransferase 1	Rn.252	Rn.252	Dgat1	NM_053437	0	0	0	0	0	0	0
1367916_at	M20637_s_at	phospholipase C, delta 1	Rn.12324	Rn.12324	Plcd1	NM_017035	0	0	0	0	0	0	0
1367917_at	AB008423_s_at	cytochrome P450, family 2, subfamily d, polypeptide 26	Rn.40137	Rn.91355	Cyp2d26	NM_012730	0	0	0	0	0	0	0
1367918_at	U63740_at	fasciculation and elongation protein zeta 1 (zygin I)	Rn.5468	Rn.5468	Fez1	NM_031066	0	0	0	0	0	0	0
1367919_at	Y00826_at	nuclear pore membrane glycoprotein 210	Rn.3189	Rn.3189	Pom210	NM_053322	0	0	0	0	0	0	0
1367920_at	AB016931_s_at	endothelial differentiation, sphingolipid G-protein-coupled receptor, 5	Rn.2491	Rn.2491	Edg5	NM_017192	0	0	0	0	0	0	0
1367921_at	AF095927_at	integrin-linked kinase-associated serine/threonine phosphatase 2C	Rn.6446	Rn.6446	Ilkap	NM_022606	0	0	0	0	0	0	0
1367922_at	AJ012603UTR#1_at	a disintegrin and metalloproteinase domain 17 (tumor necrosis factor, alpha, converting enzyme)	Rn.24102	Rn.144585	Adam17	NM_020306	0	0	0	0	0	0	0
1367923_at	0	acyl-CoA synthetase bubblegum family member 1	Rn.17672	Rn.17672	Acsbg1	NM_134389			0	0	0	0
1367924_at	AF076183_at	phosphofurin acidic cluster sorting protein 1	Rn.17883	Rn.154425	Pacs1	NM_134406	0	0	0	0	0	0	0
1367925_at	U09870_at	major vault protein	Rn.10028	Rn.10028	Mvp	NM_022715	0	0	0	0	0	0	0
1367926_at	M61219_r_at	prohibitin	Rn.29754	Rn.29754	Phb	BI282863	0	0	0	0	0	0	0
1367927_at	rc_AI169631_s_at	prohibitin	Rn.29754	Rn.29754	Phb	BI282863	0	0	0	0	0	0	0
1367928_at	0	myosin, heavy polypeptide 7, cardiac muscle, beta	Rn.48663	Rn.54399	Myh7	BF395647			0	0	0	0
1367929_at	rc_AA818025_at	CD59 antigen	Rn.1231	Rn.1231	Cd59	NM_012925	0	0	0	0	0	0	0
1367930_at	L21192_at	growth associated protein 43	Rn.10928	Rn.10928	Gap43	NM_017195	0	0	0	0	0	0	0
1367931_a_at	0	polypyrimidine tract binding protein 1	Rn.64440	Rn.64440	Ptbp1	X60790			0	0	0	0
1367932_at	X52625_at	3-hydroxy-3-methylglutaryl-Coenzyme A synthase 1	Rn.5106	Rn.5106	Hmgcs1	NM_017268	0	0	0	0	0	0	0
1367933_at	Z15123exon#5_s_at	S-adenosylmethionine decarboxylase 1	Rn.29949	Rn.56270	Amd1	NM_031011	0	0	0	-2.12068	0	0	0
1367934_at	rc_AI171085_at	ribosomal protein L39	Rn.6172	Rn.129577	Rpl39	NM_012875	0	0	0	0	0	0	0
1367935_at	0	smu-1 suppressor of mec-8 and unc-52 homolog (C. elegans)	Rn.54978	Rn.54978	Smu1	NM_057195			0	0	0	0
1367936_at	U33472_at	serine/threonine kinase 10	Rn.4190	Rn.4190	Stk10	NM_019206	0	0	0	0	0	0	0
1367937_at	0	myo-inositol oxygenase	Rn.19959	Rn.19959	Miox	AF230096			0	0	0	0
1367938_at	AB013732_at	UDP-glucose dehydrogenase	Rn.3967	Rn.3967	Ugdh	NM_031325	0	0	0	0	1.65821	0	0
1367939_at	M19257_at	retinol binding protein 1, cellular	Rn.902	Rn.902	Rbp1	NM_012733	0	0	0	0	1.62801	1.60618	0
1367940_at	AJ010828_at	chemokine orphan receptor 1	Rn.12959	Rn.12959	Cmkor1	NM_053352	0	0	0	0	0	0	0
1367941_at	0	transcription factor A, mitochondrial	Rn.18266	Rn.18266	Tfam	NM_031326			0	0	0	0
1367942_at	M76110_s_at	acid phosphatase 5, tartrate resistant	Rn.3494	Rn.171928	Acp5	NM_019144	0	0	0	0	0	0	0
1367943_at	0	nuclear factor of kappa light chain gene enhancer in B-cells inhibitor, beta	Rn.8395	Rn.8395	Nfkbib	NM_030867			0	0	0	0
1367944_at	AF022729_at	carbohydrate sulfotransferase 10	Rn.11224	Rn.11224	Chst10	NM_080397	0	0	0	0	0	0	0
1367945_at	0	ATX1 (antioxidant protein 1) homolog 1 (yeast)	Rn.11992	Rn.11992	Atox1	NM_053359			1.55585	0	0	0
1367946_at	U23769_at	PDZ and LIM domain 1 (elfin)	Rn.11170	Rn.11170	Pdlim1	NM_017365	0	0	0	0	0	0	0
1367947_at	U42413_at	protein kinase, AMP-activated, gamma 1 non-catalytic subunit	Rn.11089	Rn.11089	Prkag1	U42413	0	0	0	0	0	0	0
1367948_a_at	U93306_at	kinase insert domain protein receptor	Rn.32549	Rn.88869	Kdr	U93307	0	0	0	0	0	0	0
1367949_at	S49491_s_at	preproenkephalin, related sequence	Rn.10015	Rn.10015	Penk-rs	NM_017139	0	0	0	0	0	0	0
1367950_at	AB017260_s_at	solute carrier family 22 (organic cation transporter), member 5	Rn.8844	Rn.8844	Slc22a5	NM_019269	-1.69876	0	0	-1.51799	0	1.58726	0
1367951_at	Z17319_at	phosphoglycerate mutase 2	Rn.9738	Rn.9738	Pgam2	NM_017328	0	0	0	0	0	0	0
1367952_at	L34049_at	low density lipoprotein receptor-related protein 2	Rn.26430	Rn.26430	Lrp2	NM_030827	0	0	0	1.46985	0	0	0
1367953_at	D37880_at	TYRO3 protein tyrosine kinase 3	Rn.8883	Rn.8883	Tyro3	NM_017092	0	0	0	0	1.72618	0	0
1367954_at	rc_AI070721_s_at	glial cell line derived neurotrophic factor family receptor alpha 1	Rn.6281	Rn.88489	Gfra1	NM_012959	0	0	0	0	0	0	0
1367955_at	X78605_at	RAB4B, member RAS oncogene family	Rn.7181	Rn.7181	Rab4b	NM_017355	0	0	0	0	0	0	0
1367956_at	AB006461_at	neurochondrin	Rn.5653	Rn.5653	Ncdn	NM_053543	0	0	0	0	0	0	0
1367957_at	0	regulator of G-protein signalling 3	Rn.15658	Rn.53900	Rgs3	NM_019340			0	0	0	0
1367958_at	0	abl-interactor 1	Rn.24800	Rn.43675	Abi1	NM_024397			0	0	0	0
1367959_a_at	0	sodium channel, voltage-gated, type I, beta	Rn.4958	Rn.4958	Scn1b	AF182949			0	0	0	0
1367960_at	X77235_at	ADP-ribosylation factor-like 4A	Rn.9258	Rn.9258	Arl4a	NM_019186	0	0	0	0	0	0	0
1367961_at	J00758_s_at	nerve growth factor, gamma	Rn.11331	Rn.11331	Ngfg	NM_031523	0	0	0	0	-1.80511	-1.60637	0
1367962_at	0	actinin alpha 3	Rn.17592	Rn.17592	Actn3	NM_133424			0	0	0	0
1367963_at	AF051155_at	G protein beta subunit-like	Rn.9444	Rn.9444	Gbl	NM_022404	0	0	0	0	0	0	0
1367964_at	M73701_at	troponin I type 2 (skeletal, fast)	Rn.9924	Rn.9924	Tnni2	NM_017185	0	0	0	0	0	0	0
1367965_at	M85299_at	solute carrier family 9, member 1	Rn.5025	Rn.5025	Slc9a1	NM_012652	0	0	0	0	0	0	0
1367966_at	D89340_at	dipeptidylpeptidase 3	Rn.10902	Rn.10902	Dpp3	NM_053748	0	0	0	0	0	0	0
1367967_at	0	leprecan 1	Rn.13741	Rn.13741	Lepre1	NM_053667			0	0	0	0
1367968_at	U00964_at	common salivary protein 1	Rn.9752	Rn.9752	LOC171161	NM_133622	0	0	0	0	0	0	0
1367969_at	AF014009_at	peroxiredoxin 6	Rn.42	Rn.42	Prdx6	AF014009	0	0	0	0	0	0	0
1367970_at	0	profilin 2	Rn.3515	Rn.17153	Pfn2	NM_030873			0	0	0	0
1367971_at	AJ007016_at	protein tyrosine phosphatase 4a2	Rn.2045	Rn.167750	Ptp4a2	NM_053475	0	0	0	0	0	0	0
1367972_at	E12829cds_at	cullin associated and neddylation disassociated 1	Rn.32934	Rn.32934	Cand1	NM_054004	0	0	0	0	0	0	0
1367973_at	X17053cds_s_at	chemokine (C-C motif) ligand 2	Rn.4772	Rn.4772	Ccl2	NM_031530	0	0	0	0	0	0	0
1367974_at	AA850219_at	annexin A3	Rn.6589	Rn.6589	Anxa3	NM_012823	0	0	0	0	0	0	0
1367975_at	0	annexin A3	Rn.6589	Rn.6589	Anxa3	NM_012823			0	0	0	0
1367976_at	U50194_at	tripeptidyl peptidase II	Rn.28991	Rn.28991	Tpp2	NM_031137	0	0	0	0	0	0	0
1367977_at	AF007758_at	synuclein, alpha	Rn.1827	Rn.1827	Snca	NM_019169	0	0	0	0	1.84497	8.36353	0
1367978_at	M80550_at	adenylate cyclase 2	Rn.10731	Rn.10731	Adcy2	NM_031007	0	0	0	0	0	0	0
1367979_s_at	U17697_s_at	cytochrome P450, subfamily 51	Rn.6150	Rn.107152	Cyp51	BG664123	0	0	0	-1.48103	0	0	0
1367980_at	D85844_at	rabaptin, RAB GTPase binding effector protein 1	Rn.5876	Rn.5876	Rabep1	U70777	0	0	0	0	0	0	0
1367981_at	0	rabaptin, RAB GTPase binding effector protein 1	Rn.5876	Rn.5876	Rabep1	U70777			0	0	0	0
1367982_at	J03190_at	aminolevulinic acid synthase 1	Rn.6274	Rn.97126	Alas1	NM_024484	0	0	0	0	0	0	0
1367983_at	rc_AA819793_at	flap structure-specific endonuclease 1	Rn.16664	Rn.16664	Fen1	NM_053430	0	0	0	0	0	0	0
1367984_at	U49056_at	CTD-binding SR-like rA1	Rn.93	Rn.93	LOC56081	NM_019384	0	0	0	0	0	0	0
1367985_at	D86297_at	aminolevulinic acid synthase 2	Rn.32517	Rn.32517	Alas2	NM_013197	0	0	0	0	0	0	0
1367986_at	U26595_at	prostaglandin F2 receptor negative regulator	Rn.6332	Rn.6332	Ptgfrn	NM_019243	0	0	0	0	-1.90999	-2.29353	0
1367987_at	D87515_at	arginyl aminopeptidase (aminopeptidase B)	Rn.10979	Rn.10979	Rnpep	NM_031097	0	0	0	0	0	0	0
1367988_at	rc_AI169372_g_at	cytochrome P450, family 2, subfamily c, polypeptide 23	Rn.2184	Rn.2184	Cyp2c23	U04733	0	0	0	0	0	0	0
1367989_at	D28561_s_at	solute carrier family 2 (facilitated glucose transporter), member 4	Rn.1314	Rn.1314	Slc2a4	NM_012751	0	0	0	0	0	-1.48157	0
1367990_at	M15901mRNA_s_at	crystallin, beta B3	Rn.19693	Rn.19693	Crybb3	NM_031690	0	0	0	0	0	0	0
1367991_at	AF087431_at	glucosidase 1	Rn.22161	Rn.22161	Gcs1	NM_031749	0	0	0	0	0	0	0
1367992_at	M63901_at	secretory granule neuroendocrine protein 1	Rn.6173	Rn.6173	Sgne1	NM_013175	0	0	0	0	0	0	0
1367993_at	0	restin (Reed-Steinberg cell-expressed intermediate filament-associated protein)	Rn.22069	Rn.22069	Rsn	NM_031745			0	0	0	0
1367994_at	D85035_at	dihydropyrimidine dehydrogenase	Rn.17564	Rn.158382	Dpyd	NM_031027	0	0	0	0	0	0	0
1367995_at	M11670_at	catalase	Rn.3001	Rn.3001	Cat	NM_012520	0	0	0	0	0	0	0
1367996_a_at	AF081144_s_at	latrophilin 1	Rn.10776	Rn.10776	Lphn1	AF111099	0	0	0	0	0	0	0
1367997_at	rc_AA875411_s_at	ClpB caseinolytic peptidase B homolog (E. coli)	Rn.37542	Rn.37542	Clpb	NM_022947	0	0	0	0	0	0	0
1367998_at	0	secretory leukocyte peptidase inhibitor /// similar to secretory leukocyte protease inhibitor (predicted)	Rn.18560	Rn.144851	Slpi /// RGD1563818_predicted	NM_053372			0	0	0	0
1367999_at	rc_AI172017_at	aldehyde dehydrogenase 2	Rn.2300	Rn.101781	Aldh2	NM_032416	0	0	0	0	0	0	0
1368000_at	M29866_s_at	complement component 3	Rn.11378	Rn.11378	C3	NM_016994	0	0	0	0	0	0	0
1368001_at	U57097_at	aortic preferentially expressed gene 1	Rn.11313	Rn.11313	Apeg1	NM_012905	0	0	0	0	0	0	0
1368002_at	rc_AA874919_at	mutS homolog 2 (E. coli)	Rn.3174	Rn.3174	Msh2	NM_031058	0	0	0	0	0	0	0
1368003_at	U60063_at	aldehyde dehydrogenase family 1, subfamily A2	Rn.10514	Rn.10514	Aldh1a2	NM_053896	0	0	0	0	0	0	0
1368004_at	U62635_s_at	mitochondrial ribosomal protein L23	Rn.1608	Rn.1608	Mrpl23	NM_022529	0	0	0	0	0	0	0
1368005_at	L06096_at	inositol 1,4,5-triphosphate receptor 3	Rn.11242	Rn.11242	Itpr3	NM_013138	0	0	0	0	0	0	0
1368006_at	0	lysosomal-associated protein transmembrane 5	Rn.24799	Rn.24799	Laptm5	NM_053538			0	0	0	0
1368007_at	U32681_at	deleted in malignant brain tumors 1	Rn.10107	Rn.10107	Dmbt1	NM_022849	0	0	0	0	0	0	0
1368008_at	0	prominin 1	Rn.43387	Rn.144589	Prom1	NM_021751			-2.65996	-2.89687	2.78562	1.61583
1368009_at	rc_AI145931_at	glucosamine	Rn.18753	Rn.18753	Gne	NM_053765	0	-1.79956	0	0	0	-1.4858	0
1368010_at	U77038_at	protein tyrosine phosphatase, non-receptor type 6	Rn.18985	Rn.18985	Ptpn6	NM_053908	0	0	0	0	0	0	0
1368011_at	D63761_at	ferredoxin reductase	Rn.10860	Rn.10860	Fdxr	NM_024153	0	0	0	0	0	0	0
1368012_at	U89282_at	telomerase associated protein 1	Rn.5890	Rn.5890	Tep1	NM_022591	0	0	0	0	0	0	0
1368013_at	0	DNA-damage-inducible transcript 4-like	Rn.19672	Rn.19672	Ddit4l	NM_080399			0	0	0	-4.03926
1368014_at	0	prostaglandin E synthase	Rn.7730	Rn.7730	Ptges	AF280967			0	0	0	-1.45055
1368015_at	0	prostaglandin E synthase	Rn.7730	Rn.7730	Ptges	AF280967			0	0	0	0
1368016_at	0	peroxisomal trans-2-enoyl-CoA reductase	Rn.19267	Rn.163081	Pecr	NM_133299			0	0	2.17713	2.55836
1368017_at	rc_AA801294_at	lectin, galactose binding, soluble 7	Rn.6336	Rn.6336	Lgals7	NM_022582	0	0	0	0	0	0	0
1368018_at	0	muskelin 1, intracellular mediator containing kelch motifs	Rn.6383	Rn.6383	Mkln1	NM_031359			0	0	0	0
1368019_at	U11681_at	FK506 binding protein 12-rapamycin associated protein 1	Rn.11008	Rn.11008	Frap1	NM_019906	0	0	0	0	0	0	0
1368020_at	U53706_at	mevalonate (diphospho) decarboxylase	Rn.10288	Rn.10288	Mvd	NM_031062	0	0	0	0	0	0	0
1368021_at	M15327_at	alcohol dehydrogenase 1 (class I)	Rn.756	Rn.40222	Adh1	NM_130780	0	0	0	0	-5.65173	-4.69227	-3.13284
1368022_at	0	inositol polyphosphate phosphatase-like 1	Rn.42902	Rn.42902	Inppl1	NM_022944			0	0	0	0
1368023_at	0	quiescin Q6	Rn.44920	Rn.44920	Qscn6	AB044285			-1.56922	0	0	0
1368024_at	0	quiescin Q6	Rn.44920	Rn.44920	Qscn6	AB044285			-1.43419	-1.46975	0	0
1368025_at	0	DNA-damage-inducible transcript 4	Rn.9775	Rn.9775	Ddit4	NM_080906			0	0	0	0
1368026_at	0	hepatoma-derived growth factor, related protein 2	Rn.22143	Rn.29462	Hdgfrp2	NM_133548			0	0	0	0
1368027_at	D28773_s_at	thromboxane A synthase 1	Rn.16283	Rn.16283	Tbxas1	NM_012687	0	0	0	0	0	0	0
1368028_at	AF031878_at	peripherin 1	Rn.11086	Rn.11086	Prph1	NM_012633	0	0	0	0	0	0	0
1368029_at	rc_AI228247_at	guanine nucleotide binding protein, alpha inhibiting 3	Rn.4368	Rn.4368	Gnai3	J03219	0	0	0	0	0	0	0
1368030_at	0	guanine nucleotide binding protein, alpha inhibiting 3	Rn.4368	Rn.4368	Gnai3	J03219			0	0	0	0
1368031_at	M94287_at	nucleolar and coiled-body phosphoprotein 1	Rn.9517	Rn.9517	Nolc1	BI290791	0	0	0	0	0	0	0
1368032_at	0	nucleolar and coiled-body phosphoprotein 1	Rn.9517	Rn.9517	Nolc1	BI290791			0	0	0	0
1368033_at	rc_AA998882_s_at	nucleolar and coiled-body phosphoprotein 1	Rn.9517	Rn.9517	Nolc1	BI290791	0	0	0	0	0	0	0
1368034_at	AF019974_at	chromogranin B	Rn.11090	Rn.11090	Chgb	NM_012526	0	0	0	0	0	0	0
1368035_a_at	0	protein tyrosine phosphatase, receptor type, F	Rn.11386	Rn.11386	Ptprf	X83505			0	0	0	0
1368036_at	M60103_at	protein tyrosine phosphatase, receptor type, F	Rn.11386	Rn.11386	Ptprf	M60103	0	0	0	0	0	0	0
1368037_at	D89070cds_s_at	carbonyl reductase 1	Rn.3425	Rn.3425	Cbr1	NM_019170	0	0	0	0	-1.43984	-1.74103	0
1368038_at	0	synaptojanin 2 binding protein	Rn.6258	Rn.6258	Synj2bp	BF284821			0	0	0	0
1368039_at	0	synaptojanin 2 binding protein	Rn.6258	Rn.6258	Synj2bp	BF284821			0	0	0	0
1368040_at	0	synaptojanin 2 binding protein	Rn.6258	Rn.6258	Synj2bp	BF284821			0	0	0	0
1368041_at	0	synaptojanin 2 binding protein	Rn.6258	Rn.6258	Synj2bp	BF284821			0	0	0	0
1368042_a_at	M64986_at	high mobility group box 1 /// similar to High mobility group protein 1 (HMG-1) (predicted) /// similar to Hmgb1 protein (predicted) /// similar to High mobility group protein 1 (HMG-1) (predicted)	Rn.4121	Rn.159876	Hmgb1 /// RGD1562312_predicted /// RGD1563786_predicted /// RGD1563012_predicted	AF275734	0	0	0	0	0	0	0
1368043_at	0	sorting nexin 1	Rn.2785	Rn.144614	Snx1	NM_053411			0	0	0	0
1368044_at	M93669_at	secretogranin 2	Rn.45602	Rn.45602	Scg2	NM_022669	0	0	0	0	0	0	0
1368045_at	0	solute carrier family 31 (copper transporters), member 1	Rn.2789	Rn.2789	Slc31a1	NM_133600			0	0	0	0
1368046_at	0	solute carrier family 31 (copper transporters), member 1	Rn.2789	Rn.2789	Slc31a1	NM_133600			0	0	0	0
1368047_at	rc_AA892616_at	solute carrier family 13 (sodium-dependent dicarboxylate transporter), member 3	Rn.3587	Rn.3587	Slc13a3	NM_022866	0	0	0	0	0	0	0
1368048_at	rc_AA945128_at	Serine protease inhibitor	Rn.34396	Rn.91257	Spin2b	NM_012657	0	0	0	0	0	0	0
1368049_at	0	t-complex protein 1	Rn.7102	Rn.7102	Tcp1	NM_012670			0	0	0	0
1368050_at	AF030091UTR#1_at	cyclin L1	Rn.12962	Rn.12962	Ccnl1	NM_053662	0	0	0	0	0	0	0
1368051_at	U81186_at	hydroxysteroid (17-beta) dehydrogenase 12	Rn.19967	Rn.162663	Hsd17b12	NM_032066	0	0	0	0	0	0	0
1368052_at	Y13275_at	tetraspanin 8	Rn.6087	Rn.6087	Tspan8	NM_133526	0	0	0	0	-5.36414	-5.99692	-2.33563
1368053_at	AB005549_at	par-3 (partitioning defective 3) homolog (C. elegans)	Rn.31803	Rn.31803	Pard3	NM_031235	0	0	0	0	0	0	0
1368054_at	X66870_at	lamin A	Rn.44161	Rn.44161	Lmna	BI304170	0	0	0	0	0	0	0
1368055_a_at	0	lamin A	Rn.44161	Rn.44161	Lmna	BI282866			0	0	0	0
1368056_at	U24150_at	tuberous sclerosis 2	Rn.5875	Rn.5875	Tsc2	U24150	0	0	0	0	0	0	0
1368057_at	D90038_at	ATP-binding cassette, sub-family D (ALD), member 3	Rn.7024	Rn.7024	Abcd3	NM_012804	0	0	0	0	0	0	0
1368058_at	AF056324_at	scaffold attachment factor B	Rn.829	Rn.88640	Safb	NM_022394	0	0	0	0	0	0	0
1368059_at	0	crystallin, mu	Rn.24561	Rn.24561	Crym	NM_053955			3.50093	0	0	0
1368060_at	D49363_s_at	heat-responsive protein 12	Rn.6987	Rn.6987	Hrsp12	NM_031714	0	0	0	0	0	0	0
1368061_at	Z34264_at	potassium voltage-gated channel, subfamily H (eag-related), member 1	Rn.11071	Rn.11071	Kcnh1	NM_031742	0	0	0	0	0	0	0
1368062_at	L07073_at	adaptor-related protein complex 3, mu 1 subunit	Rn.10959	Rn.10959	Ap3m1	NM_133593	0	0	0	0	0	0	0
1368063_a_at	D78303_at	splicing factor YT521-B	Rn.48752	Rn.48752	Yt521	NM_133423	0	0	0	0	0	0	0
1368064_a_at	M84648mRNA_s_at	dopa decarboxylase	Rn.11064	Rn.11064	Ddc	U31884	0	0	2.3755	0	0	0	0
1368065_at	AF032120_s_at	GIPC PDZ domain containing family, member 1	Rn.30044	Rn.30044	Gipc1	NM_053341	0	0	0	0	0	0	0
1368066_at	rc_H31839_at	BCL2-antagonist/killer 1	Rn.14598	Rn.14598	Bak1	NM_053812	0	0	0	0	0	0	0
1368067_at	U30381_at	zinc finger protein 148	Rn.64671	Rn.64671	Zfp148	NM_031615	0	0	0	0	0	0	0
1368068_a_at	rc_AA800148_at	protein kinase C and casein kinase substrate in neurons 2	Rn.22783	Rn.17106	Pacsin2	NM_130740	0	0	0	0	0	0	0
1368069_at	0	SHANK-associated RH domain interacting protein	Rn.38393	Rn.38393	Sharpin	NM_031153			0	0	0	0
1368070_at	AF033109_at	syntaxin 8	Rn.20291	Rn.20291	Stx8	NM_031656	0	0	0	0	0	0	0
1368071_at	AF095741_at	MOCO sulphurase C-terminal domain containing 2	Rn.11802	Rn.11802	Mosc2	NM_134410	0	0	0	0	0	0	0
1368072_at	AF087037_at	B-cell translocation gene 3	Rn.8897	Rn.8897	Btg3	NM_019290	0	0	0	0	0	0	0
1368073_at	M34253_at	interferon regulatory factor 1	Rn.6396	Rn.6396	Irf1	NM_012591	0	0	-1.60977	0	0	0	0
1368074_at	X53949cds_at	galactose-4-epimerase, UDP	Rn.29908	Rn.29908	Gale	NM_080783	0	0	0	0	0	0	0
1368075_at	rc_AA874784_s_at	lysosomal acid lipase 1	Rn.48656	Rn.48656	Lip1	NM_012732	0	0	0	-1.85183	0	0	0
1368076_at	U14746_at	von Hippel-Lindau syndrome homolog	Rn.11059	Rn.11059	Vhl	NM_052801	0	0	0	0	0	0	0
1368077_at	M86240_at	fructose-1,6- biphosphatase 1	Rn.33703	Rn.33703	Fbp1	NM_012558	0	0	0	0	0	0	0
1368078_at	rc_AI233219_at	endothelial cell-specific molecule 1	Rn.6376	Rn.6376	Esm1	NM_022604	0	-1.40327	0	0	0	0	0
1368079_at	L22294_at	pyruvate dehydrogenase kinase, isoenzyme 1	Rn.11185	Rn.11185	Pdk1	NM_053826	0	0	0	0	0	0	0
1368080_at	AF036548_at	response gene to complement 32	Rn.3504	Rn.3504	Rgc32	NM_054008	0	0	0	0	0	0	0
1368081_at	0	ATP-binding cassette, sub-family A (ABC1), member 2	Rn.13115	Rn.13115	Abca2	NM_024396			0	0	0	0
1368082_at	J05166_at	solute carrier family 4, member 2	Rn.9860	Rn.9860	Slc4a2	NM_017048	0	0	0	0	0	0	0
1368083_at	0	cyclin H	Rn.23255	Rn.23255	Ccnh	NM_052981			0	0	0	0
1368084_at	U76635mRNA_at	deoxyribonuclease I	Rn.6077	Rn.6077	Dnase1	NM_013097	0	0	0	0	0	0	0
1368085_at	U85512_s_at	GTP cyclohydrolase I feedback regulator	Rn.11137	Rn.11137	Gchfr	NM_133595	0	0	0	0	0	0	0
1368086_a_at	D45252_s_at	lanosterol synthase	Rn.10211	Rn.10211	Lss	D45252	0	0	0	0	0	0	0
1368087_a_at	U17971_at	protein tyrosine phosphatase, non-receptor type 21	Rn.11310	Rn.11310	Ptpn21	NM_133545	0	0	-1.79588	-1.49768	0	0	0
1368088_at	L02121_at	cyclin-dependent kinase 5	Rn.10749	Rn.10749	Cdk5	NM_080885	0	0	0	0	0	0	0
1368089_at	U21101_at	phosphodiesterase 2A, cGMP-stimulated	Rn.10044	Rn.10044	Pde2a	NM_031079	0	0	0	0	0	0	0
1368090_at	Z29649_at	periaxin /// hypothetical gene supported by NM_023976	Rn.10395	Rn.10395	Prx /// LOC497731	NM_023976	0	0	0	0	0	0	0
1368091_at	U70825_at	5-oxoprolinase (ATP-hydrolysing)	Rn.3066	Rn.3066	Oplah	NM_053904	0	0	0	0	0	0	0
1368092_at	M77694_at	fumarylacetoacetate hydrolase	Rn.9195	Rn.9195	Fah	NM_017181	0	0	0	0	-1.53832	-1.41762	0
1368093_at	rc_AI103920_f_at	myosin, heavy polypeptide 6, cardiac muscle, alpha	Rn.54399	---	Myh6	BI296041	0	0	0	0	0	0	0
1368094_at	0	SECIS binding protein 2	Rn.25076	Rn.25076	Secisbp2	NM_024002			0	0	0	0
1368095_at	rc_AI176052_at	adenylate kinase 3	Rn.60	Rn.60	Ak3	NM_013218	0	0	0	0	0	0	0
1368096_at	0	RAB7, member RAS oncogene family-like 1	Rn.4323	Rn.4323	Rab7l1	NM_133590			0	0	0	0
1368097_a_at	U17604_at	reticulon 1	Rn.55126	Rn.55126	Rtn1	NM_053865	0	0	0	0	0	-1.56958	0
1368098_a_at	M29293_at	small nuclear ribonucleoprotein N	Rn.11169	Rn.11169	Snrpn	M29294	0	0	0	0	0	0	0
1368099_at	0	CLIP associating protein 2	Rn.19943	Rn.19943	Clasp2	NM_053722			0	0	0	0
1368100_at	AF080568_at	phosphate cytidylyltransferase 2, ethanolamine	Rn.7291	Rn.7291	Pcyt2	NM_053568	0	0	0	0	0	0	0
1368101_at	X14265_at	calmodulin 3	Rn.48841	Rn.2892	Calm3	NM_012518	0	0	0	0	0	0	0
1368102_at	U22424_at	hydroxysteroid 11-beta dehydrogenase 2	Rn.10186	Rn.10186	Hsd11b2	NM_017081	0	0	0	0	0	0	0
1368103_at	0	ATP-binding cassette, sub-family G (WHITE), member 1	Rn.8398	Rn.8398	Abcg1	AI712719			0	0	0	-1.44882
1368104_at	0	tetraspanin 2	Rn.5872	Rn.5872	Tspan2	AI228231			0	0	0	0
1368105_at	0	tetraspanin 2	Rn.5872	Rn.5872	Tspan2	AI228231			0	0	0	0
1368106_at	0	polo-like kinase 2 (Drosophila)	Rn.12100	Rn.12100	Plk2	NM_031821			-1.5573	0	0	0
1368107_at	0	prolactin-like protein 1	Rn.3248	Rn.3248	Prlpi	NM_031316			0	0	0	0
1368108_at	M99223_at	ATPase, Ca++ transporting, cardiac muscle, fast twitch 1	Rn.10833	Rn.165652	Atp2a1	NM_058213	0	0	0	0	0	0	0
1368109_at	AB018049_s_at	ST3 beta-galactoside alpha-2,3-sialyltransferase 5	Rn.22706	Rn.22706	St3gal5	NM_031337	0	0	0	0	0	0	0
1368110_a_at	AF058789_at	synaptic Ras GTPase activating protein 1 homolog (rat)	Rn.9908	Rn.9908	Syngap1	NM_053442	0	0	0	0	0	0	0
1368111_at	AB000216_at	ankyrin repeat and BTB (POZ) domain containing 2	Rn.11149	Rn.11149	Abtb2	NM_134403	0	0	0	0	0	0	0
1368112_at	M60737_at	retinal S-antigen	Rn.9856	Rn.9856	Sag	NM_013023	0	0	0	0	0	0	0
1368113_at	M97255_at	trefoil factor 2 (spasmolytic protein 1)	Rn.34367	Rn.34367	Tff2	NM_053844	0	0	0	0	0	0	0
1368114_at	0	fibroblast growth factor 13	Rn.15709	Rn.15709	Fgf13	NM_053428			0	0	1.91167	1.73364
1368115_at	AJ011656cds_s_at	claudin 3	Rn.4513	Rn.4513	Cldn3	NM_031700	0	0	0	1.48302	1.50413	1.44424	0
1368116_a_at	M57428_s_at	ribosomal protein S6 kinase, polypeptide 1	Rn.4042	Rn.4042	Rps6kb1	M57428	0	0	0	0	0	0	0
1368117_at	X66366_at	gephyrin	Rn.11032	Rn.11032	Gphn	NM_022865	0	0	0	0	0	0	0
1368118_at	0	B-cell CLL/lymphoma 10	Rn.13007	Rn.13007	Bcl10	NM_031328			0	0	0	0
1368119_at	0	phosphatidylinositol (4,5) bisphosphate 5-phosphatase, A	Rn.23872	Rn.23872	Pib5pa	NM_133562			0	0	0	0
1368120_at	U48246_at	NEL-like 1 (chicken)	Rn.10695	Rn.10695	Nell1	NM_031069	0	0	0	0	0	0	0
1368121_at	AF045464_s_at	aldo-keto reductase family 7, member A3 (aflatoxin aldehyde reductase)	Rn.6043	Rn.6043	Akr7a3	NM_013215	1.99957	0	0	2.05421	2.22275	1.97645	0
1368122_at	0	ring finger protein 103	Rn.45685	Rn.45685	Rnf103	NM_053438			0	0	0	0
1368123_at	L29232_at	insulin-like growth factor 1 receptor	Rn.10957	Rn.10957	Igf1r	NM_052807	0	0	0	0	0	0	0
1368124_at	AF013144_at	dual specificity phosphatase 5	Rn.10877	Rn.10877	Dusp5	NM_133578	0	0	0	0	0	0	0
1368125_at	U75395UTR#1_s_at	solute carrier family 12, member 4	Rn.32091	Rn.32091	Slc12a4	NM_019229	0	0	0	0	0	0	0
1368126_at	0	acetoacetyl-CoA synthetase	Rn.9215	Rn.9215	Aacs	NM_023104			0	-1.42263	0	0
1368127_at	rc_AI171959_at	neuraminidase 2	Rn.9731	Rn.9731	Neu2	NM_017130	0	0	-1.50294	0	0	-1.52459	0
1368128_at	X51529_at	phospholipase A2, group IIA (platelets, synovial fluid)	Rn.11346	Rn.11346	Pla2g2a	NM_031598	0	0	0	0	0	0	0
1368129_at	rc_AA893965_at	Scm-like with four mbt domains 1	Rn.14839	Rn.14839	Sfmbt1	NM_031647	0	0	0	0	0	0	0
1368130_at	J03637_at	aldehyde dehydrogenase family 3, member A1	Rn.9810	Rn.105627	Aldh3a1	NM_031972	0	0	0	0	0	0	0
1368131_at	rc_AI171796_at	calpain 6	Rn.2862	Rn.2862	Capn6	NM_031808	0	0	0	0	0	0	0
1368132_at	0	transducer of ErbB-2.1	Rn.7819	Rn.7819	Tob1	NM_133317			0	0	0	0
1368133_at	AJ001320_at	multiple PDZ domain protein	Rn.6684	Rn.6684	Mpdz	NM_019196	0	0	0	-1.58131	0	0	0
1368134_a_at	0	interleukin 4 receptor, alpha	Rn.10471	Rn.10471	Il4ra	NM_133380			0	0	1.42463	0
1368135_at	0	ninjurin 2	Rn.35505	Rn.162768	Ninj2	NM_021595			0	0	0	0
1368136_at	U18314_at	thymopoietin	Rn.3364	---	Tmpo	AI044110	0	0	0	0	0	0	0
1368137_at	X79321_at	microtubule-associated protein tau /// hypothetical gene supported by NM_017212	Rn.2455	Rn.2455	Mapt /// LOC497674	BE107978	0	0	0	0	0	0	0
1368138_at	rc_AA957930_s_at	hypothetical gene supported by NM_017212	Rn.2455	---	LOC497674	BE107978	0	0	0	0	0	0	0
1368139_s_at	X16038exon_s_at	alkaline phosphatase, tissue-nonspecific	Rn.25737	Rn.82764	Alpl	Y00714	0	0	0	0	0	0	0
1368140_at	0	protein kinase, lysine deficient 1	Rn.18103	Rn.27409	Prkwnk1	NM_053794			0	0	0	0
1368141_at	D45254_at	cellular nucleic acid binding protein 1	Rn.6187	Rn.6187	Cnbp1	AF242550	0	0	0	0	0	0	0
1368142_at	rc_AA893158_at	annexin A7	Rn.18916	Rn.106184	Anxa7	AI013902	0	0	0	0	0	0	0
1368143_at	0	annexin A7	Rn.18916	Rn.106184	Anxa7	AI013902			0	0	0	-1.44643
1368144_at	0	regulator of G-protein signaling 2	Rn.1892	Rn.1892	Rgs2	AY043246			0	0	0	0
1368145_at	M24852_at	Purkinje cell protein 4	Rn.9736	Rn.9736	Pcp4	NM_013002	0	0	0	0	0	0	0
1368146_at	S81478_s_at	dual specificity phosphatase 1	Rn.31120	Rn.98260	Dusp1	BE110108	0	0	0	0	0	0	0
1368147_at	0	dual specificity phosphatase 1	Rn.31120	Rn.98260	Dusp1	BE110108			0	0	0	0
1368148_at	X05137_at	nerve growth factor receptor (TNFR superfamily, member 16)	Rn.10980	Rn.10980	Ngfr	NM_012610	0	0	0	0	0	0	0
1368149_at	0	hypoxia inducible factor 1, alpha subunit	Rn.10852	Rn.10852	Hif1a	NM_024359			0	0	0	0
1368150_at	D85100_at	solute carrier family 27 (fatty acid transporter), member 2 /// hypothetical gene supported by NM_031736	Rn.3608	Rn.3608	Slc27a2 /// LOC497779	NM_031736	0	0	0	0	0	0	0
1368151_at	M63485_at	matrin 3	Rn.29774	Rn.29774	Matr3	NM_019149	0	0	0	0	0	0	0
1368152_at	0	zinc finger, DHHC domain containing 7	Rn.7790	Rn.7790	Zdhhc7	NM_133394			0	0	0	0
1368153_a_at	0	nasal embryonic LHRH factor	Rn.7504	Rn.7504	Nelf	AJ293698			0	0	0	0
1368154_at	rc_AA849036_at	guanylate cyclase 1, soluble, alpha 3	Rn.1974	Rn.1974	Gucy1a3	M57405	0	0	0	0	0	0	0
1368155_at	J03786_s_at	cytochrome P450, family 2, subfamily c, polypeptide 40	Rn.2586	Rn.2586	Cyp2c40	NM_031572	-25.5382	-11.3505	-9.57054	-3.94665	0	0	0
1368156_at	S83194_s_at	calcium/calmodulin-dependent protein kinase kinase 1, alpha	Rn.4851	Rn.4851	Camkk1	NM_031662	0	0	0	0	0	0	0
1368157_at	0	stathmin-like 3	Rn.14961	Rn.14961	Stmn3	NM_024346			0	0	0	0
1368158_at	D79221_at	sec1 family domain containing 1	Rn.10761	Rn.10761	Scfd1	NM_019364	0	0	0	0	0	0	0
1368159_at	AF106563_s_at	ATP-binding cassette, sub-family B (MDR/TAP), member 6	Rn.54408	Rn.54408	Abcb6	NM_080582	0	0	0	0	0	0	0
1368160_at	M58634_at	insulin-like growth factor binding protein 1	Rn.34026	Rn.34026	Igfbp1	NM_013144	-3.54402	0	-3.43919	-2.7505	0	0	0
1368161_a_at	D10261_g_at	alpha-2-HS-glycoprotein	Rn.32083	Rn.32083	Ahsg	NM_012898	0	0	0	0	0	0	0
1368162_at	0	cystatin E/M	Rn.9609	Rn.9609	Cst6	NM_133566			0	0	0	0
1368163_at	rc_AA892069_s_at	dipeptidylpeptidase 4	Rn.1862	Rn.91364	Dpp4	NM_012789	0	0	0	0	0	0	0
1368164_at	M81681_at	biliverdin reductase A	Rn.9865	Rn.9865	Blvra	NM_053850	0	0	0	0	0	0	0
1368165_at	X16554_at	phosphoribosyl pyrophosphate synthetase 1	Rn.9761	Rn.9761	Prps1	M29392	0	0	0	0	0	0	0
1368166_at	rc_AI177418_at	ADP-ribosylation factor-like 2	Rn.36965	Rn.36965	Arl2	NM_031711	0	0	0	0	0	0	0
1368167_at	D45187_s_at	cathepsin E	Rn.6758	Rn.92738	Ctse	NM_012938	0	0	0	0	0	0	0
1368168_at	0	solute carrier family 34 (sodium phosphate), member 2	Rn.16933	Rn.16933	Slc34a2	NM_053380			0	0	1.56207	0
1368169_at	0	protein interacting with C kinase 1	Rn.24750	Rn.24750	Pick1	NM_053460			0	0	0	0
1368170_at	rc_AI228669_at	solute carrier family 6 (neurotransmitter transporter, GABA), member 1	Rn.10035	Rn.10035	Slc6a1	NM_024371	0	0	0	0	0	0	0
1368171_at	S77494_s_at	lysyl oxidase	Rn.11372	Rn.11372	Lox	BI304009	0	0	2.12776	0	0	0	0
1368172_a_at	S66184_s_at	lysyl oxidase	Rn.11372	Rn.11372	Lox	BI304009	0	0	0	0	0	0	0
1368173_at	0	nucleolar protein 5	Rn.43930	Rn.43930	Nol5	NM_021754			0	0	0	0
1368174_at	U06713_at	hypothetical gene supported by NM_019371	Rn.10994	---	LOC497816	NM_019371	0	0	0	0	0	0	0
1368175_at	0	zinc-fingers and homeoboxes 1	Rn.16902	Rn.16902	Zhx1	NM_133620			0	0	0	0
1368176_at	U15211_at	retinoic acid receptor, alpha	Rn.23656	Rn.91057	Rara	NM_031528	0	0	0	0	0	0	0
1368177_at	D30666_at	acyl-CoA synthetase long-chain family member 3	Rn.54820	Rn.54820	Acsl3	NM_057107	0	0	0	0	0	0	0
1368178_at	AF013145_at	PDZ domain containing 1	Rn.10800	Rn.19842	Pdzk1	NM_031712	0	-1.49114	0	-1.50297	0	0	0
1368179_at	rc_AA891740_at	thymic stromal-derived lymphopoietin, receptor	Rn.22704	Rn.177948	Tslpr	NM_134465	0	0	0	0	0	0	0
1368180_s_at	K00136mRNA_at	glutathione-S-transferase, alpha type2	Rn.40574	Rn.144550	Gsta2	NM_017013	0	0	0	0	1.60238	1.76167	2.10556
1368181_at	J05519_at	methylenetetrahydrofolate dehydrogenase (NADP+ dependent), methenyltetrahydrofolate cyclohydrolase, formyltetrahydrofolate synthase	Rn.1114	Rn.1114	Mthfd1	NM_022508	0	0	0	0	0	0	0
1368182_at	S56508_s_at	acyl-CoA synthetase long-chain family member 6	Rn.33697	Rn.33697	Acsl6	NM_130739	0	0	0	0	0	0	0
1368183_at	J03806_at	phospholipase C, gamma 1	Rn.11243	Rn.11243	Plcg1	NM_013187	0	0	0	0	0	0	0
1368184_at	0	proteasome (prosome, macropain) 26S subunit, non-ATPase, 9	Rn.24127	---	Psmd9	NM_130430			0	0	0	0
1368185_at	U77483mRNA_s_at	guanine nucleotide binding protein, alpha z subunit	Rn.10943	Rn.10943	Gnaz	J03773	0	0	0	0	0	0	0
1368186_a_at	U21683_at	spleen tyrosine kinase	Rn.9135	Rn.87407	Syk	U21683	0	0	0	0	0	0	0
1368187_at	0	glycoprotein (transmembrane) nmb	Rn.13778	Rn.13778	Gpnmb	NM_133298			0	0	0	0
1368188_at	AF082834_s_at	4-hydroxyphenylpyruvic acid dioxygenase	Rn.3664	Rn.3664	Hpd	NM_017233	0	0	0	0	-1.8498	-1.62621	-1.5104
1368189_at	AB016800_at	7-dehydrocholesterol reductase	Rn.228	Rn.228	Dhcr7	NM_022389	0	0	0	0	0	0	1.45762
1368190_at	S60054_s_at	renin 1	Rn.9831	Rn.9831	Ren1	J02941	0	0	0	0	-1.7573	-1.44701	0
1368191_a_at	U76379_s_at	solute carrier family 22 (organic cation transporter), member 1	Rn.11186	Rn.11186	Slc22a1	U76379	0	0	0	0	0	0	0
1368192_at	0	chemokine (C-X-C motif) receptor 3	Rn.24787	Rn.24787	Cxcr3	NM_053415			0	0	0	0
1368193_at	0	solute carrier family 26, member 4	Rn.11792	Rn.11792	Slc26a4	NM_019214			0	0	0	-1.4648
1368194_at	0	1-acylglycerol-3-phosphate O-acyltransferase 4 (lysophosphatidic acid acyltransferase, delta)	Rn.41595	Rn.41595	Agpat4	NM_133406			0	0	0	0
1368195_at	0	Hspb associated protein 1	Rn.25280	Rn.37915	Hspbap1	NM_134419			0	0	0	0
1368196_at	M58370_at	colipase, pancreatic	Rn.6714	Rn.6714	Clps	NM_013139	0	0	0	0	0	0	0
1368197_at	U17995_at	opioid receptor, kappa 1	Rn.10122	Rn.89571	Oprk1	L22536	0	0	0	0	0	0	0
1368198_at	E08874cds_s_at	opioid receptor, kappa 1	Rn.10122	Rn.89571	Oprk1	L22536	0	0	0	0	0	0	0
1368199_at	U93692_at	nucleoporin 88	Rn.11042	Rn.11042	Nup88	NM_053616	0	0	0	0	0	0	0
1368200_at	rc_AA800602_s_at	chemokine (C-X3-C motif) ligand 1	Rn.4106	Rn.107266	Cx3cl1	NM_134455	0	0	0	0	0	0	0
1368201_at	J05677mRNA_s_at	natriuretic peptide receptor 1	Rn.10463	Rn.10463	Npr1	NM_012613	0	0	0	0	0	0	0
1368202_a_at	U95178_s_at	disabled homolog 2 (Drosophila)	Rn.14763	Rn.161784	Dab2	NM_024159	0	0	0	0	0	0	0
1368203_at	0	sodium channel, nonvoltage-gated 1 alpha	Rn.9808	Rn.9808	Scnn1a	NM_031548			0	0	0	0
1368204_at	0	ligase I, DNA, ATP-dependent	Rn.20467	Rn.20467	Lig1	NM_030855			0	0	0	0
1368205_at	0	complement factor I	Rn.7424	Rn.7424	Cfi	NM_024157			0	0	0	-1.42254
1368206_at	0	acyl-CoA thioesterase 8	Rn.20141	Rn.161868	Acot8	NM_130756			0	0	0	0
1368207_at	0	FXYD domain-containing ion transport regulator 5	Rn.24997	Rn.24997	Fxyd5	NM_021909			0	0	0	0
1368208_at	rc_AA892382_at	camello-like 1	Rn.3643	Rn.3643	Cml1	NM_133558	0	0	0	0	0	0	0
1368209_at	rc_AA892264_at	PDZK1 interacting protein 1	Rn.3605	Rn.3605	Pdzk1ip1	NM_130401	0	0	0	0	0	0	0
1368210_at	0	interleukin 24	Rn.48710	Rn.48710	Il24	NM_133311			0	0	0	0
1368211_at	rc_AA945806_at	ribosomal protein S14	Rn.36102	Rn.36102	Rps14	NM_022672	0	0	0	0	0	0	0
1368212_at	L15619_at	similar to splicing factor p54	Rn.11095	Rn.11095	LOC502603	BF281311	0	0	0	0	0	0	0
1368213_at	rc_AI137856_s_at	P450 (cytochrome) oxidoreductase	Rn.11359	Rn.11359	Por	NM_031576	0	0	0	0	0	0	0
1368214_at	rc_AI228675_at	MAD homolog 2 (Drosophila)	Rn.2755	Rn.2755	Smad2	NM_019191	0	0	0	0	0	0	0
1368215_at	0	tripeptidyl peptidase I	Rn.43558	Rn.162472	Tpp1	NM_031357			0	0	0	0
1368216_at	X78606_at	RAB28, member RAS oncogene family	Rn.4023	Rn.4023	Rab28	NM_053978	0	0	0	0	0	0	0
1368217_at	U82623_at	ralA binding protein 1	Rn.7107	Rn.7107	Ralbp1	U28830	0	0	0	0	0	0	0
1368218_at	rc_AI235506_s_at	ralA binding protein 1	Rn.7107	Rn.7107	Ralbp1	U28830	0	0	0	0	0	0	0
1368219_at	AF005720mRNA#3_s_at	chloride channel 2	Rn.11073	Rn.11073	Clcn2	NM_017137	0	0	0	0	0	0	0
1368220_at	X65948_at	general transcription factor IIB	Rn.6109	Rn.6109	Gtf2b	NM_031041	0	0	-1.54531	0	0	0	0
1368221_at	M14053_at	nuclear receptor subfamily 3, group C, member 1	Rn.29814	Rn.90070	Nr3c1	AY066016	0	0	0	0	0	0	0
1368222_at	0	nuclear receptor subfamily 3, group C, member 1	Rn.29814	Rn.90070	Nr3c1	AY066016			0	0	0	0
1368223_at	0	a disintegrin-like and metallopeptidse (reprolysin type) with thrombospondin type 1 motif, 1	Rn.7897	Rn.7897	Adamts1	NM_024400			0	0	0	0
1368224_at	D00753_at	serine (or cysteine) peptidase inhibitor, clade A, member 3N	Rn.128	---	Serpina3n	NM_031531	0	0	0	0	0	0	0
1368225_at	AF032666_at	exocyst complex component 2	Rn.2869	Rn.2869	Exoc2	NM_134414	0	0	0	0	0	0	0
1368226_at	U82591_at	Nucleoside 2-deoxyribosyltransferase domain containing protein RGD620382	Rn.6997	Rn.6997	RGD620382	NM_133525	0	0	0	0	0	-1.53483	0
1368227_at	U66723_s_at	solute carrier family 28 (sodium-coupled nucleoside transporter), member 2	Rn.10140	Rn.10140	Slc28a2	NM_031664	0	0	0	0	0	0	0
1368228_at	rc_AI170608_at	zinc finger protein 265	Rn.11361	Rn.11361	Zfp265	AF013965	0	0	0	0	0	0	0
1368229_at	0	survival of motor neuron protein interacting protein 1	Rn.34143	Rn.34143	Sip1	NM_053389			0	0	0	0
1368230_a_at	U95161_s_at	nuclear protein E3-3	Rn.40118	Rn.40118	RGD708545	U95161	0	0	0	0	0	0	0
1368231_at	U24175_at	signal transducer and activator of transcription 5A	Rn.11355	Rn.154399	Stat5a	NM_017064	0	0	0	0	0	0	0
1368232_at	M29472_at	mevalonate kinase	Rn.6995	Rn.6995	Mvk	AW433971	0	0	0	0	0	0	0
1368233_at	L01267_at	general transcription factor IIF, polypeptide 2	Rn.11000	Rn.11000	Gtf2f2	NM_031042	0	0	0	0	0	0	0
1368234_at	AB012759_at	prolyl endopeptidase	Rn.11058	Rn.11058	Prep	NM_031324	0	0	0	0	5.20833	7.29723	3.20075
1368235_at	X94351_at	CDC-like kinase 3	Rn.10340	Rn.10340	Clk3	NM_134340	0	0	0	0	0	0	0
1368236_at	S43408_g_at	meprin 1 alpha	Rn.16265	Rn.16265	Mep1a	NM_013143	0	0	0	0	-1.47624	0	0
1368237_at	0	tenomodulin	Rn.26691	Rn.26691	Tnmd	NM_022290			0	0	0	0
1368238_at	M98049_s_at	pancreatitis-associated protein	Rn.9727	Rn.9727	Pap	NM_053289	0	0	0	0	0	0	0
1368239_at	AB009463_at	low density lipoprotein receptor-related protein 3	Rn.23204	Rn.87059	Lrp3	NM_053541	0	0	0	0	0	0	0
1368240_a_at	E01789cds_s_at	protein kinase C, beta 1	Rn.9745	Rn.91118	Prkcb1	X04440	0	0	0	0	0	0	0
1368241_a_at	U60976_s_at	flotillin 1	Rn.9567	Rn.9567	Flot1	NM_022701	0	0	0	0	0	0	0
1368242_at	0	potassium voltage gated channel, Shab-related subfamily, member 1	Rn.26724	Rn.26724	Kcnb1	NM_013186			0	0	0	0
1368243_at	U42427_at	anti-Mullerian hormone type 2 receptor	Rn.10165	Rn.10165	Amhr2	NM_030998	0	0	0	0	0	0	0
1368244_at	0	arsenic (+3 oxidation state) methyltransferase	Rn.41876	Rn.95453	As3mt	NM_080890			0	0	0	0
1368245_at	M97662_at	ureidopropionase, beta	Rn.11110	Rn.11110	Upb1	NM_053845	0	0	1.5756	0	0	0	0
1368246_at	L07074_at	adaptor-related protein complex 3, mu 2 subunit	Rn.11007	Rn.11007	Ap3m2	NM_133305	0	0	0	0	0	0	0
1368247_at	L16764_s_at	heat shock 70kD protein 1A /// heat shock 70kD protein 1B (mapped)	Rn.1950	Rn.1950	Hspa1a /// Hspa1b_mapped	NM_031971	0	0	-2.02481	0	0	0	0
1368248_at	AB009999_at	CDP-diacylglycerol synthase 1	Rn.18983	Rn.18983	Cds1	NM_031242	0	0	0	1.43278	0	0	0
1368249_at	0	Kruppel-like factor 15	Rn.24978	Rn.22556	Klf15	NM_053536			0	0	-1.71165	0
1368250_at	0	tektin 1	Rn.46442	Rn.46442	Tekt1	NM_053508			0	0	0	0
1368251_at	D28508_at	Janus kinase 3	Rn.11159	Rn.11159	Jak3	NM_012855	0	0	0	0	0	0	0
1368252_at	rc_AI639444_at	kelch repeat and BTB (POZ) domain containing 10	Rn.28875	Rn.28875	Kbtbd10	NM_057191	0	0	0	0	0	0	0
1368253_at	J03588_at	guanidinoacetate methyltransferase	Rn.33890	Rn.33890	Gamt	NM_012793	0	0	0	0	1.70836	1.68768	1.5557
1368254_a_at	0	sphingosine kinase 1	Rn.18522	Rn.18522	Sphk1	AB049572			0	0	0	-1.46494
1368255_at	U16845_at	neurotrimin /// hypothetical gene supported by NM_017354	Rn.10075	Rn.10075	Hnt /// LOC360435	NM_017354	0	0	0	0	0	0	0
1368256_at	0	serine (or cysteine) peptidase inhibitor, clade I, member 1	Rn.24382	Rn.52632	Serpini1	AF193015			0	0	0	0
1368257_at	U09815_at	Carcinoembryonic antigen gene family (CGM3)	Rn.25723	Rn.100787	Cgm3	NM_019126	0	0	0	0	0	0	0
1368258_at	0	apelin, AGTRL1 ligand	Rn.22847	Rn.22847	Apln	NM_031612			0	0	0	0
1368259_at	U03388_s_at	prostaglandin-endoperoxide synthase 1	Rn.44404	Rn.44404	Ptgs1	NM_017043	0	0	0	0	0	0	0
1368260_at	D89731_at	aurora kinase B	Rn.10865	Rn.10865	Aurkb	NM_053749	0	0	0	0	0	0	0
1368261_at	L14851_at	neurexin 3 /// hypothetical gene supported by NM_053817	Rn.10926	Rn.10926	Nrxn3 /// LOC497817	NM_053817	0	0	0	0	0	0	0
1368262_at	0	PH domain and leucine rich repeat protein phosphatase	Rn.41075	Rn.163214	Phlpp	NM_021657			0	0	0	0
1368263_a_at	0	myelin-associated oligodendrocytic basic protein	Rn.7619	Rn.91185	Mobp	X90402			0	0	0	0
1368264_at	D63673_at	peroxisomal biogenesis factor 6	Rn.10675	Rn.10675	Pex6	NM_057125	0	0	0	0	0	0	0
1368265_at	0	cytochrome P450 monooxygenase CYP2T1	Rn.43384	Rn.144661	Cyp2t1	NM_134369			0	0	0	0
1368266_at	J02720_at	arginase 1	Rn.9857	Rn.9857	Arg1	NM_017134	0	0	0	0	0	-3.39535	0
1368267_at	0	protein-O-mannosyltransferase 1	Rn.20148	Rn.162659	Pomt1	NM_053406			0	0	0	0
1368268_at	0	thymine-DNA glycosylase	Rn.12304	Rn.98685	Tdg	NM_053729			0	0	0	0
1368269_at	M73553_at	lectin, galactose binding, soluble 4	Rn.9656	Rn.9656	Lgals4	NM_012975	0	0	0	0	0	0	0
1368270_at	L07114_at	apolipoprotein B editing complex 1	Rn.10002	Rn.10002	Apobec1	NM_012907	0	0	0	0	0	0	0
1368271_a_at	rc_AI169612_at	fatty acid binding protein 4, adipocyte	Rn.4258	Rn.4258	Fabp4	NM_053365	0	0	0	0	0	0	0
1368272_at	0	glutamate oxaloacetate transaminase 1	Rn.5819	Rn.5819	Got1	D00252			0	0	0	0
1368273_at	M64301_at	mitogen-activated protein kinase 6	Rn.2566	Rn.88457	Mapk6	NM_031622	0	0	0	0	0	0	0
1368274_at	rc_AA800743_at	drebrin-like	Rn.4115	Rn.4115	Dbnl	NM_031352	0	0	0	0	0	0	0
1368275_at	rc_AI172293_at	sterol-C4-methyl oxidase-like	Rn.7167	Rn.7167	Sc4mol	NM_080886	0	0	0	0	0	0	0
1368276_at	X06655_at	synaptophysin	Rn.11067	Rn.11067	Syp	NM_012664	0	0	0	0	0	0	0
1368277_at	D90035_s_at	protein phosphatase 3, catalytic subunit, alpha isoform	Rn.6866	Rn.6866	Ppp3ca	NM_017041	0	0	0	0	0	0	0
1368278_at	0	lectin, galactoside-binding, soluble 2	Rn.2982	Rn.2982	Lgals2	NM_133599			0	0	0	0
1368279_at	AJ006295_g_at	myeloid/lymphoid or mixed-lineage leukemia,translocated to, 3 (trithorax homolog, Drosophila)	Rn.22828	Rn.22828	Mllt3	NM_053718	0	0	0	0	0	-1.64589	0
1368280_at	D90404_at	cathepsin C	Rn.11559	Rn.122504	Ctsc	NM_017097	1.60202	1.4427	1.45552	0	0	0	0
1368281_at	rc_AI170411_s_at	dipeptidase 1 (renal)	Rn.6051	Rn.6051	Dpep1	NM_053591	0	0	0	0	0	0	0
1368282_at	L07315_at	dipeptidase 1 (renal)	Rn.6051	Rn.6051	Dpep1	NM_053591	0	0	0	0	0	0	0
1368283_at	K03249_at	enoyl-Coenzyme A, hydratase/3-hydroxyacyl Coenzyme A dehydrogenase	Rn.3671	Rn.3671	Ehhadh	NM_133606	0	0	0	0	0	0	0
1368284_at	0	plasmalemma vesicle associated protein	Rn.53915	Rn.53915	Plvap	NM_020086			0	0	0	0
1368285_at	M31179_at	sex hormone binding globulin	Rn.37473	Rn.37473	Shbg	NM_012650	0	0	0	0	0	0	0
1368286_at	0	solute carrier family 2, (facilitated glucose transporter) member 8	Rn.12923	Rn.12923	Slc2a8	NM_053494			0	0	0	0
1368287_at	X67250_at	chimerin (chimaerin) 1	Rn.11166	Rn.11166	Chn1	NM_032083	0	0	0	0	0	0	0
1368288_at	M12450_at	group specific component	Rn.1437	Rn.1437	Gc	AA944965	0	0	0	0	11.6904	22.1332	0
1368289_at	0	group specific component	Rn.1437	Rn.1437	Gc	AA944965			0	0	0	2.06524
1368290_at	rc_AA800784_at	cysteine rich protein 61	Rn.22129	Rn.22129	Cyr61	NM_031327	0	0	0	0	0	0	0
1368291_at	0	baculoviral IAP repeat-containing 2	Rn.43867	Rn.43867	Birc2	NM_021752			0	0	0	0
1368292_at	X54531mRNA_at	dynamin 1	Rn.10354	Rn.10354	Dnm1	NM_080689	0	0	0	0	0	0	0
1368293_at	AF017637_at	carboxypeptidase Z	Rn.11056	Rn.11056	Cpz	NM_031766	0	0	0	0	0	0	0
1368294_at	U75689_s_at	deoxyribonuclease I-like 3	Rn.29996	Rn.29996	Dnase1l3	NM_053907	0	0	0	0	0	0	0
1368295_at	0	solute carrier organic anion transporter family, member 2b1	Rn.44538	Rn.44538	Slco2b1	AF169410			0	0	0	0
1368296_at	0	solute carrier organic anion transporter family, member 2b1	Rn.44538	Rn.44538	Slco2b1	AF169410			0	0	0	0
1368297_at	0	GATA binding protein 2	Rn.34322	Rn.34322	Gata2	NM_033442			0	0	0	0
1368298_at	M96159_at	adenylate cyclase 5	Rn.6278	Rn.6278	Adcy5	NM_022600	0	0	0	0	0	0	0
1368299_at	0	G protein-coupled receptor 83	Rn.63075	Rn.63075	Gpr83	NM_080411			0	0	0	0
1368300_at	S47609_s_at	adenosine A2a receptor	Rn.11180	Rn.11180	Adora2a	AF228684	0	0	0	0	0	0	0
1368301_at	0	adenosine A2a receptor	Rn.11180	Rn.11180	Adora2a	AF228684			0	0	0	0
1368302_at	D83036_at	homeo box, msh-like 1	Rn.18117	Rn.18117	Msx1	NM_031059	0	0	0	0	0	0	0
1368303_at	AB016532_at	period homolog 2 (Drosophila)	Rn.25935	Rn.25935	Per2	NM_031678	0	0	0	0	0	0	0
1368304_at	0	flavin containing monooxygenase 3	Rn.11676	Rn.163228	Fmo3	NM_053433			0	0	0	0
1368305_at	AF025670_at	caspase 6	Rn.31756	Rn.88160	Casp6	NM_031775	0	0	0	0	0	0	0
1368306_at	D13212_s_at	glutamate receptor, ionotropic, NMDA2C	Rn.9709	Rn.9709	Grin2c	U08259	0	0	0	0	0	0	0
1368307_at	0	gamma-glutamyltransferase-like 3	Rn.15462	Rn.15462	Ggtl3	NM_130423			0	0	0	0
1368308_at	Y00396mRNA_at	myelocytomatosis viral oncogene homolog (avian)	Rn.12072	Rn.12072	Myc	NM_012603	0	0	0	0	0	0	0
1368309_at	AF072865_at	thioredoxin reductase 2	Rn.6300	Rn.6300	Txnrd2	NM_022584	0	0	0	0	0	0	0
1368310_at	M24393_at	myogenin	Rn.9465	Rn.9465	Myog	NM_017115	0	0	0	0	0	0	0
1368311_at	M76704_s_at	O-6-methylguanine-DNA methyltransferase	Rn.9836	Rn.9836	Mgmt	NM_012861	0	0	0	0	0	0	0
1368312_at	K01701_at	oxytocin	Rn.48915	Rn.48915	Oxt	M25649	0	0	0	0	0	0	0
1368313_a_at	AF029310_at	transient receptor potential cation channel, subfamily V, member 1	Rn.3073	Rn.3073	Trpv1	AB041029	0	0	0	0	0	0	0
1368314_at	AF065387_at	gamma-glutamyl carboxylase	Rn.22410	Rn.22410	Ggcx	NM_031756	0	0	0	0	0	0	0
1368315_at	0	ectonucleoside triphosphate diphosphohydrolase 6	Rn.27017	Rn.27017	Entpd6	NM_053498			0	0	0	0
1368316_at	AB005547_at	aquaporin 8	Rn.6315	Rn.6315	Aqp8	NM_019158	0	0	0	0	0	0	0
1368317_at	AB000507_at	aquaporin 7	Rn.11111	Rn.11111	Aqp7	NM_019157	0	0	0	0	0	0	0
1368318_at	AB017140_at	homer homolog 1 (Drosophila)	Rn.37500	Rn.37500	Homer1	AB007688	0	0	0	0	0	0	0
1368319_a_at	AB007688_s_at	homer homolog 1 (Drosophila)	Rn.37500	Rn.37500	Homer1	AB007688	0	0	0	0	0	0	0
1368320_at	X06564_at	neural cell adhesion molecule 1	Rn.11283	Rn.11283	Ncam1	NM_031521	0	0	0	0	0	0	0
1368321_at	AF023087_s_at	early growth response 1	Rn.9096	Rn.9096	Egr1	NM_012551	0	0	0	0	0	0	0
1368322_at	Z24721_at	superoxide dismutase 3, extracellular	Rn.10358	Rn.10358	Sod3	NM_012880	0	0	0	0	-3.03774	-3.09991	-2.10193
1368323_at	D10926_s_at	tissue factor pathway inhibitor	Rn.15795	Rn.15795	Tfpi	NM_017200	0	0	0	0	0	0	0
1368324_at	U89653_at	breast cancer 2	Rn.10819	Rn.103225	Brca2	NM_031542	0	0	0	0	0	0	0
1368325_at	U04842_at	epidermal growth factor	Rn.6075	Rn.6075	Egf	NM_012842	0	0	0	0	0	0	0
1368326_at	AF096835_at	eukaryotic translation initiation factor 2 alpha kinase 3	Rn.24897	Rn.24897	Eif2ak3	NM_031599	0	0	0	-1.65126	0	-1.80694	0
1368327_at	0	solute carrier family 12 (potassium/chloride transporters), member 9	Rn.24166	Rn.176567	Slc12a9	NM_134405			0	0	0	0
1368328_at	J05446_at	glycogen synthase 2	Rn.2906	Rn.2906	Gys2	NM_013089	0	-1.81717	-1.82802	0	0	0	0
1368329_at	AB004559_at	solute carrier family 22 (organic anion transporter), member 6	Rn.11113	Rn.87849	Slc22a6	NM_017224	0	0	0	0	1.70768	1.63132	0
1368330_at	0	apoptosis antagonizing transcription factor	Rn.15500	Rn.15500	Aatf	NM_053720			0	0	0	0
1368331_at	M95768_at	chitobiase, di-N-acetyl-	Rn.11199	Rn.11199	Ctbs	NM_031023	0	0	0	0	0	0	0
1368332_at	M80367_at	guanylate nucleotide binding protein 2	Rn.25736	Rn.25736	Gbp2	NM_133624	0	0	0	0	0	0	0
1368333_at	S75960_s_at	uromodulin	Rn.31982	Rn.31982	Umod	NM_017082	0	0	0	0	0	0	0
1368334_at	0	growth factor receptor bound protein 7	Rn.28109	Rn.28109	Grb7	NM_053403			0	0	0	0
1368335_at	J02597cds_s_at	apolipoprotein A-I	Rn.10308	Rn.10308	Apoa1	NM_012738	0	0	0	0	0	0	0
1368336_at	D50436_at	ferredoxin 1	Rn.6946	Rn.6946	Fdx1	NM_017126	-2.5711	0	-1.42822	-2.48017	0	0	0
1368337_at	L08100_at	glycosylation dependent cell adhesion molecule 1	Rn.10939	Rn.10939	Glycam1	NM_012794	0	0	0	0	0	0	0
1368338_at	X76697_at	CD52 antigen	Rn.34155	Rn.34155	Cd52	NM_053983	0	0	0	0	0	0	0
1368339_at	K00994mRNA_s_at	S100 calcium binding protein G	Rn.9974	Rn.9974	S100g	NM_012521	0	0	0	0	0	0	0
1368340_at	0	inositol polyphosphate multikinase	Rn.15187	Rn.15187	Ipmk	NM_134417			0	0	-1.78783	-1.55849
1368341_at	J02776_s_at	polymerase (DNA directed), beta	Rn.9346	Rn.9346	Polb	NM_017141	0	0	0	0	0	0	0
1368342_at	U90888_at	adenosine monophosphate deaminase 3	Rn.11106	Rn.11106	Ampd3	NM_031544	0	0	0	0	0	-1.50837	0
1368343_at	Z96106_at	potassium voltage-gated channel, subfamily H (eag-related), member 2	Rn.10970	Rn.10970	Kcnh2	NM_053949	0	0	0	0	0	0	0
1368344_at	X57573_at	glutamic acid decarboxylase 1	Rn.10370	Rn.91245	Gad1	NM_017007	0	0	0	0	0	0	0
1368345_at	X93495cds_at	microtubule-associated protein 6	Rn.37490	Rn.37490	Mtap6	NM_017204	0	0	0	0	0	0	0
1368346_at	AB003478_at	UDP-Gal:betaGlcNAc beta 1,3-galactosyltransferase, polypeptide 4	Rn.24575	Rn.24575	B3galt4	NM_133553	0	0	0	0	0	0	0
1368347_at	0	procollagen, type V, alpha 3	Rn.38654	Rn.38654	Col5a3	NM_021760			0	0	0	0
1368348_at	X63995_at	solute carrier family 6 (neurotransmitter transporter, serotonin), member 4	Rn.1663	Rn.1663	Slc6a4	NM_013034	0	0	0	0	0	1.68021	0
1368349_at	0	fibroblast growth factor binding protein 1	Rn.6346	Rn.6346	Fgfbp1	NM_022603			0	0	0	0
1368350_at	U09357_at	protein tyrosine phosphatase, receptor-type, Z polypeptide 1	Rn.10088	Rn.10088	Ptprz1	NM_013080	0	0	0	0	0	0	0
1368351_at	X92184_at	sodium channel, voltage-gated, type 10, alpha polypeptide	Rn.10246	Rn.10246	Scn10a	NM_017247	0	0	0	0	0	0	0
1368352_at	M95735_at	syntaxin 1B2	Rn.9944	Rn.98793	Stx1b2	NM_012700	0	0	0	0	0	0	0
1368353_at	AF028784mRNA#1_s_at	glial fibrillary acidic protein	Rn.9689	Rn.91512	Gfap	NM_017009	0	0	0	0	0	0	0
1368354_at	X67654_at	glutathione S-transferase theta 1	Rn.11122	Rn.11122	Gstt1	NM_053293	0	0	0	0	0	0	0
1368355_at	U60416_at	myosin 5B	Rn.10640	Rn.10640	Myo5b	NM_017083	0	0	0	0	0	-1.48271	0
1368356_a_at	0	type 1 tumor necrosis factor receptor shedding aminopeptidase regulator	Rn.22516	Rn.22516	Arts1	NM_030836			0	0	0	0
1368357_at	AJ007628_at	potassium voltage-gated channel, subfamily H (eag-related), member 4	Rn.30035	Rn.30035	Kcnh4	NM_053630	0	0	0	0	0	0	0
1368358_a_at	D64050_at	protein tyrosine phosphatase, receptor type, R	Rn.6277	Rn.6277	Ptprr	NM_053594	0	0	0	0	-1.71575	-1.65184	0
1368359_a_at	M74223_at	VGF nerve growth factor inducible	Rn.9704	Rn.9704	Vgf	NM_030997	0	0	0	0	0	0	0
1368360_at	0	plasminogen	Rn.20178	Rn.20178	Plg	NM_053491			0	0	0	0
1368361_a_at	X58828_at	protein tyrosine phosphatase, non-receptor type 2	Rn.33497	Rn.33497	Ptpn2	NM_053990	0	0	0	0	0	0	0
1368362_a_at	X07636_at	asialoglycoprotein receptor 2	Rn.9834	Rn.9834	Asgr2	M16347	0	-1.73251	0	0	2.23197	3.47236	2.16601
1368363_at	0	Kruppel-like factor 5	Rn.17478	Rn.8954	Klf5	NM_053394			0	0	0	0
1368364_at	X87884mRNA_s_at	mitochondrial capsule selenoprotein	Rn.10492	Rn.10492	Mcsp	NM_031536	0	0	0	0	0	0	0
1368365_at	M73714_at	aldehyde dehydrogenase family 3, subfamily A2	Rn.9113	Rn.9113	Aldh3a2	NM_031731	0	0	0	0	0	0	0
1368366_at	0	Camello-like 2	Rn.42037	Rn.160578	Cml2	NM_021668			0	0	-1.57545	0
1368367_at	AF022147_at	CUB and zona pellucida-like domains 1	Rn.10825	Rn.10825	Cuzd1	NM_054005	0	0	0	0	0	0	0
1368368_a_at	0	lipolysis stimulated lipoprotein receptor	Rn.48696	Rn.48696	Lsr	NM_032616			0	0	0	0
1368369_at	S79730_s_at	prepronociceptin	Rn.11194	Rn.87935	Pnoc	NM_013007	0	0	0	0	0	0	0
1368370_at	M80633_at	adenylate cyclase 4	Rn.1904	Rn.1904	Adcy4	NM_019285	0	0	0	0	0	0	0
1368371_at	0	potassium voltage-gated channel, subfamily Q, member 1	Rn.9779	Rn.9779	Kcnq1	NM_032073			0	0	0	-1.4441
1368372_at	U37138_at	steroid sulfatase	Rn.6312	Rn.6312	Sts	NM_012661	0	0	0	0	-1.71151	0	0
1368373_at	0	regulator of G-protein signaling 7	Rn.21234	Rn.114591	Rgs7	NM_019343			0	0	0	0
1368374_a_at	X03518cds#3_s_at	gamma-glutamyltransferase 1	Rn.10010	Rn.10010	Ggt1	NM_053840	0	0	0	0	0	0	0
1368375_a_at	U69272_g_at	interleukin 15	Rn.2490	Rn.2490	Il15	AF015718	0	0	0	-1.4814	0	0	0
1368376_at	D86580_at	nuclear receptor subfamily 0, group B, member 2	Rn.10712	Rn.10712	Nr0b2	NM_057133	0	0	0	0	0	-1.43918	0
1368377_at	U57062_at	granzyme C	Rn.10533	Rn.88335	Gzmc	NM_134332	0	0	0	0	0	0	0
1368378_at	M59861_at	formyltetrahydrofolate dehydrogenase	Rn.2328	Rn.2328	Fthfd	NM_022547	0	0	0	0	0	0	0
1368379_at	D10587_g_at	scavenger receptor class B, member 2	Rn.6293	Rn.3957	Scarb2	NM_054001	0	0	0	0	0	0	0
1368380_at	U44845_at	vitronectin	Rn.9585	Rn.87493	Vtn	NM_019156	0	0	0	0	0	0	0
1368381_at	0	cartilage acidic protein 1	Rn.15989	Rn.107122	Crtac1	NM_134401			0	0	0	0
1368382_at	0	S100 calcium binding protein A3	Rn.29233	Rn.29233	S100a3	NM_053681			0	0	0	0
1368383_at	0	neuropeptide FF-amide peptide precursor	Rn.48705	Rn.48705	Npff	NM_022586			0	0	0	0
1368384_at	AF016269_at	kallikrein 6	Rn.10732	Rn.10732	Klk6	NM_019175	0	0	0	0	0	0	0
1368385_a_at	rc_AI170776_s_at	growth factor receptor bound protein 2	Rn.3360	Rn.3360	Grb2	X62853	0	0	0	0	0	0	0
1368386_at	rc_AA801130_at	growth factor receptor bound protein 2	Rn.3360	Rn.3360	Grb2	NM_030846	0	0	0	0	0	0	0
1368387_at	rc_AA817846_at	3-hydroxybutyrate dehydrogenase, type 1	Rn.36635	Rn.36635	Bdh1	NM_053995	1.50171	0	1.63873	1.43579	0	0	0
1368388_at	rc_AI070994_s_at	v-maf musculoaponeurotic fibrosarcoma oncogene homolog (avian)	Rn.10726	Rn.10726	Maf	NM_019318	0	0	0	0	0	0	0
1368389_at	AF029109_at	amyloid beta (A4) precursor protein-binding, family A, member 3	Rn.6924	Rn.6924	Apba3	NM_031781	0	0	0	0	0	0	0
1368390_at	X06942_at	v-raf murine sarcoma 3611 viral oncogene homolog	Rn.1714	Rn.1714	Araf	NM_022532	0	0	0	0	0	0	0
1368391_at	U70476_at	solute carrier family 7 (cationic amino acid transporter, y+ system), member 1	Rn.9439	Rn.9439	Slc7a1	AB066224	0	0	0	0	0	0	0
1368392_at	rc_AA957917_s_at	solute carrier family 7 (cationic amino acid transporter, y+ system), member 1	Rn.9439	Rn.9439	Slc7a1	AB066224	0	0	0	0	0	0	0
1368393_at	0	complement component 1, q subcomponent, receptor 1	Rn.4129	Rn.162695	C1qr1	AF136537			0	0	0	0
1368394_at	AF012891_at	secreted frizzled-related protein 4	Rn.10788	Rn.10788	Sfrp4	AF140346	0	0	0	0	0	0	0
1368395_at	M22400_at	glypican 3	Rn.9717	Rn.9717	Gpc3	NM_012774	0	0	0	0	0	0	0
1368396_at	X16054_at	carboxyl ester lipase	Rn.11226	Rn.91234	Cel	NM_016997	0	0	0	0	0	0	0
1368397_at	U06273_i_at	---	---	---	---	NM_031980	0	0	0	0	-1.67628	0	0
1368398_at	rc_AA859584_at	calcium channel, voltage-dependent, T type, alpha 1H subunit	Rn.23698	Rn.49178	Cacna1h	NM_031601	0	0	0	0	0	0	0
1368399_a_at	AF097723_s_at	plasma glutamate carboxypeptidase	Rn.17112	Rn.17112	Pgcp	NM_031640	0	0	1.65615	1.71541	0	0	0
1368400_at	0	translocase of inner mitochondrial membrane 8 homolog a (yeast)	Rn.22930	Rn.162342	Timm8a	NM_053370			0	0	0	0
1368401_at	0	glutamate receptor, ionotropic, AMPA2	Rn.11364	Rn.91361	Gria2	NM_017261			0	0	0	0
1368402_at	U15138_at	dynein, cytoplasmic, light intermediate polypeptide 2	Rn.31981	Rn.31981	Dncli2	NM_031026	0	0	0	0	0	0	0
1368403_at	rc_AI227715_at	retinoblastoma-like 2	Rn.11020	Rn.11020	Rbl2	NM_031094	0	0	0	0	0	0	0
1368404_at	X59267_at	drebrin 1	Rn.11247	Rn.11247	Dbn1	NM_031024	0	0	0	0	0	0	0
1368405_at	L19698_at	v-ral simian leukemia viral oncogene homolog A (ras related)	Rn.2722	Rn.100380	Rala	NM_031093	0	0	0	0	0	0	0
1368406_at	AB001349_at	steroidogenic acute regulatory protein	Rn.11399	Rn.11399	Star	AB006007	0	0	0	0	0	0	0
1368407_at	0	heparanase	Rn.6392	Rn.6392	Hpse	NM_022605			0	0	0	0
1368408_at	rc_AA946251_at	G protein-coupled receptor kinase 5	Rn.6500	Rn.6500	Gprk5	NM_030829	0	0	0	0	0	0	0
1368409_at	D10026_s_at	glutathione S-transferase, theta 2	Rn.10708	Rn.87212	Gstt2	NM_012796	0	0	1.69474	0	0	0	0
1368410_at	X56420_at	N-methylpurine-DNA glycosylase	Rn.11241	Rn.11241	Mpg	NM_012601	0	0	0	0	0	0	0
1368411_a_at	S74265_s_at	microtubule-associated protein 2	Rn.10484	Rn.159481	Mtap2	X74211	0	0	0	0	0	0	0
1368412_a_at	D45412_s_at	protein tyrosine phosphatase, receptor type, O	Rn.10163	Rn.10163	Ptpro	D45412	0	0	0	0	0	0	0
1368413_at	X73911_at	amiloride binding protein 1 (amine oxidase, copper-containing)	Rn.54493	Rn.54493	Abp1	NM_022935	0	0	0	0	0	0	0
1368414_at	U29881_at	solute carrier family 5 (sodium/glucose cotransporter), member 2	Rn.5887	Rn.5887	Slc5a2	NM_022590	0	0	0	0	0	0	0
1368415_at	M12098_s_at	myosin, heavy polypeptide 3, skeletal muscle, embryonic	Rn.9692	Rn.98847	Myh3	NM_012604	0	0	0	0	0	0	0
1368416_at	J04215_at	integrin binding sialoprotein	Rn.9721	Rn.9721	Ibsp	NM_012587	0	0	0	0	0	0	0
1368417_at	U26402_at	synaptotagmin V	Rn.11030	Rn.11030	Syt5	NM_019350	0	0	0	0	0	0	0
1368418_a_at	0	ceruloplasmin	Rn.32777	Rn.32777	Cp	AF202115			0	0	0	0
1368419_at	0	ceruloplasmin	Rn.32777	Rn.32777	Cp	AF202115			0	0	0	0
1368420_at	L33869_at	ceruloplasmin	Rn.32777	Rn.32777	Cp	NM_012532	0	0	0	0	0	0	0
1368421_at	S49400_at	protein tyrosine phosphatase, non-receptor type 5	Rn.10618	Rn.10618	Ptpn5	NM_019253	0	0	0	0	0	0	0
1368422_at	Z17223_at	mesenchyme homeobox 2	Rn.34890	Rn.34890	Meox2	NM_017149	0	0	1.62382	0	0	0	0
1368423_at	0	resistin like alpha	Rn.12120	Rn.12120	Retnla	NM_053333			0	0	0	0
1368424_at	0	inhibitor of kappaB kinase beta	Rn.19222	Rn.19222	Ikbkb	NM_053355			0	0	0	0
1368425_at	0	CASK interacting protein 1	Rn.48905	Rn.48905	Caskin1	NM_080690			0	0	0	0
1368426_at	U26033_at	carnitine O-octanoyltransferase	Rn.4896	Rn.4896	Crot	J02844	0	0	2.02154	0	-2.01047	-2.38531	-1.68755
1368427_at	U48288_at	A kinase (PRKA) anchor protein 11	Rn.10557	Rn.10557	Akap11	NM_012773	0	0	0	0	0	0	0
1368428_at	0	X-prolyl aminopeptidase (aminopeptidase P) 2, membrane-bound	Rn.56142	Rn.56142	Xpnpep2	NM_057155			0	-2.04088	0	0
1368429_at	U40188_at	TAF9-like RNA polymerase II, TATA box binding protein (TBP)-associated factor, 31kDa	Rn.11270	Rn.11270	Taf9l	NM_133615	0	0	0	0	0	0	0
1368430_at	0	legumain	Rn.44616	Rn.44616	Lgmn	AF154349			0	0	0	0
1368431_at	X70900_at	hepsin	Rn.11139	Rn.11139	Hpn	NM_017112	0	0	0	0	0	0	0
1368432_a_at	M35104_s_at	v-ros UR2 sarcoma virus oncogene homolog 1 (avian)	Rn.10765	Rn.87436	Ros1	NM_012874	0	0	0	0	0	0	0
1368433_at	0	SAC1 (suppressor of actin mutations 1, homolog)-like (S. cerevisiae)	Rn.19082	Rn.161978	Sacm1l	NM_053798			0	0	0	0
1368434_at	U01344_at	N-acetyltransferase 1 (arylamine N-acetyltransferase)	Rn.32281	Rn.37420	Nat1	NM_053853	0	0	0	0	0	0	0
1368435_at	0	cytochrome P450, family 8, subfamily b, polypeptide 1	Rn.23013	Rn.23013	Cyp8b1	NM_031241			0	0	0	2.63577
1368436_at	X82445_at	nuclear distribution gene C homolog (Aspergillus)	Rn.10413	Rn.10413	Nudc	NM_017271	0	0	0	0	0	0	0
1368437_at	S68245_at	carbonic anhydrase 4	Rn.9155	Rn.51389	Ca4	NM_019174	0	0	0	0	0	0	0
1368438_at	0	phosphodiesterase 10A	Rn.44869	Rn.44869	Pde10a	NM_022236			0	0	0	0
1368439_at	AJ001029_at	SRY-box containing gene 10	Rn.10883	Rn.10883	Sox10	NM_019193	0	0	0	0	0	0	0
1368440_at	M80804_s_at	solute carrier family 3, member 1	Rn.11196	Rn.11196	Slc3a1	NM_017216	0	0	0	0	0	0	0
1368441_at	0	mesothelin	Rn.18607	Rn.18607	Msln	NM_031658			0	0	0	0
1368442_at	M81397_at	coagulation factor II	Rn.54498	Rn.54498	F2	NM_022924	0	0	0	0	2.549	3.73322	0
1368443_at	0	EF hand calcium binding protein 2	Rn.15796	Rn.62703	Efcbp2	NM_133415			0	0	0	0
1368444_at	AJ222724_at	small glutamine-rich tetratricopeptide repeat (TPR)-containing, alpha	Rn.9655	Rn.9655	Sgta	NM_022703	0	0	0	0	0	0	0
1368445_at	0	SH3 and multiple ankyrin repeat domains 1	Rn.33112	Rn.144602	Shank1	NM_031751			0	0	0	0
1368446_at	M35299_s_at	serine protease inhibitor, Kazal type 1	Rn.9767	Rn.9767	Spink1	M27882	1.50193	1.5754	2.84383	2.60814	0	1.47515	0
1368447_x_at	0	serine protease inhibitor, Kazal type 1	Rn.9767	Rn.9767	Spink1	M27882			1.98771	1.86859	0	0
1368448_at	0	latent transforming growth factor beta binding protein 2	Rn.40921	Rn.40921	Ltbp2	NM_021586			0	0	0	0
1368449_at	AJ007422_s_at	centaurin, alpha 1	Rn.10539	Rn.10539	Centa1	U51013	0	0	0	0	0	0	0
1368450_at	0	myosin Va	Rn.44865	Rn.44865	Myo5a	NM_022178			0	0	1.44468	1.51406
1368451_at	0	histamine receptor H3	Rn.7617	Rn.7617	Hrh3	NM_053506			0	0	0	0
1368452_at	AB010466_s_at	ATP-binding cassette, sub-family C (CFTR/MRP), member 6	Rn.29976	Rn.29976	Abcc6	NM_031013	0	0	0	0	0	0	0
1368453_at	0	fatty acid desaturase 2	Rn.32872	Rn.162483	Fads2	NM_031344			0	0	0	0
1368454_at	0	proliferin related protein	Rn.15366	Rn.15366	Plfr	NM_053364			0	0	0	0
1368455_at	0	natural killer cell group 7 sequence	Rn.20448	Rn.20448	Nkg7	NM_133540			0	0	0	0
1368456_at	X95579_at	gamma-aminobutyric acid (GABA-C) receptor, subunit rho 1	Rn.33552	Rn.33552	Gabrr1	U21070	0	0	0	0	0	0	0
1368457_at	0	gamma-aminobutyric acid (GABA-C) receptor, subunit rho 1	Rn.33552	Rn.33552	Gabrr1	U21070			0	0	0	0
1368458_at	J05460_s_at	cytochrome P450, family 7, subfamily a, polypeptide 1	Rn.10737	Rn.10737	Cyp7a1	NM_012942	0	0	0	0	0	0	0
1368459_at	D49494UTR#1_at	growth differentiation factor 10	Rn.8707	Rn.8707	Gdf10	NM_024375	0	0	0	0	0	0	0
1368460_at	D13871_s_at	solute carrier family 2, member 5	Rn.10900	Rn.10900	Slc2a5	NM_031741	0	0	0	0	0	1.79695	0
1368461_at	0	solute carrier family 22 (organic anion transporter), member 8	Rn.23348	Rn.23348	Slc22a8	NM_031332			4.60795	9.61149	0	0
1368462_at	X56917_at	inositol 1,4,5-trisphosphate 3-kinase A	Rn.9877	Rn.9877	Itpka	NM_031045	0	0	0	0	0	0	0
1368463_at	0	vascular endothelial growth factor C	Rn.6913	Rn.6913	Vegfc	NM_053653			0	0	0	0
1368464_at	J05495_at	macrophage galactose N-acetyl-galactosamine specific lectin 1	Rn.779	Rn.779	Mgl1	NM_022393	0	0	0	0	0	0	0
1368465_at	U53211_at	amiloride-sensitive cation channel 1, neuronal (degenerin)	Rn.37523	Rn.37523	Accn1	NM_012892	0	0	0	0	0	0	0
1368466_a_at	X95272_s_at	outer dense fiber of sperm tails 2	Rn.11062	Rn.91211	Odf2	NM_017213	0	0	0	0	0	0	0
1368467_at	M94548_at	cytochrome P450, family 4, subfamily F, polypeptide 2	Rn.5722	Rn.5722	Cyp4f2	NM_019623	0	0	0	0	0	0	0
1368468_at	J05156_s_at	cytochrome P450, family 11, subfamily a, polypeptide 1	Rn.1401	Rn.1401	Cyp11a1	NM_017286	0	0	0	0	0	0	0
1368469_at	U16245_at	aquaporin 5	Rn.10066	Rn.10066	Aqp5	NM_012779	0	0	0	0	0	0	0
1368470_at	U38379_at	gamma-glutamyl hydrolase	Rn.10260	Rn.10260	Ggh	NM_012960	0	0	0	0	2.25817	2.25165	0
1368471_at	M95493_at	guanylate cyclase activator 2a (guanylin)	Rn.11388	Rn.11388	Guca2a	NM_013118	0	0	0	0	0	-1.42313	0
1368472_at	AB011528_at	cadherin EGF LAG seven-pass G-type receptor 3	Rn.14558	Rn.14558	Celsr3	NM_031320	0	0	0	0	0	0	0
1368473_at	AF022136_at	gap junction membrane channel protein alpha 5	Rn.10851	Rn.88300	Gja5	M83092	0	0	0	0	0	0	0
1368474_at	M84488_at	vascular cell adhesion molecule 1	Rn.11267	Rn.11267	Vcam1	NM_012889	0	0	0	0	0	0	0
1368475_at	AF007583_at	collagen-like tail subunit (single strand of homotrimer) of asymmetric acetylcholinesterase	Rn.10841	Rn.87303	Colq	NM_019274	0	0	0	0	0	0	0
1368476_at	M36074_at	nuclear receptor subfamily 3, group C, member 2	Rn.9678	Rn.9678	Nr3c2	NM_013131	0	0	0	0	0	0	0
1368477_at	M30581_at	ATPase, Ca++ transporting, ubiquitous	Rn.9920	Rn.9920	Atp2a3	NM_012914	0	0	0	0	0	0	0
1368478_at	S46131mRNA_s_at	dopamine receptor D1A	Rn.24039	Rn.24039	Drd1a	M35077	0	0	0	0	0	0	0
1368479_at	M35077_s_at	dopamine receptor D1A	Rn.24039	Rn.24039	Drd1a	M35077	0	0	0	0	0	0	0
1368480_at	0	CDW92 antigen	Rn.25519	Rn.97686	Cdw92	NM_053492			0	0	0	0
1368481_at	L19660_at	gastric inhibitory polypeptide receptor	Rn.9676	Rn.9676	Gipr	NM_012714	0	0	0	0	0	0	0
1368482_at	0	B-cell leukemia/lymphoma 2 related protein A1	Rn.19770	Rn.19770	Bcl2a1	NM_133416			0	0	0	0
1368483_a_at	AB011530_at	slit homolog 1 (Drosophila)	Rn.30002	Rn.30002	Slit1	NM_022953	0	0	0	0	0	0	0
1368484_at	0	ATP-binding cassette, sub-family B (MDR/TAP), member 9	Rn.44870	Rn.44870	Abcb9	NM_022238			0	0	0	0
1368485_at	0	advillin	Rn.20161	Rn.20161	Avil	NM_024401			0	0	0	0
1368486_at	U93880_at	insulin receptor substrate 3	Rn.9791	Rn.9791	Irs3	NM_032074	0	0	0	0	0	0	0
1368487_at	0	serine (or cysteine) proteinase inhibitor, clade B, member 2	Rn.42912	Rn.42912	Serpinb2	NM_021696			0	0	0	0
1368488_at	0	nuclear factor, interleukin 3 regulated	Rn.54147	Rn.54147	Nfil3	NM_053727			0	0	0	0
1368489_at	M19651_at	fos-like antigen 1	Rn.11306	Rn.11306	Fosl1	NM_012953	0	0	0	0	0	0	0
1368490_at	AF087943_s_at	CD14 antigen	Rn.42942	---	Cd14	NM_021744	0	0	0	0	0	-1.7133	0
1368491_at	0	deoxyribonuclease II beta	Rn.41640	Rn.41640	Dnase2b	NM_021664			0	0	0	0
1368492_at	AF021882_s_at	prostaglandin D2 synthase 2	Rn.10837	Rn.10837	Ptgds2	NM_031644	0	0	0	0	0	0	0
1368493_at	S55224_s_at	lens intrinsic membrane protein 2	Rn.9688	Rn.9688	Lim2	NM_053771	0	0	0	0	0	0	0
1368494_at	rc_AA957003_at	S100 calcium binding protein A8 (calgranulin A)	Rn.31839	Rn.31839	S100a8	NM_053822	0	0	0	0	0	0	0
1368495_at	A16585cds_s_at	relaxin 1	Rn.9830	Rn.9830	Rln1	NM_013413	0	0	0	0	0	0	0
1368496_at	M58677mRNA_at	outer dense fiber of sperm tails 1	Rn.9850	Rn.9850	Odf1	NM_024126	0	0	0	0	0	0	0
1368497_at	D86086_s_at	ATP-binding cassette, sub-family C (CFTR/MRP), member 2	Rn.10265	Rn.10265	Abcc2	NM_012833	-1.54824	0	0	0	0	0	0
1368498_a_at	D79981_at	kidney specific organic anion transporter	Rn.10583	Rn.9912	Slc21a4	NM_030837	0	0	0	0	3.73089	2.14798	0
1368499_at	Y08981_at	synaptonemal complex protein 2	Rn.14527	Rn.14527	Sycp2	NM_130735	0	0	0	0	0	0	0
1368500_a_at	AB019145_s_at	regulator of G-protein signaling 9	Rn.10903	Rn.10903	Rgs9	NM_019224	0	0	0	0	0	0	0
1368501_s_at	0	mast cell protease 8 /// mast cell protease 10 /// mast cell protease 9 /// mast cell protease 8-like 2	Rn.10651	Rn.10651	Mcpt8 /// Mcpt10 /// Mcpt9 /// Mcpt8l2	NM_019323			0	0	0	0
1368502_at	M38653_at	gastrin	Rn.9754	Rn.9754	Gast	NM_012849	0	0	0	0	0	0	0
1368503_at	0	GTP cyclohydrolase 1	Rn.28195	Rn.28195	Gch	NM_024356			1.98888	0	0	0
1368504_at	rc_AI233362_at	lysosomal membrane glycoprotein 1	Rn.40177	Rn.40177	Lamp1	BE105853	0	0	0	0	0	0	0
1368505_at	0	regulator of G-protein signaling 4	Rn.11065	Rn.11065	Rgs4	U27767			0	0	0	0
1368506_at	U27767_at	regulator of G-protein signaling 4	Rn.11065	Rn.11065	Rgs4	U27767	0	0	0	0	0	0	0
1368507_at	D90258_s_at	proteasome (prosome, macropain) subunit, alpha type 3 /// proteasome subunit alpha type 3-like	Rn.3997	Rn.3997	Psma3 /// Psma3l	BI294912	0	0	0	0	0	0	0
1368508_at	0	proteasome (prosome, macropain) subunit, alpha type 3 /// proteasome subunit alpha type 3-like	Rn.3997	Rn.3997	Psma3 /// Psma3l	BI294912			0	0	0	0
1368509_at	0	Bardet-Biedl syndrome 2 homolog (human)	Rn.15987	Rn.15987	Bbs2	NM_053618			1.70137	0	0	1.4288
1368510_at	D13518_at	GATA binding protein 1	Rn.10024	Rn.10024	Gata1	NM_012764	0	0	0	0	0	0	0
1368511_at	AF009329_at	basic helix-loop-helix domain containing, class B3	Rn.10784	Rn.10784	Bhlhb3	NM_133303	0	0	0	0	0	0	0
1368512_a_at	0	glutamyl aminopeptidase	Rn.53979	Rn.162610	Enpep	AW144216			0	0	0	1.42529
1368513_at	0	glutamyl aminopeptidase	Rn.53979	Rn.162610	Enpep	AW144216			0	0	0	0
1368514_at	M23601_at	monoamine oxidase B	Rn.6656	Rn.6656	Maob	NM_013198	1.71476	0	1.73944	0	0	0	0
1368515_at	0	erythrocyte protein band 4.1-like 3	Rn.19026	Rn.19026	Epb4.1l3	NM_053927			0	0	0	1.50249
1368516_at	L01702_at	protein tyrosine phosphatase alpha	Rn.18043	---	LOC360370	NM_012763	0	0	0	0	0	0	0
1368517_at	0	single stranded DNA binding protein 3	Rn.18070	Rn.162074	Ssbp3	NM_053358			0	0	0	0
1368518_at	M57276_at	CD53 antigen	Rn.31988	Rn.31988	Cd53	NM_012523	0	0	0	0	0	0	0
1368519_at	M24067_at	serine (or cysteine) peptidase inhibitor, clade E, member 1	Rn.29367	Rn.29367	Serpine1	NM_012620	0	0	0	0	0	0	0
1368520_at	M00002_at	apolipoprotein A-IV	Rn.15739	Rn.15739	Apoa4	NM_012737	1.78242	0	0	1.49515	0	0	0
1368521_at	0	napsin A aspartic peptidase	Rn.17097	Rn.17097	Napsa	NM_031670			0	0	0	0
1368522_at	AB019576_at	timeless homolog (Drosophila)	Rn.31755	Rn.31755	Timeless	NM_031340	0	0	0	0	0	0	0
1368523_at	U16802_at	Ca2+-dependent secretion activator	Rn.9993	Rn.88197	Cadps	NM_013219	0	0	0	0	0	0	0
1368524_at	X62840mRNA_s_at	potassium voltage gated channel, Shaw-related subfamily, member 1	Rn.33095	Rn.33095	Kcnc1	NM_012856	0	0	0	0	0	0	0
1368525_at	0	MRS2-like, magnesium homeostasis factor (S. cerevisiae)	Rn.33647	Rn.33647	Mrs2l	AF288290			0	0	0	0
1368526_at	0	peroxisomal biogenesis factor 3	Rn.11773	Rn.11773	Pex3	NM_031350			0	0	0	0
1368527_at	S67722_s_at	prostaglandin-endoperoxide synthase 2	Rn.44369	Rn.44369	Ptgs2	U03389	0	0	0	0	0	0	0
1368528_at	0	MIC2 like 1	Rn.20204	Rn.20204	Mic2l1	AF481858			0	0	0	-1.42669
1368529_at	0	MIC2 like 1	Rn.20204	Rn.20204	Mic2l1	AF481858			0	0	0	0
1368530_at	X98517_at	matrix metallopeptidase 12	Rn.33193	Rn.33193	Mmp12	NM_053963	0	0	0	0	0	0	0
1368531_at	rc_AI180410_f_at	prolactin-like protein C 1	Rn.40117	---	Prlpc1	NM_020079	0	0	0	0	0	0	0
1368532_at	rc_AA801219_at	pancreatic lipase related protein 1	Rn.6696	Rn.6696	Pnliprp1	NM_032081	0	0	0	0	0	0	0
1368533_at	0	hephaestin	Rn.43849	Rn.43849	Heph	NM_133304			0	0	0	0
1368534_at	M60654_at	adrenergic receptor, alpha 1d	Rn.11314	Rn.11314	Adra1d	NM_024483	0	0	0	0	0	0	0
1368535_at	D83697_at	BH3 interacting (with BCL2 family) domain, apoptosis agonist	Rn.11344	Rn.89639	Bid3	NM_057130	0	0	0	0	0	0	0
1368536_at	D28560_at	ectonucleotide pyrophosphatase/phosphodiesterase 2	Rn.20403	Rn.20403	Enpp2	NM_057104	2.73227	2.94119	6.35809	3.24788	1.70335	1.63573	0
1368537_at	0	dynactin 4	Rn.23941	Rn.23941	Dctn4	NM_053404			0	0	0	0
1368538_at	AF032667_at	exocyst complex component 7	Rn.45761	Rn.45761	Exoc7	BM388722	0	0	0	0	0	0	0
1368539_at	AF000368_at	sodium channel, voltage-gated, type IX, alpha	Rn.32105	Rn.88082	Scn9a	NM_133289	0	0	0	0	0	0	0
1368540_at	0	trophoblast glycoprotein	Rn.43122	Rn.43122	Tpbg	NM_031807			0	0	0	0
1368541_at	AJ009698_at	embigin	Rn.16221	Rn.16221	Emb	NM_053719	0	0	0	0	0	0	0
1368542_at	U92564_at	zinc finger protein 423	Rn.9981	Rn.9981	Zfp423	NM_053583	0	0	0	0	0	0	0
1368543_at	rc_AA892258_at	NADPH oxidase 4	Rn.14744	Rn.14744	Nox4	NM_053524	0	0	2.46909	3.17196	0	0	0
1368544_a_at	U40628_at	nucleolar protein 3 (apoptosis repressor with CARD domain)	Rn.65864	Rn.86956	Nol3	NM_053516	0	0	0	0	0	0	0
1368545_at	0	CASP8 and FADD-like apoptosis regulator	Rn.28010	Rn.55946	Cflar	NM_057138			0	0	0	0
1368546_at	D37951UTR#1_at	human immunodeficiency virus type I enhancer binding protein 2	Rn.9802	Rn.9802	Hivep2	NM_024137	0	0	0	0	0	0	0
1368547_at	0	osteoclast inhibitory lectin	Rn.22573	Rn.22573	Ocil	NM_130402			0	0	0	0
1368548_at	U10096_at	solute carrier family 12, member 1	Rn.14799	Rn.14799	Slc12a1	NM_019134	0	0	0	0	0	0	0
1368549_at	U09551_at	high mobility group box transcription factor 1	Rn.11101	Rn.89226	Hbp1	NM_013221	0	0	0	0	0	0	0
1368550_at	L13201_at	forkhead box Q1 /// hypothetical gene supported by NM_022858	Rn.10101	Rn.10101	Foxq1 /// LOC497713	NM_022858	0	0	0	0	-6.2905	-6.97684	-2.08133
1368551_at	0	phosphoribosyl pyrophosphate synthetase 2	Rn.11320	Rn.11320	Prps2	NM_012634			0	0	0	0
1368552_at	U62940_at	GrpE-like 1, mitochondrial	Rn.10630	Rn.10630	Grpel1	NM_024487	0	0	0	0	0	0	0
1368553_at	L36088_at	activin A receptor type II-like 1	Rn.10631	Rn.10631	Acvrl1	NM_022441	0	0	0	0	0	0	0
1368554_at	D88534_s_at	pancreatic lipase	Rn.10130	Rn.10130	Pnlip	NM_013161	0	0	0	0	0	0	0
1368555_at	X53517_at	CD37 antigen	Rn.2357	Rn.2357	Cd37	NM_017124	0	0	0	0	0	0	0
1368556_at	X74806_at	von Ebners gland protein 2	Rn.11217	Rn.11217	Vegp2	NM_053574	0	0	0	0	0	0	0
1368557_s_at	0	von Ebners gland protein 1 /// von Ebners gland protein 2	Rn.37454	Rn.37454	Vegp1 /// Vegp2	NM_022945			0	0	0	0
1368558_s_at	U10894_s_at	allograft inflammatory factor 1	Rn.32080	Rn.32080	Aif1	NM_017196	0	0	0	0	0	0	0
1368559_at	0	proprotein convertase subtilisin/kexin type 1	Rn.11384	Rn.11384	Pcsk1	M83745			0	0	0	0
1368560_at	L35771_at	potassium inwardly-rectifying channel, subfamily J, member 5	Rn.10047	Rn.10047	Kcnj5	D50135	0	0	0	0	0	0	0
1368561_at	0	ATP-binding cassette, sub-family D (ALD), member 2	Rn.19678	---	Abcd2	NM_033352			0	0	0	0
1368562_at	0	sulfotransferase family 4A, member 1	Rn.41474	Rn.162965	Sult4a1	NM_031641			0	0	0	1.51566
1368563_at	0	aspartoacylase	Rn.21677	Rn.21677	Aspa	NM_024399			0	0	0	0
1368564_at	0	solute carrier family 17 (sodium-dependent inorganic phosphate cotransporter), member 6	Rn.19372	Rn.19372	Slc17a6	NM_053427			0	0	0	0
1368565_at	S59158_at	solute carrier family 1 (glial high affinity glutamate transporter), member 3	Rn.34134	Rn.34134	Slc1a3	NM_019225	0	0	0	0	0	0	0
1368566_a_at	0	NADH dehydrogenase (ubiquinone) flavoprotein 3-like	Rn.6452	Rn.6452	Ndufv3l	AA964381			0	0	0	0
1368567_at	AB000098_at	NADH dehydrogenase (ubiquinone) flavoprotein 3-like	Rn.6452	Rn.6452	Ndufv3l	NM_022607	0	0	0	0	0	0	0
1368568_at	D13906_at	aquaporin 2	Rn.44378	Rn.90076	Aqp2	D13906	0	0	0	0	0	0	0
1368569_at	0	aldo-keto reductase family 1, member B7	Rn.32702	Rn.32702	Akr1b7	NM_053781			-31.7114	-190.376	-12.3703	-61.0401
1368570_at	0	lecithin-retinol acyltransferase (phosphatidylcholine-retinol-O-acyltransferase) /// hypothetical gene supported by NM_022280	Rn.54479	Rn.137431	Lrat /// LOC497758	NM_022280			0	0	0	0
1368571_at	AJ000485_at	cytoplasmic linker 2	Rn.10893	Rn.10893	Cyln2	NM_021997	0	0	0	0	0	0	0
1368572_a_at	L08228exon#22_s_at	glutamate receptor, ionotropic, N-methyl D-aspartate 1	Rn.9840	Rn.9840	Grin1	NM_017010	0	0	0	0	0	0	0
1368573_at	L38644_at	karyopherin (importin) beta 1	Rn.11061	Rn.11061	Kpnb1	NM_017063	0	0	0	0	0	0	0
1368574_at	M60655_at	adrenergic receptor, alpha 1b	Rn.10032	Rn.10032	Adra1b	NM_016991	0	0	0	0	0	0	0
1368575_at	U12973_at	solute carrier family 6 (neurotransmitter transporter), member 18	Rn.9998	Rn.9998	Slc6a18	NM_017163	0	0	0	0	0	0	0
1368576_at	L14018_at	cartilage homeo protein 1	Rn.9282	Rn.9282	Cart1	NM_012921	0	0	0	0	0	0	0
1368577_at	0	gap junction membrane channel protein beta 6	Rn.18935	Rn.18935	Gjb6	NM_053388			0	0	0	0
1368578_at	S63167_s_at	hydroxysteroid dehydrogenase-1, delta<5>-3-beta (predicted)	Rn.11311	Rn.128814	Hsd3b1_predicted	NM_017265	0	0	0	0	0	1.46397	0
1368579_at	0	prolactin-like protein M	Rn.17940	Rn.17940	Prlpm	NM_053791			0	0	0	0
1368580_at	0	syndecan 3	Rn.10504	Rn.10504	Sdc3	U73184			0	0	0	0
1368581_at	X63143_s_at	syndecan 3	Rn.10504	Rn.10504	Sdc3	U73184	0	0	0	0	0	0	0
1368582_at	AB000113_at	solute carrier family 7 (cationic amino acid transporter, y+ system), member 3	Rn.9804	Rn.9804	Slc7a3	NM_017217	0	0	0	0	0	0	0
1368583_a_at	0	histidine-rich glycoprotein	Rn.16100	Rn.16100	Hrg	NM_133428			0	0	0	0
1368584_a_at	U35099_at	complexin 2	Rn.10134	Rn.10134	Cplx2	NM_053878	0	0	0	0	0	0	0
1368585_at	U10071_at	cocaine and amphetamine regulated transcript	Rn.10201	Rn.89164	Cart	NM_017110	0	0	0	0	0	0	0
1368586_at	Z30584_at	zymogen granule protein 16	Rn.10439	Rn.10439	Zg16	NM_134409	0	0	0	0	0	0	0
1368587_at	X15512_at	apolipoprotein C-I	Rn.8887	Rn.8887	Apoc1	NM_012824	0	0	0	0	0	0	0
1368588_at	0	DEAD (Asp-Glu-Ala-Asp) box polypeptide 52	Rn.18605	Rn.18605	Ddx52	NM_053525			0	0	0	0
1368589_at	U40790_at	protein tyrosine phosphatase, receptor type, J	Rn.10278	Rn.10278	Ptprj	NM_017269	0	0	0	0	0	0	0
1368590_at	D63886_s_at	matrix metalloproteinase 16	Rn.52536	Rn.118859	Mmp16	NM_080776	0	0	0	0	0	0	0
1368591_at	0	upstream transcription factor 2	Rn.44637	Rn.44637	Usf2	NM_031139			0	0	0	0
1368592_at	D00403_at	interleukin 1 alpha	Rn.12300	Rn.12300	Il1a	NM_017019	0	0	0	0	0	0	0
1368593_at	D26439_at	CD1d1 antigen	Rn.11120	Rn.11120	Cd1d1	NM_017079	0	0	0	-2.0022	-2.89983	-5.32604	-1.85003
1368594_at	U07798UTR#1_at	phospholipase A2, group 2C	Rn.46424	Rn.46424	Pla2g2c	NM_019202	0	0	0	0	0	0	0
1368595_at	0	matrix metallopeptidase 24	Rn.3117	Rn.3117	Mmp24	NM_031757			0	0	0	0
1368596_at	0	SNF1-like kinase	Rn.42905	Rn.42905	Snf1lk	AB020480			0	0	0	0
1368597_at	0	SNF1-like kinase	Rn.42905	Rn.42905	Snf1lk	AB020480			0	0	0	0
1368598_at	X63574_at	somatostatin receptor 3 /// hypothetical gene supported by NM_133522	Rn.10458	Rn.10458	Sstr3 /// SSTR	NM_133522	0	0	0	0	0	0	0
1368599_at	L11236UTR#1_s_at	solute carrier family 9 (sodium/hydrogen exchanger), member 2	Rn.11047	Rn.11047	Slc9a2	NM_012653	0	0	0	0	0	0	0
1368600_at	L23413_at	solute carrier family 26 (sulfate transporter), member 1	Rn.10016	Rn.10016	Slc26a1	NM_022287	0	0	0	0	0	1.44988	0
1368601_at	M80570_at	solute carrier family 6 (neurotransmitter transporter, dopamine), member 3	Rn.10093	Rn.10093	Slc6a3	M80233	0	0	0	0	0	0	0
1368602_at	S76145_s_at	solute carrier family 6 (neurotransmitter transporter, dopamine), member 3	Rn.10093	Rn.10093	Slc6a3	M80233	0	0	0	0	0	0	0
1368603_at	0	adducin 2 (beta)	Rn.11353	Rn.11353	Add2	NM_012491			0	0	0	0
1368604_at	0	Mediterranean fever	Rn.29105	Rn.29105	Mefv	NM_031634			0	0	0	0
1368605_at	AF095576_at	adaptor protein with pleckstrin homology and src homology 2 domains	Rn.30041	Rn.163202	Aps	NM_053669	0	0	0	0	0	0	0
1368606_at	0	solute carrier organic anion transporter family, member 1a5	Rn.44481	Rn.91368	Slco1a5	NM_030838			0	0	0	0
1368607_at	M37828_at	cytochrome P450, 4a12	Rn.10034	Rn.10034	Cyp4a12	NM_031605	0	0	2.199	2.84271	0	0	0
1368608_at	AF017393_at	cytochrome P450, family 2, subfamily f, polypeptide 2	Rn.10817	Rn.10817	Cyp2f2	NM_019303	0	0	0	0	0	0	0
1368609_at	M77479_at	solute carrier family 10 (sodium/bile acid cotransporter family), member 1	Rn.9913	Rn.9913	Slc10a1	NM_017047	0	0	0	0	0	0	0
1368610_at	U39546_at	mast cell antigen 32	Rn.40569	---	Mca32	NM_021585	0	0	0	0	0	0	0
1368611_at	M31176mRNA#2_at	gastrin releasing peptide	Rn.10930	Rn.10930	Grp	NM_133570	0	0	0	0	0	0	0
1368612_at	U60096_at	integrin beta 4	Rn.10727	---	Itgb4	NM_013180	0	0	0	0	0	0	0
1368613_at	0	stromal antigen 3	Rn.18997	Rn.18997	Stag3	NM_053730			0	0	0	0
1368614_at	0	Williams-Beuren syndrome chromosome region 14 homolog (human)	Rn.77647	Rn.144656	Wbscr14	NM_133552			0	0	0	0
1368615_a_at	U09211_at	solute carrier family 18 (vesicular acetylcholine), member 3	Rn.9987	Rn.9987	Slc18a3	U09838	0	0	0	0	0	0	0
1368616_at	U73586_at	Fanconi anemia, complementation group C	Rn.10798	Rn.10798	Fancc	NM_012557	0	0	0	0	0	0	0
1368617_at	AB013128_at	serine (or cysteine) peptidase inhibitor, clade A, member 5	Rn.30006	Rn.30006	Serpina5	NM_022957	0	0	0	0	0	0	0
1368618_at	AF076619_at	growth factor receptor bound protein 14	Rn.30028	Rn.30028	Grb14	NM_031623	0	0	0	0	0	0	0
1368619_at	0	DEAD (Asp-Glu-Ala-Asp) box polypeptide 25	Rn.34746	Rn.144586	Ddx25	NM_031630			0	0	0	0
1368620_at	0	sperm associated antigen 4	Rn.28620	Rn.28620	Spag4	NM_031792			0	0	0	0
1368621_at	AB013112_s_at	aquaporin 9	Rn.30018	Rn.30018	Aqp9	NM_022960	1.45614	0	2.51912	0	0	0	0
1368622_at	AJ005046_at	fructose-1,6-bisphosphatase 2	Rn.15319	Rn.15319	Fbp2	NM_053716	0	0	0	0	0	-1.48097	0
1368623_at	0	CEA-related cell adhesion molecule 9	Rn.81017	Rn.81017	Ceacam9	NM_053919			0	0	0	0
1368624_at	0	agouti	Rn.43882	Rn.148729	A	NM_052979			0	0	0	0
1368625_at	rc_AI639531_at	proline-rich acidic protein 1	Rn.43329	Rn.43329	Prap1	NM_031669	0	0	0	0	0	0	0
1368626_at	U69884_at	potassium intermediate/small conductance calcium-activated channel, subfamily N, member 3	Rn.10840	Rn.10840	Kcnn3	NM_019315	0	0	0	0	0	0	0
1368627_at	D31662exon#4_s_at	regucalcin	Rn.10006	Rn.10006	Rgn	NM_031546	1.71493	0	1.90098	0	11.7498	10.5093	7.06067
1368628_at	M11565_at	tonin	Rn.9882	Rn.9882	Ton	NM_012677	0	0	0	0	0	0	0
1368629_at	E01983cds_s_at	regenerating islet-derived 1	Rn.11332	Rn.11332	Reg1	NM_012641	0	0	0	0	0	0	0
1368630_at	U09022_at	fatty acid binding protein 9, testis	Rn.10078	Rn.10078	Fabp9	NM_022854	0	0	0	0	0	0	0
1368631_at	0	diazepam binding inhibitor-like 5	Rn.35510	Rn.35510	Dbil5	NM_021596			0	0	0	0
1368632_at	M87634_at	forkhead box G1	Rn.9864	Rn.9864	Foxg1	NM_012560	0	0	0	0	0	0	0
1368633_at	M31173mRNA#2_at	cysteine-rich secretory protein 1	Rn.10102	Rn.10102	Crisp1	NM_022859	0	0	0	0	0	0	0
1368634_at	AJ007627_at	potassium voltage-gated channel, subfamily H (eag-related), member 3	Rn.30034	Rn.144567	Kcnh3	NM_017108	0	0	0	0	0	0	0
1368635_at	D42117_at	tumor necrosis factor receptor superfamily, member 8	Rn.11322	Rn.11322	Tnfrsf8	NM_019135	0	0	0	0	0	0	0
1368636_at	AF000139_s_at	cytochrome P450, family 27, subfamily b, polypeptide 1	Rn.10847	Rn.10847	Cyp27b1	NM_053763	0	0	0	0	0	0	0
1368637_at	0	caspase recruitment domain family, member 9	Rn.64486	Rn.64486	Card9	NM_022303			0	0	0	0
1368638_at	0	neuropeptide FF receptor 1	Rn.64483	Rn.64483	Npffr1	NM_022291			0	0	0	0
1368639_at	0	A-type potassium channel modulatory protein 2	Rn.54048	---	Kchip2	NM_020095			0	0	0	0
1368640_at	0	spermatogenic specific-gene1	Rn.51863	Rn.51863	Spas1	NM_134384			0	0	0	0
1368641_at	0	wingless-related MMTV integration site 4	Rn.34782	Rn.34782	Wnt4	NM_053402			0	0	0	0
1368642_at	0	cadherin 2 /// hypothetical gene supported by NM_031333	Rn.17239	Rn.23200	Cdh2 /// LOC497718	AF097593			0	0	0	0
1368643_at	0	spermatogenesis associated 6	Rn.8467	Rn.8467	Spata6	AI233848			0	0	0	0
1368644_at	0	spermatogenesis associated 6	Rn.8467	Rn.8467	Spata6	AI233848			0	0	0	0
1368645_at	M33962_at	protein tyrosine phosphatase, non-receptor type 1	Rn.11317	Rn.11317	Ptpn1	NM_012637	0	0	0	0	0	0	0
1368646_at	L27112_s_at	mitogen-activated protein kinase 9	Rn.9910	Rn.9910	Mapk9	NM_017322	0	0	0	0	0	0	0
1368647_at	0	G protein-coupled receptor kinase 6	Rn.10633	Rn.10633	Gprk6	NM_031657			0	0	0	0
1368648_at	rc_H31232_at	cytochrome c oxidase subunit IV isoform 2	Rn.7214	Rn.7214	Cox4i2	NM_053472	0	0	0	0	0	0	0
1368649_at	rc_AA892562_at	dyskeratosis congenita 1, dyskerin	Rn.4223	Rn.4223	Dkc1	NM_133419	0	0	0	0	0	0	0
1368650_at	rc_AI172476_at	Kruppel-like factor 10	Rn.2398	Rn.2398	Klf10	NM_031135	-1.91085	0	-2.69292	-2.1443	0	0	0
1368651_at	0	pyruvate kinase, liver and red blood cell	Rn.48821	Rn.48821	Pklr	NM_012624			0	0	2.70076	4.23003
1368652_at	0	caspase 9	Rn.32199	Rn.32199	Casp9	AF262319			0	0	0	0
1368653_a_at	AJ007291_at	Parkinson disease (autosomal recessive, early onset) 7	Rn.30105	Rn.30105	Park7	BI281756	0	0	0	0	0	0	0
1368654_at	U41845_at	nuclear pore associated protein	Rn.3242	Rn.3242	Npap60	NM_012991	0	0	0	0	0	0	0
1368655_at	rc_AA818894_at	proteoglycan peptide core protein	Rn.40122	Rn.40122	Pgsg	NM_020074	0	0	0	0	0	0	0
1368656_at	U02983_at	secretogranin III	Rn.11093	Rn.11093	Scg3	NM_053856	0	0	0	0	0	0	0
1368657_at	X02601_at	matrix metallopeptidase 3	Rn.32086	Rn.32086	Mmp3	NM_133523	0	0	0	0	0	0	0
1368658_at	rc_AA892559_at	ciliary neurotrophic factor	Rn.6067	Rn.6067	Cntf	NM_013166	0	0	0	0	0	-1.63362	0
1368659_at	AB002584_at	alanine-glyoxylate aminotransferase 2	Rn.1874	Rn.1874	Agxt2	D38100	1.76323	0	0	0	0	1.49159	1.58335
1368660_at	U78167_at	Rap guanine nucleotide exchange factor (GEF) 3	Rn.42899	Rn.42899	Rapgef3	NM_021690	0	0	0	0	-1.70446	-1.60024	0
1368661_at	AF058714_at	solute carrier family 13 (sodium-dependent dicarboxylate transporter), member 2	Rn.10821	Rn.10821	Slc13a2	U51153	0	0	0	0	0	0	0
1368662_at	0	ring finger protein 39	Rn.63970	---	Rnf39	NM_134374			0	0	0	0
1368663_at	0	dnaj-like protein	Rn.53916	Rn.92862	LOC56764	AI138041			0	0	0	0
1368664_at	0	dnaj-like protein	Rn.53916	Rn.92862	LOC56764	AI138041			0	0	0	0
1368665_at	0	ubiquitin fusion degradation 1-like	Rn.25813	Rn.11946	Ufd1l	NM_053418			0	0	0	0
1368666_a_at	AF063103_g_at	latrophilin 3	Rn.17279	Rn.17279	Lphn3	AF081159	0	0	0	0	0	0	0
1368667_at	X90651_at	purinergic receptor P2X, ligand-gated ion channel, 3	Rn.10388	Rn.10388	P2rx3	NM_031075	0	0	0	0	0	0	0
1368668_at	U17901_at	phospholipase A2, activating protein	Rn.22260	Rn.22260	Plaa	NM_053866	0	0	0	0	0	0	0
1368669_at	AB005143_s_at	uncoupling protein 2 (mitochondrial, proton carrier)	Rn.13333	Rn.13333	Ucp2	NM_019354	0	0	0	0	0	0	0
1368670_a_at	M26715_at	phosphodiesterase 4A, cAMP specific	Rn.10003	Rn.91357	Pde4a	L36467	0	0	0	0	0	0	0
1368671_at	D78359_at	sushi-repeat-containing protein	Rn.1489	Rn.1489	Srpx	NM_022524	0	0	0	0	0	0	0
1368672_at	U90887_at	arginase 2	Rn.11055	Rn.11055	Arg2	NM_019168	0	0	0	0	0	0	0
1368673_at	AF016247_at	discoidin domain receptor family, member 2	Rn.36249	Rn.163234	Ddr2	NM_031764	0	0	0	0	0	0	0
1368674_at	M59460mRNA#2_at	liver glycogen phosphorylase	Rn.21399	Rn.21399	Pygl	NM_022268	0	0	1.81603	0	0	0	0
1368675_at	rc_AI232194_at	chimerin (chimaerin) 2	Rn.10521	Rn.10521	Chn2	NM_032084	0	0	0	0	0	0	0
1368676_at	0	dynein, cytoplasmic, heavy polypeptide 2 /// hypothetical gene supported by NM_023024	Rn.44896	Rn.44896	Dnch2 /// LOC497827	NM_023024			0	0	0	0
1368677_at	D10938exon_s_at	brain derived neurotrophic factor	Rn.11266	Rn.11266	Bdnf	X67108	0	0	0	0	0	0	0
1368678_at	X67108_at	brain derived neurotrophic factor	Rn.11266	Rn.11266	Bdnf	X67108	0	0	0	0	0	0	0
1368679_a_at	L14782_s_at	Yamaguchi sarcoma viral (v-yes-1) oncogene homolog	Rn.4338	Rn.4338	Lyn	NM_030857	0	0	0	0	0	0	0
1368680_a_at	AB013455_at	solute carrier family 34 (sodium phosphate), member 1	Rn.37519	Rn.92022	Slc34a1	AB013455	0	0	0	0	0	0	0
1368681_at	M31603_at	parathyroid hormone-like peptide	Rn.9750	Rn.9750	Pthlh	NM_012636	0	0	0	0	0	0	0
1368682_at	L05435_at	synaptic vesicle glycoprotein 2a	Rn.11264	Rn.11264	Sv2a	NM_057210	0	0	0	0	0	0	0
1368683_at	AB005900_at	oxidized low density lipoprotein (lectin-like) receptor 1	Rn.14541	Rn.87449	Oldlr1	NM_133306	0	0	0	0	0	0	0
1368684_at	AB011527_at	fat tumor suppressor homolog 2 (Drosophila)	Rn.30001	Rn.137161	Fath2	NM_022954	0	0	0	0	0	0	0
1368685_at	X56541_at	chondroitin sulfate proteoglycan 4	Rn.10381	Rn.10381	Cspg4	NM_031022	0	0	0	0	0	0	0
1368686_at	S87544_at	alpha 1 microglobulin/bikunin	Rn.18721	Rn.18721	Ambp	NM_012901	0	0	0	0	0	0	0
1368687_at	0	testis specific protein kinase 1	Rn.7006	Rn.7006	Tesk1	NM_031578			0	0	0	0
1368688_at	X97121_at	neurotensin receptor 2	Rn.36220	Rn.127792	Ntsr2	NM_022695	0	0	0	0	0	0	0
1368689_at	M76533cds_at	gap junction membrane channel protein beta 5	Rn.16074	Rn.16074	Gjb5	NM_019241	0	0	0	0	0	-1.73434	0
1368690_a_at	M90518_at	glutamate receptor, metabotropic 4	Rn.9682	Rn.89046	Grm4	U47331	0	0	0	0	0	0	0
1368691_at	M36420_s_at	glutamate receptor, ionotropic, AMPA3 (alpha 3)	Rn.74049	Rn.74049	Gria3	M85036	0	0	0	0	0	0	0
1368692_a_at	D10262_at	choline kinase alpha	Rn.10985	Rn.10985	Chka	AW140851	0	-1.5858	0	0	0	0	0
1368693_at	X57018_at	Gardner-Rasheed feline sarcoma viral (Fgr) oncogene homolog	Rn.11309	Rn.11309	Fgr	NM_024145	0	0	0	0	0	0	0
1368694_at	U66292_at	pregnancy-specific beta 1-glycoprotein	Rn.42878	Rn.42878	Psgb1	NM_021677	0	0	0	0	0	0	0
1368695_at	Z50052_at	complement component 4 binding protein, beta	Rn.11151	Rn.11151	C4bpb	NM_016995	0	0	0	0	0	0	0
1368696_at	0	FXYD domain-containing ion transport regulator 7	Rn.33248	Rn.33248	Fxyd7	NM_022008			0	0	0	0
1368697_at	S52878_s_at	fatty acid binding protein 6, ileal (gastrotropin)	Rn.10008	Rn.10008	Fabp6	NM_017098	0	0	0	0	0	0	0
1368698_at	J03754Complete_seq_at	ATPase, Ca++ transporting, plasma membrane 2	Rn.11280	Rn.90982	Atp2b2	NM_012508	0	0	0	0	0	0	0
1368699_at	0	Down syndrome cell adhesion molecule	Rn.46108	Rn.24399	Dscam	NM_133587			0	0	0	0
1368700_at	D45920_at	phospholipase C-like 1	Rn.10684	Rn.10684	Plcl1	NM_053456	0	0	0	0	0	0	0
1368701_at	D00189_at	ATPase, Na+/K+ transporting, alpha 3 polypeptide	Rn.10312	Rn.87329	Atp1a3	NM_012506	0	0	0	0	0	0	0
1368702_at	U05989_at	PRKC, apoptosis, WT1, regulator	Rn.9127	Rn.9127	Pawr	U05989	0	0	0	0	0	0	0
1368703_at	U48247_at	PDZ and LIM domain 5	Rn.17933	Rn.17933	Pdlim5	NM_053326	0	0	0	0	0	0	0
1368704_a_at	E13541cds_s_at	chondroitin sulfate proteoglycan 5	Rn.10146	Rn.10146	Cspg5	AF292102	0	0	0	0	0	0	0
1368705_at	0	endothelial differentiation, sphingolipid G-protein-coupled receptor, 8	Rn.45601	Rn.45601	Edg8	AF115249			0	0	0	0
1368706_at	0	transmembrane 4 superfamily member 4	Rn.13425	Rn.13425	Tm4sf4	NM_053785			0	0	0	0
1368707_at	Y11283_at	inter alpha-trypsin inhibitor, heavy chain 4	Rn.11308	Rn.11308	Itih4	NM_019369	0	0	0	0	0	0	0
1368708_a_at	X56065_s_at	dopamine receptor 2	Rn.37443	Rn.87299	Drd2	NM_012547	0	0	0	0	0	0	0
1368709_at	AB006137_at	fucosyltransferase 1	Rn.11382	Rn.11382	Fut1	NM_031236	0	0	0	0	0	0	0
1368710_at	Z83869cds_at	MAP/microtubule affinity-regulating kinase 2	Rn.42926	Rn.42926	Mark2	NM_021699	0	0	0	0	0	0	0
1368711_at	L09647_at	forkhead box A2	Rn.10948	Rn.10948	Foxa2	NM_012743	0	0	0	0	0	0	0
1368712_at	U67082_at	zinc finger protein 386 (Kruppel-like)	Rn.10663	Rn.10663	Znf386	NM_019620	0	0	0	0	0	0	0
1368713_at	M65253_at	matrix metallopeptidase 10	Rn.9946	Rn.9946	Mmp10	NM_133514	0	0	0	0	0	0	0
1368714_at	L06441_at	decidual/trophoblast prolactin-related protein	Rn.10114	Rn.10114	Dtprp	NM_022846	0	0	0	0	0	0	0
1368715_s_at	0	decidual/trophoblast prolactin-related protein	Rn.10114	Rn.10114	Dtprp	NM_022846			0	0	0	0
1368716_at	0	protein phosphatase 1, regulatory (inhibitor) subunit 14c	Rn.35234	Rn.87667	Ppp1r14c	NM_133425			0	0	0	0
1368717_at	U72497_at	fatty acid amide hydrolase	Rn.10619	Rn.89119	Faah	NM_024132	0	0	0	0	0	0	0
1368718_at	M23995_at	aldehyde dehydrogenase family 1, subfamily A4	Rn.74044	Rn.74044	Aldh1a4	M23995	0	0	0	-12.6877	0	0	0
1368719_at	M64797_at	6-phosphofructo-2-kinase/fructose-2,6-biphosphatase 4	Rn.10925	Rn.90092	Pfkfb4	NM_019333	0	0	0	0	1.44837	1.67149	0
1368720_at	rc_AA945143_at	tryptophan 2,3-dioxygenase	Rn.1029	Rn.1029	Tdo2	NM_022403	0	0	0	0	0	0	0
1368721_at	X53724_at	achaete-scute complex homolog-like 2 (Drosophila)	Rn.10486	Rn.10486	Ascl2	NM_031503	0	0	0	0	0	0	0
1368722_at	L00981mRNA#1_at	lymphotoxin A	Rn.9820	Rn.160577	Lta	NM_080769	0	0	0	0	0	0	0
1368723_at	AJ001184_at	linker for activation of T cells	Rn.9773	Rn.9773	Lat	NM_030853	0	0	0	0	0	0	0
1368724_a_at	M34134_s_at	tropomyosin 1, alpha	Rn.1033	Rn.87540	Tpm1	NM_019131	0	0	0	0	0	0	0
1368725_at	L38483_at	jagged 1	Rn.11254	Rn.88804	Jag1	NM_019147	0	0	0	0	0	0	0
1368726_a_at	0	zinc finger protein 347	Rn.77686	Rn.127808	Zfp347	AB047638			0	0	0	0
1368727_at	0	solute carrier family 7 (cationic amino acid transporter, y+ system), member 9	Rn.32225	Rn.32225	Slc7a9	NM_053929			0	0	0	0
1368728_at	0	purinergic receptor P2Y, G-protein coupled 12	Rn.64592	Rn.64592	P2ry12	NM_022800			0	0	0	0
1368729_a_at	0	adenylate cyclase activating polypeptide 1 receptor 1	Rn.9917	Rn.88408	Adcyap1r1	Z23279			0	0	0	0
1368730_a_at	D14908_s_at	adenylate cyclase activating polypeptide 1 receptor 1	Rn.9917	Rn.88408	Adcyap1r1	D16465	0	0	0	0	0	0	0
1368731_at	V01216_at	orosomucoid 1	Rn.10295	Rn.10295	Orm1	NM_053288	0	0	0	0	0	0	0
1368732_at	X63854_at	transporter 2, ATP-binding cassette, sub-family B (MDR/TAP)	Rn.10372	Rn.10372	Tap2	NM_032056	0	0	0	0	0	0	0
1368733_at	S76489_s_at	sulfotransferase, estrogen preferring	Rn.32104	---	Ste	NM_012883	70.49	20.8289	160.186	171.37	0	0	0
1368734_at	X74835cds_at	cholinergic receptor, nicotinic, delta polypeptide	Rn.41469	Rn.41469	Chrnd	NM_019298	0	0	0	0	0	0	0
1368735_a_at	0	transient receptor potential cation channel, subfamily V, member 2	Rn.44866	Rn.30221	Trpv2	NM_017207			0	0	0	0
1368736_at	X99797_at	testis specific X-linked gene	Rn.11146	Rn.87406	Tsx	NM_019203	0	0	0	0	0	0	0
1368737_at	J05490_at	SMR2	Rn.9928	Rn.162774	Smr2	NM_022709	0	0	0	0	0	0	0
1368738_at	0	cytochrome P450, subfamily 11B, polypeptide 1	Rn.32084	Rn.144549	Cyp11b1	NM_012539			0	0	0	0
1368739_s_at	0	cytochrome P450, family 11, subfamily B, polypeptide 2 /// cytochrome P450, subfamily 11B, polypeptide 3 /// cytochrome P450, subfamily 11B, polypeptide 1 /// similar to cytochrome P-450-11beta (predicted)	Rn.32084	Rn.144549	Cyp11b2 /// Cyp11b3 /// Cyp11b1 /// RGD1563376_predicted	NM_012539			0	0	0	0
1368740_at	X92070_at	purinergic receptor P2X-like 1, orphan receptor	Rn.10258	Rn.10258	P2rxl1	NM_012721	0	0	0	0	0	0	0
1368741_at	U52948_at	complement component 9	Rn.10252	Rn.10252	C9	NM_057146	0	0	0	0	0	0	0
1368742_at	AB003042_at	complement component 5, receptor 1	Rn.10680	Rn.10680	C5r1	NM_053619	0	0	0	0	0	0	0
1368743_a_at	0	dentin sialophosphoprotein	Rn.21392	Rn.21392	Dspp	U02074			0	0	0	0
1368744_a_at	U02074_at	dentin sialophosphoprotein	Rn.21392	Rn.21392	Dspp	AF250373	0	0	0	0	0	0	0
1368745_at	0	solute carrier family 10, member 2	Rn.10729	Rn.85891	Slc10a2	NM_017222			0	1.7339	0	0
1368746_a_at	M90398_at	ATPase, H+/K+ transporting, nongastric, alpha polypeptide	Rn.9858	Rn.9858	Atp12a	U94913	0	0	0	0	0	0	0
1368747_at	L39991_at	nucleoporin 98	Rn.11324	Rn.11324	Nup98	NM_031074	0	0	0	0	0	0	0
1368748_at	0	testis-specific kinase 2	Rn.7557	Rn.144652	Tesk2	NM_133396			0	0	0	0
1368749_at	Y17606_at	K+ voltage-gated channel, subfamily S, 1	Rn.30012	Rn.30012	Kcns1	NM_053954	0	0	0	0	0	0	0
1368750_a_at	L27059_s_at	phosphodiesterase 4D, cAMP specific	Rn.10004	Rn.163460	Pde4d	NM_017032	0	0	0	0	0	0	0
1368751_at	Y17607_s_at	potassium voltage-gated channel, delayed-rectifier, subfamily S, member 3	Rn.10878	Rn.10878	Kcns3	NM_031778	0	0	0	0	0	0	0
1368752_at	J05189_at	tachykinin receptor 3	Rn.9702	Rn.9702	Tacr3	NM_017053	0	0	0	0	0	0	0
1368753_at	AB018081_at	calcium/calmodulin-dependent protein kinase kinase 2, beta	Rn.30038	Rn.88589	Camkk2	NM_031338	0	0	0	0	0	0	0
1368754_at	D63665_at	pyrimidinergic receptor P2Y, G-protein coupled, 6	Rn.10671	Rn.10671	P2ry6	NM_057124	0	0	0	0	0	0	0
1368755_at	M55532_at	C-type lectin domain family 4, member f	Rn.9886	Rn.9886	Clec4f	NM_053753	0	0	0	0	0	0	0
1368756_at	Y00311_at	thioesterase domain containing 1	Rn.9674	Rn.9674	Thedc1	NM_022705	0	0	0	0	0	0	0
1368757_at	Y10823cds_s_at	zona pellucida glycoprotein 3	Rn.10892	Rn.10892	Zp3	NM_053762	0	0	0	0	0	0	0
1368758_a_at	U94322_s_at	galanin receptor 2	Rn.9789	Rn.9789	Galr2	NM_019172	0	0	0	0	0	0	0
1368759_at	0	calcium channel, voltage-dependent, gamma subunit 2	Rn.72939	Rn.72939	Cacng2	NM_053351			0	0	0	0
1368760_at	U45965_at	chemokine (C-X-C motif) ligand 2	Rn.10230	Rn.10230	Cxcl2	NM_053647	0	0	0	0	0	0	0
1368761_at	D10393_s_at	protein phosphatase 3, regulatory subunit B, alpha isoform (calcineurin B, type II)	Rn.42928	---	Ppp3r2	NM_021701	0	0	0	0	0	0	0
1368762_at	0	ubiquitin D	Rn.18473	Rn.18473	Ubd	NM_053299			0	0	0	0
1368763_at	U81492_s_at	interleukin 3	Rn.10652	Rn.10652	Il3	NM_031513	0	0	0	0	0	0	0
1368764_at	M18045_at	histone 1, H2ba	Rn.10104	Rn.10104	Hist1h2ba	NM_022643	0	0	0	0	0	0	0
1368765_at	D13927_at	chloride channel K1	Rn.44408	Rn.88871	Clcnk1	NM_053327	0	0	0	0	0	0	0
1368766_at	L24374_at	matrix metallopeptidase 7	Rn.10282	Rn.10282	Mmp7	NM_012864	0	0	0	0	0	0	0
1368767_at	AF090692_at	cystatin 8 (cystatin-related epididymal spermatogenic)	Rn.18514	Rn.18514	Cst8	NM_019258	0	0	0	0	0	0	0
1368768_at	AF059030_at	sodium channel, voltage-gated, type XI, alpha	Rn.30023	Rn.30023	Scn11a	NM_019265	0	0	0	0	0	0	0
1368769_at	AF010597_s_at	ATP-binding cassette, sub-family B (MDR/TAP), member 11	Rn.14539	Rn.14539	Abcb11	NM_031760	0	0	0	0	0	0	0
1368770_at	S79797_at	glucosaminyl (N-acetyl) transferase 1, core 2	Rn.54473	Rn.162516	Gcnt1	NM_022276	0	0	0	0	1.69631	2.72832	0
1368771_at	0	sulfatase 1	Rn.69359	Rn.161961	Sulf1	NM_134378			0	0	0	0
1368772_at	J05167_at	solute carrier family 4, member 3	Rn.9859	Rn.87739	Slc4a3	NM_017049	0	0	0	0	0	0	0
1368773_at	X90355_at	FSH primary response 1	Rn.10411	Rn.10411	Fshprh1	NM_012955	0	0	0	0	0	0	0
1368774_a_at	AF076856_s_at	espin	Rn.10538	Rn.91373	Espn	NM_019622	0	0	0	0	1.77191	0	0
1368775_at	0	gonadotropin inducible ovarian transcription factor 1	Rn.28997	Rn.107259	Giot1	NM_133563			0	0	0	0
1368776_at	J03960_at	arachidonate 5-lipoxygenase	Rn.9662	Rn.9662	Alox5	NM_012822	0	0	0	0	0	0	0
1368777_at	0	BRCA1 associated RING domain 1	Rn.48735	Rn.48735	Bard1	NM_022622			0	0	0	0
1368778_at	M96601_at	solute carrier family 6 (neurotransmitter transporter, taurine), member 6	Rn.9968	Rn.9968	Slc6a6	NM_017206	0	0	0	0	0	-1.48731	0
1368779_a_at	M57507_at	guanylate cyclase 1, soluble, beta 2	Rn.10933	Rn.10933	Gucy1b2	NM_012770	0	0	0	1.56107	2.64545	4.5313	2.41752
1368780_at	S56481_s_at	adrenergic receptor, beta 3	Rn.10100	Rn.10100	Adrb3	NM_013108	0	0	0	0	0	0	0
1368781_at	0	RAS guanyl releasing protein 4	Rn.81227	Rn.81227	Rasgrp4	NM_130824			0	0	0	0
1368782_at	M93273_at	somatostatin receptor 2	Rn.9929	Rn.9929	Sstr2	NM_019348	0	0	0	0	0	0	0
1368783_at	0	inducible T-cell co-stimulator	Rn.42901	Rn.168816	Icos	NM_022610			0	0	0	0
1368784_at	0	apobec-1 complementation factor	Rn.81027	Rn.162520	Acf	NM_133400			0	0	0	0
1368785_a_at	AF039832_at	paired-like homeodomain transcription factor 2	Rn.17591	Rn.17591	Pitx2	NM_019334	0	0	0	0	0	0	0
1368786_a_at	U12184_at	G-protein coupled receptor 12	Rn.10218	Rn.88417	Gpcr12	NM_030831	0	0	0	0	0	0	0
1368787_at	0	mutY homolog (E. coli)	Rn.82688	Rn.44045	Mutyh	NM_133316			0	0	0	0
1368788_at	AF004953_at	chondroadherin	Rn.9899	Rn.9899	Chad	NM_019164	0	0	0	0	0	0	0
1368789_at	M32397_at	acid phosphatase, prostate	Rn.40121	Rn.40121	Acpp	NM_020072	0	0	0	0	0	0	0
1368790_at	U55765_at	serine (or cysteine) peptidase inhibitor, clade A (alpha-1 antiproteinase, antitrypsin), member 10	Rn.10502	Rn.10502	Serpina10	NM_133617	0	0	0	0	-2.65848	-8.5044	-2.01195
1368791_at	U00475_at	opioid receptor, delta 1	Rn.10310	Rn.10310	Oprd1	NM_012617	0	0	0	0	0	0	0
1368792_at	D82363_s_at	presenilin 1	Rn.44440	Rn.44440	Psen1	NM_019163	0	0	0	0	0	0	0
1368793_at	AF021137_s_at	potassium inwardly-rectifying channel, subfamily J, member 2	Rn.44415	Rn.44415	Kcnj2	NM_017296	0	0	0	0	0	0	0
1368794_at	D44494_at	3-hydroxyanthranilate 3,4-dioxygenase	Rn.48675	Rn.48675	Haao	NM_020076	0	0	0	0	1.72985	1.5259	1.45865
1368795_at	0	neuromedin U receptor 1	Rn.54457	Rn.54457	Nmur1	NM_023100			0	0	0	0
1368796_at	0	KISS1 receptor	Rn.48681	Rn.48681	Kiss1r	NM_023992			0	0	0	0
1368797_at	0	nuclear receptor subfamily 1, group I, member 3	Rn.48759	Rn.163229	Nr1i3	NM_022941			1.76931	0	0	0
1368798_at	0	similar to N-acetylgalactosaminyltransferase A blood group-like enzyme (predicted)	Rn.53997	---	RGD1563379_predicted	NM_023094			0	0	0	0
1368799_at	0	baculoviral IAP repeat-containing 5	Rn.54471	Rn.54471	Birc5	NM_022274			0	0	0	0
1368800_at	AF013985_at	CD40 ligand	Rn.44218	Rn.44218	Cd40lg	NM_053353	0	0	0	0	0	0	0
1368801_at	0	CXXC finger 4	Rn.64309	Rn.52859	Cxxc4	NM_053342			0	0	0	0
1368802_at	M62641_at	pro-melanin-concentrating hormone	Rn.9675	Rn.9675	Pmch	NM_012625	0	0	0	0	0	0	0
1368803_at	0	insulin-like 6	Rn.48708	Rn.48708	Insl6	NM_022583			0	0	0	0
1368804_at	AB010275_s_at	leukemia inhibitory factor	Rn.44379	Rn.44379	Lif	NM_022196	0	0	0	0	0	0	0
1368805_at	0	urotensin 2	Rn.48886	Rn.48886	Uts2	NM_019160			0	0	0	0
1368806_at	rc_AI230247_s_at	selenoprotein P, plasma, 1	Rn.1451	Rn.1451	Sepp1	NM_019192	0	0	0	0	0	0	0
1368807_at	0	reticulon 3	Rn.3551	Rn.11652	Rtn3	AI409824			0	0	0	0
1368808_at	L11930_at	CAP, adenylate cyclase-associated protein 1 (yeast)	Rn.922	Rn.112585	Cap1	BG380723	0	0	0	0	0	0	0
1368809_at	0	CAP, adenylate cyclase-associated protein 1 (yeast)	Rn.922	Rn.112585	Cap1	BG380723			0	0	0	0
1368810_a_at	0	myelin basic protein	Rn.18	Rn.63285	Mbp	NM_017026			0	0	0	0
1368811_at	U72353_at	lamin B1	Rn.11362	---	Lmnb1	AI407364	0	0	0	0	0	0	0
1368812_at	rc_AA957201_s_at	hypothetical gene supported by NM_053905	Rn.11362	Rn.11362	LOC497722	AI407364	0	0	0	0	0	0	0
1368813_at	rc_AI045030_s_at	CCAAT/enhancer binding protein (C/EBP), delta	Rn.6975	Rn.6975	Cebpd	NM_013154	0	0	0	0	0	0	0
1368814_at	M93401_at	aldehyde dehydrogenase family 6, subfamily A1	Rn.2098	Rn.2098	Aldh6a1	AI407458	0	0	0	0	0	0	0
1368815_at	K03242_at	myelin protein zero	Rn.8997	Rn.8997	Mpz	BG669096	0	0	0	0	0	0	0
1368816_at	0	---	---	---	---	BG669096			0	0	0	0
1368817_at	0	proteasome (prosome, macropain) activator subunit 4	Rn.16691	Rn.163607	Psme4	NM_023986			0	0	0	0
1368818_at	rc_AA893664_at	proteasome (prosome, macropain) activator subunit 4	Rn.16691	Rn.163607	Psme4	NM_023986	0	0	0	0	0	0	0
1368819_at	rc_AI177366_at	integrin beta 1 (fibronectin receptor beta)	Rn.25733	Rn.25733	Itgb1	NM_017022	0	0	0	0	0	0	0
1368820_at	U17607_at	nuclear transcription factor-Y gamma	Rn.1457	Rn.1457	Nfyc	BI296061	0	0	0	0	0	0	0
1368821_at	0	follistatin-like 1	Rn.2979	Rn.95652	Fstl1	BI290885			0	0	0	0
1368822_at	rc_AA849769_g_at	follistatin-like 1	Rn.2979	Rn.95652	Fstl1	BI290885	0	0	0	0	0	0	0
1368823_at	U18419_at	caldesmon 1	Rn.33965	Rn.148840	Cald1	BM392106	0	0	0	0	0	0	0
1368824_at	0	caldesmon 1	Rn.33965	Rn.148840	Cald1	BM392106			0	0	0	0
1368825_at	AJ002259_at	short stature homeobox 2	Rn.11258	Rn.11258	Shox2	NM_013028	0	0	0	0	0	0	0
1368826_at	M93257_s_at	catechol-O-methyltransferase	Rn.220	Rn.220	Comt	NM_012531	0	0	0	0	0	0	0
1368827_at	L22760_at	GATA binding protein 6	Rn.8701	Rn.8701	Gata6	AA955182	0	0	0	0	0	0	0
1368828_at	rc_AA955182_at	GATA binding protein 6	Rn.8701	Rn.8701	Gata6	AA955182	0	0	0	0	0	0	0
1368829_at	0	fibrillin 1	Rn.12759	Rn.12759	Fbn1	NM_031825			0	0	0	0
1368830_at	0	Rous sarcoma oncogene	Rn.2801	Rn.112600	Src	AI175966			0	0	0	0
1368831_at	rc_AA893247_at	MAP/microtubule affinity-regulating kinase 3	Rn.23232	Rn.23232	Mark3	NM_130749	0	0	0	0	0	0	0
1368832_at	D30041_at	thymoma viral proto-oncogene 2	Rn.4293	Rn.87066	Akt2	AI105076	0	0	0	0	0	0	0
1368833_at	J05072_at	calcium/calmodulin-dependent protein kinase II, delta	Rn.122	Rn.87208	Camk2d	AA894330	0	0	0	0	0	0	0
1368834_at	rc_AA894330_s_at	calcium/calmodulin-dependent protein kinase II, delta	Rn.122	Rn.87208	Camk2d	AA894330	0	0	0	0	0	0	0
1368835_at	0	signal transducer and activator of transcription 1	Rn.12592	Rn.33229	Stat1	NM_032612			0	0	0	0
1368836_a_at	rc_AA899552_at	aggrecan 1	Rn.54503	Rn.54503	Agc1	BM384639	0	0	0	0	0	0	0
1368837_at	0	AT rich interactive domain 4B (Rbp1 like)	Rn.17210	Rn.47249	Arid4b	NM_053421			0	0	0	0
1368838_at	J02780_at	tropomyosin 4	Rn.11115	Rn.108199	Tpm4	NM_012678	0	0	0	0	0	0	0
1368839_at	0	Wolfram syndrome 1 homolog (human)	Rn.16015	Rn.16015	Wfs1	NM_031823			0	0	0	-1.44165
1368840_at	0	LR8 protein	Rn.26876	Rn.26876	Lr8	NM_134390			0	0	-1.7423	-1.70031
1368841_at	U09228_at	transcription factor 4	Rn.23354	Rn.23354	Tcf4	BG377130	0	0	0	0	0	0	0
1368842_at	0	transcription factor 4	Rn.23354	Rn.23354	Tcf4	BG377130			0	0	0	0
1368843_at	0	YME1-like 1 (S. cerevisiae)	Rn.1148	Rn.8153	Yme1l1	NM_053682			0	0	0	0
1368844_at	AF006617_at	stress 70 protein chaperone, microsome-associated, 60kD human homolog	Rn.11050	Rn.11050	Stch	NM_019271	0	0	0	0	0	0	0
1368845_at	L22557_at	CaM kinase-like vesicle-associated	Rn.9958	Rn.9958	Camkv	AI412410	0	0	0	0	0	0	0
1368846_at	rc_AI102205_s_at	CaM kinase-like vesicle-associated	Rn.9958	Rn.9958	Camkv	AI412410	0	0	0	0	0	0	0
1368847_at	rc_AA955306_at	RAB10, member RAS oncogene family	Rn.4579	Rn.65864	Rab10	NM_017359	0	0	0	0	0	0	0
1368848_at	U44129_at	lectin, mannose-binding, 1	Rn.25734	Rn.25734	Lman1	NM_053886	0	0	0	0	0	0	0
1368849_at	U22321_at	casein kinase 1, gamma 3	Rn.10084	---	Csnk1g3	BE111111	0	0	0	0	0	0	0
1368850_at	0	casein kinase 1, gamma 3	Rn.10084	---	Csnk1g3	BE111111			0	0	0	0
1368851_at	L20681_at	v-ets erythroblastosis virus E26 oncogene homolog 1 (avian)	Rn.7142	Rn.88756	Ets1	NM_012555	0	0	0	0	0	0	0
1368852_at	rc_AA800551_at	---	---	---	---	NM_022934	0	0	0	0	0	0	0
1368853_at	D10666_at	visinin-like 1	Rn.24821	Rn.105934	Vsnl1	AI227991	0	0	0	0	0	0	0
1368854_at	0	visinin-like 1	Rn.24821	Rn.105934	Vsnl1	AI227991			0	0	0	0
1368855_at	0	immunoglobulin mu binding protein 2	Rn.23984	Rn.23984	Ighmbp2	NM_031586			0	0	0	0
1368856_at	U13396_at	Janus kinase 2	Rn.18909	Rn.18909	Jak2	NM_031514	0	0	0	0	-2.59016	-2.78037	0
1368857_at	U07683_at	UDP galactosyltransferase 8	Rn.9744	Rn.9744	Ugt8	L21698	0	0	0	0	0	0	0
1368858_at	0	UDP galactosyltransferase 8	Rn.9744	Rn.9744	Ugt8	L21698			0	0	0	-1.6692
1368859_at	J04503_at	protein phosphatase 1A, magnesium dependent, alpha isoform	Rn.37403	Rn.37403	Ppm1a	NM_017038	0	0	0	0	0	0	0
1368860_at	0	pleckstrin homology-like domain, family A, member 1	Rn.40778	Rn.40778	Phlda1	NM_017180			0	0	0	0
1368861_a_at	M22357_g_at	myelin-associated glycoprotein	Rn.9668	Rn.87331	Mag	NM_017190	0	0	0	0	0	0	0
1368862_at	D30040_at	thymoma viral proto-oncogene 1	Rn.11422	Rn.11422	Akt1	NM_033230	0	0	0	-1.58437	0	0	0
1368863_at	0	non-metastatic cell expressed protein 3	Rn.8785	Rn.8785	Nme3	NM_053507			0	0	0	0
1368864_at	0	synaptoporin	Rn.64518	Rn.162047	Synpr	BG666364			0	0	0	0
1368865_at	0	---	---	---	---	BG666364			0	0	0	0
1368866_at	0	eukaryotic translation initiation factor 2C, 2	Rn.35512	Rn.35512	Eif2c2	BF281131			0	0	0	0
1368867_at	rc_H31692_at	eukaryotic translation initiation factor 2C, 2	Rn.35512	Rn.35512	Eif2c2	BF281131	0	0	0	-1.59157	0	0	0
1368868_at	U23146cds_s_at	A kinase (PRKA) anchor protein (gravin) 12	Rn.42891	Rn.122094	Akap12	BG663107	0	0	0	0	0	0	0
1368869_at	0	A kinase (PRKA) anchor protein (gravin) 12	Rn.42891	Rn.122094	Akap12	BG663107			0	0	0	0
1368870_at	0	inhibitor of DNA binding 2	Rn.3272	Rn.3272	Id2	NM_013060			0	0	0	1.5591
1368871_at	U48596_at	mitogen activated protein kinase kinase kinase 1	Rn.11081	Rn.11081	Map3k1	NM_053887	0	0	0	0	0	0	0
1368872_a_at	AB007689_at	homer homolog 2 (Drosophila)	Rn.30014	Rn.30014	Homer2	NM_053309	0	0	0	0	0	0	0
1368873_at	M91802_at	homeo box A2	Rn.11240	Rn.91077	Hoxa2	NM_012581	0	0	0	0	0	0	0
1368874_a_at	0	v-maf musculoaponeurotic fibrosarcoma oncogene family, protein G (avian)	Rn.17361	Rn.17361	Mafg	AB050011			0	0	0	0
1368875_a_at	M96376_at	neurexin 2 /// hypothetical gene supported by NM_053846	Rn.11282	Rn.11282	Nrxn2 /// LOC497738	BE111779	0	0	0	0	0	0	0
1368876_a_at	rc_AI070512_s_at	neurexin 2 /// hypothetical gene supported by NM_053846	Rn.11282	Rn.11282	Nrxn2 /// LOC497738	BE111779	0	0	0	0	0	0	0
1368877_at	M96548_at	zinc finger protein 354A	Rn.11049	Rn.11049	Zfp354a	NM_052798	0	0	0	0	0	2.40476	2.57863
1368878_at	AF003835_at	isopentenyl-diphosphate delta isomerase	Rn.10780	Rn.10780	Idi1	NM_053539	0	0	0	0	1.59775	1.5582	0
1368879_a_at	M17526_at	guanine nucleotide binding protein, alpha o	Rn.11268	Rn.90161	Gnao	AF413212	0	0	0	0	0	0	0
1368880_at	0	netrin 1	Rn.41052	Rn.41052	Ntn1	NM_053731			0	0	0	0
1368881_at	U42755_at	blocked early in transport 1 homolog (S. cerevisiae)	Rn.11078	Rn.3953	Bet1	NM_019251	0	0	0	-1.72269	0	0	0
1368882_at	rc_AI231519_at	ST6 (alpha-N-acetyl-neuraminyl-2,3-beta-galactosyl-1,3)-N-acetylgalactosaminide alpha-2,6-sialyltransferase 3	Rn.34524	Rn.88072	St6galnac3	NM_019123	0	0	0	0	0	0	0
1368883_at	0	nephroblastoma overexpressed gene	Rn.29042	Rn.162955	Nov	NM_030868			0	0	0	0
1368884_at	rc_AI104500_at	ectonucleoside triphosphate diphosphohydrolase 1	Rn.17491	Rn.17491	Entpd1	AI009808	0	0	0	0	0	0	0
1368885_at	0	ectonucleoside triphosphate diphosphohydrolase 1	Rn.17491	Rn.17491	Entpd1	AI009808			0	0	0	0
1368886_at	D49785_at	mitogen activated protein kinase kinase kinase 12	Rn.23066	Rn.146082	Map3k12	NM_013055	0	0	0	0	0	0	0
1368887_at	D83349_at	cadherin 22	Rn.11397	Rn.145674	Cdh22	NM_019161	0	0	0	0	0	0	0
1368888_a_at	0	reticulon 4	Rn.1348	Rn.1348	Rtn4	AF051335			-1.5574	-2.22107	0	0
1368889_at	0	vesicle transport through interaction with t-SNAREs homolog 1A (yeast)	Rn.47789	Rn.154408	Vti1a	NM_023101			0	0	0	0
1368890_at	rc_AA799779_at	glyceronephosphate O-acyltransferase	Rn.1739	Rn.1739	Gnpat	AI014001	0	0	0	0	0	0	0
1368891_at	0	Glyceronephosphate O-acyltransferase	Rn.1739	Rn.1739	Gnpat	AI014001			0	0	0	0
1368892_at	M63006_at	adenylate cyclase activating polypeptide 1	Rn.37400	Rn.37400	Adcyap1	NM_016989	0	0	0	0	0	0	0
1368893_at	rc_AI145367_at	CAP, adenylate cyclase-associated protein, 2 (yeast)	Rn.10229	Rn.10229	Cap2	AW919109	0	0	0	0	0	0	0
1368894_at	0	CAP, adenylate cyclase-associated protein, 2 (yeast)	Rn.10229	Rn.10229	Cap2	AW919109			0	0	0	0
1368895_at	U41662_at	neuroligin 2	Rn.55111	Rn.55111	Nlgn2	NM_053992	0	0	0	0	0	0	0
1368896_at	0	MAD homolog 7 (Drosophila)	Rn.29980	Rn.29980	Madh7	AW521447			0	0	0	0
1368897_at	AF042499_at	MAD homolog 7 (Drosophila)	Rn.29980	Rn.29980	Madh7	AW521447	0	0	0	-1.42868	0	0	0
1368898_at	0	MAD homolog 7 (Drosophila)	Rn.29980	Rn.29980	Madh7	AW521447			0	0	0	0
1368899_at	S75359_s_at	bone morphogenetic protein receptor, type 1A	Rn.11035	Rn.88925	Bmpr1a	NM_030849	0	0	0	0	0	0	0
1368900_at	U90121_at	thrombomodulin	Rn.15127	Rn.88295	Thbd	BG666306	0	0	0	0	0	0	0
1368901_at	0	thrombomodulin	Rn.15127	Rn.88295	Thbd	BG666306			0	0	0	0
1368902_at	U33314_at	p21 (CDKN1A)-activated kinase 3	Rn.10128	Rn.10128	Pak3	NM_019210	0	0	0	0	0	0	0
1368903_at	0	spermatid perinuclear RNA binding protein	Rn.8562	Rn.98476	Strbp	NM_053416			0	0	0	0
1368904_at	0	calpain 10	Rn.8875	Rn.176334	Capn10	NM_031673			0	0	0	0
1368905_at	AB010635_s_at	carboxylesterase 2 (intestine, liver)	Rn.14535	Rn.14535	Ces2	NM_133586	0	0	0	-1.67235	0	0	0
1368906_at	0	phosphoglycerate kinase 1	Rn.10989	Rn.108127	Pgk1	NM_053291			0	0	0	0
1368907_at	0	secretory carrier membrane protein 5	Rn.24420	Rn.24420	Scamp5	NM_031726			0	0	0	0
1368908_at	rc_AI171167_at	annexin A4	Rn.19270	Rn.19270	Anxa4	NM_024155	0	0	0	0	0	0	0
1368909_a_at	0	GRIP1 associated protein 1	Rn.53868	Rn.53868	Gripap1	NM_053807			0	0	0	0
1368910_at	AF062740_at	protein phosphatase 2C, magnesium dependent, catalytic subunit	Rn.31799	Rn.31799	Ppm2c	NM_019372	0	0	0	0	0	0	0
1368911_at	D42145_at	potassium inwardly-rectifying channel, subfamily J, member 8	Rn.29238	Rn.118306	Kcnj8	AB043636	0	0	0	0	0	0	0
1368912_at	M23643cds_s_at	thyrotropin releasing hormone	Rn.22	Rn.22	Trh	M12138	0	0	0	0	0	0	0
1368913_at	J00711_at	casein beta	Rn.10745	Rn.10745	Csn2	NM_017120	0	0	0	0	0	0	0
1368914_at	L35271_at	runt related transcription factor 1	Rn.11201	Rn.11201	Runx1	NM_017325	0	0	0	0	0	0	0
1368915_at	AF056031_at	kynurenine 3-monooxygenase (kynurenine 3-hydroxylase)	Rn.35029	Rn.35029	Kmo	NM_021593	0	0	1.50979	0	0	0	0
1368916_at	D13978_s_at	argininosuccinate lyase	Rn.64591	Rn.64591	Asl	NM_021577	-2.02891	0	0	-1.61812	0	0	0
1368917_at	D49980_at	nudix (nucleoside diphosphate linked moiety X)-type motif 1	Rn.10669	Rn.10669	Nudt1	NM_057120	0	0	0	0	0	0	0
1368918_at	L40030_at	placental growth factor	Rn.6960	Rn.6960	Pgf	BF281271	0	0	0	0	0	0	0
1368919_at	0	placental growth factor	Rn.6960	Rn.6960	Pgf	BF281271			0	0	0	0
1368920_at	AB011531_at	slit homolog 3 (Drosophila)	Rn.12298	Rn.12298	Slit3	NM_031321	0	0	0	0	0	0	0
1368921_a_at	M61875_s_at	CD44 antigen	Rn.1120	Rn.1120	Cd44	NM_012924	0	0	0	0	0	0	0
1368922_at	0	endothelin converting enzyme-like 1	Rn.45803	Rn.45803	Ecel1	AB023896			0	0	0	0
1368923_at	0	endothelin converting enzyme-like 1	Rn.45803	Rn.45803	Ecel1	AB023896			0	0	0	0
1368924_at	Z83757mRNA_g_at	growth hormone receptor	Rn.2178	Rn.2178	Ghr	NM_017094	0	0	0	0	0	1.42353	0
1368925_a_at	0	Rho guanine nucleotide exchange factor 7	Rn.10963	Rn.163342	Arhgef7	NM_053740			0	0	0	0
1368926_at	0	sema domain, immunoglobulin domain (Ig), transmembrane domain (TM) and short cytoplasmic domain, (semaphorin) 4F	Rn.42885	Rn.42885	Sema4f	NM_019272			0	0	0	0
1368927_at	0	membrane bound C2 domain containing protein	Rn.11636	Rn.11636	Mbc2	NM_017249			0	0	0	0
1368928_at	AF036255_at	tripartite motif protein 3	Rn.14524	Rn.14524	Trim3	NM_031786	0	0	0	0	0	0	0
1368929_at	0	nuclear protein localization 4 homolog (S. cerevisiae)	Rn.41212	Rn.144645	Nploc4	NM_080577			0	0	0	0
1368930_at	0	potassium intermediate/small conductance calcium-activated channel, subfamily N, member 4	Rn.44212	Rn.44212	Kcnn4	NM_023021			0	0	0	0
1368931_at	AF009604_at	SH3-domain GRB2-like 3	Rn.5909	Rn.5909	Sh3gl3	NM_031238	0	0	0	0	0	0	0
1368932_at	U61266_at	Rho-associated coiled-coil forming kinase 1	Rn.33613	Rn.89756	Rock1	NM_031098	0	0	0	0	0	0	0
1368933_at	U43534_at	adenosine deaminase, RNA-specific, B1	Rn.10254	Rn.89675	Adarb1	NM_012894	0	0	0	0	0	0	0
1368934_at	M57718mRNA_s_at	cytochrome P450, family 4, subfamily a, polypeptide 10 /// cytochrome P450, family 4, subfamily A, polypeptide 22	Rn.5721	Rn.92401	Cyp4a10 /// Cyp4a22	NM_016999	-2.36245	0	0	-1.59039	-1.47279	0	0
1368935_at	J02942_at	calcium/calmodulin-dependent protein kinase II, alpha	Rn.63609	Rn.107499	Camk2a	NM_012920	0	0	0	0	0	0	0
1368936_at	0	thioredoxin-like 1	Rn.40430	Rn.40430	Txnl1	NM_080887			0	0	0	0
1368937_at	0	nuclear receptor coactivator 2	Rn.15932	Rn.49136	Ncoa2	NM_031822			0	0	0	0
1368938_at	U78889_at	delta-like 1 (Drosophila)	Rn.10628	Rn.10628	Dll1	NM_032063	0	0	0	0	0	0	0
1368939_a_at	S60953_s_at	neurotrophic tyrosine kinase, receptor, type 3	Rn.9963	Rn.9963	Ntrk3	L14447	0	0	0	0	0	0	0
1368940_at	U56839_at	purinergic receptor P2Y, G-protein coupled 2	Rn.11102	Rn.11102	P2ry2	NM_017255	0	0	-1.48616	0	0	0	0
1368941_at	D28860_s_at	prostaglandin E receptor 4 (subtype EP4)	Rn.16062	Rn.16062	Ptger4	NM_032076	0	0	0	0	0	0	0
1368942_at	D12516_at	hairy and enhancer of split 5 (Drosophila)	Rn.22422	Rn.22422	Hes5	NM_024383	0	0	0	0	0	0	0
1368943_at	AF041066_at	ribonuclease, RNase A family 4	Rn.22804	Rn.1742	Rnase4	NM_020082	0	0	0	0	0	0	0
1368944_at	U14950_at	discs, large homolog 1 (Drosophila)	Rn.11375	Rn.89331	Dlgh1	NM_012788	0	0	0	0	0	0	0
1368945_at	L20678_at	bone morphogenetic protein 2	Rn.12687	Rn.90931	Bmp2	AA944827	0	0	0	0	0	0	0
1368946_at	L12381_at	ADP-ribosylation factor 2	Rn.2733	Rn.62175	Arf2	NM_024150	0	0	0	0	0	0	0
1368947_at	L32591mRNA_at	growth arrest and DNA-damage-inducible 45 alpha	Rn.10250	Rn.10250	Gadd45a	NM_024127	0	0	0	0	0	0	0
1368948_at	AF004811_at	moesin	Rn.10773	Rn.2762	Msn	NM_030863	0	0	0	0	0	0	0
1368949_at	L24051_at	early B-cell factor 1	Rn.11257	Rn.11257	Ebf1	NM_053820	0	0	0	0	0	0	0
1368950_a_at	D13213_s_at	glutamate receptor, ionotropic, N-methyl D-aspartate 2D	Rn.10063	Rn.91209	Grin2d	D13213	0	0	0	0	0	0	0
1368951_at	0	glutamate receptor, ionotropic, N-methyl D-aspartate 2D	Rn.10063	Rn.91209	Grin2d	NM_022797			0	0	0	0
1368952_at	AF074482_s_at	gamma-aminobutyric acid (GABA) B receptor 2	Rn.30039	Rn.162814	Gabbr2	NM_031802	0	0	0	0	0	0	0
1368953_at	0	UDP-glucose ceramide glucosyltransferase-like 1	Rn.32413	Rn.162227	Ugcgl1	NM_133596			0	0	0	0
1368954_at	D88672_at	phospholipase D2	Rn.9798	Rn.9798	Pld2	NM_033299	0	0	0	0	0	0	0
1368955_at	U47110_at	calcium/calmodulin-dependent serine protein kinase (MAGUK family)	Rn.72627	Rn.72627	Cask	NM_022184	0	0	0	0	0	0	0
1368956_at	0	protocadherin 8	Rn.23337	Rn.23337	Pcdh8	NM_022868			0	0	0	0
1368957_at	L23219_at	guanine nucleotide binding protein, gamma 7	Rn.11335	Rn.11335	Gng7	NM_024138	0	0	0	0	1.64846	1.7624	0
1368958_at	0	protein kinase C and casein kinase substrate in neurons 1	Rn.42940	Rn.161729	Pacsin1	NM_017294			0	0	0	0
1368959_at	0	protein kinase C and casein kinase substrate in neurons 1	Rn.42940	Rn.161729	Pacsin1	NM_017294			0	0	0	0
1368960_at	rc_AI232691_at	lectin, galactoside-binding, soluble 8	Rn.10069	Rn.10069	Lgals8	NM_053862	0	0	0	0	0	0	0
1368961_at	AB010960_s_at	matrix metallopeptidase 23	Rn.22562	Rn.22562	Mmp23	NM_053606	0	0	0	0	0	0	0
1368962_at	AF042713_at	neurexophilin 3	Rn.42881	Rn.19736	Nxph3	NM_021679	0	0	0	0	0	0	0
1368963_at	AF003008_at	Max interacting protein 1	Rn.37510	Rn.37510	Mxi1	NM_013160	0	0	0	0	0	0	0
1368964_at	0	leucine rich repeat protein 3, neuronal	Rn.39124	Rn.39124	Lrrn3	NM_030856			0	0	0	0
1368965_at	U87627_at	solute carrier family 16 (monocarboxylic acid transporters), member 3	Rn.10826	Rn.10826	Slc16a3	NM_030834	0	0	0	0	0	0	0
1368966_at	AF077338_at	myosin binding protein H	Rn.15019	Rn.23666	Mybph	NM_031813	0	0	0	0	0	0	0
1368967_at	U38253_at	eukaryotic translation initiation factor 2B, subunit 3 gamma	Rn.10577	Rn.10577	Eif2b3	NM_133609	0	0	0	0	0	0	0
1368968_at	M91589_at	arrestin, beta 1	Rn.34876	Rn.34876	Arrb1	NM_012910	0	0	0	0	0	0	0
1368969_at	0	sclerostin	Rn.38761	Rn.95369	Sost	NM_030584			0	0	0	0
1368970_at	0	cadherin 23 (otocadherin)	Rn.61102	Rn.19946	Cdh23	NM_053644			0	0	0	0
1368971_a_at	U90312_at	synaptojanin 2	Rn.10868	Rn.10868	Synj2	AY034051	0	0	0	0	0	0	0
1368972_at	M55291_at	neurotrophic tyrosine kinase, receptor, type 2	Rn.11246	Rn.11246	Ntrk2	NM_012731	0	0	0	0	0	0	0
1368973_at	U18942_at	adenosine deaminase, RNA-specific	Rn.10056	Rn.10056	Adar	NM_031006	0	0	0	0	0	0	0
1368974_at	0	guanylate cyclase 1, soluble, alpha 2	Rn.62358	Rn.89388	Gucy1a2	NM_023956			0	0	0	0
1368975_at	D29646_at	CD38 antigen	Rn.11414	Rn.11414	Cd38	D30795	0	0	0	0	0	0	0
1368976_at	rc_AA819187_s_at	CD38 antigen	Rn.11414	Rn.11414	Cd38	D30795	0	0	0	0	0	0	0
1368977_a_at	AF061242_s_at	fractured callus expressed transcript 1	Rn.13451	Rn.13451	Fxc1	AF061242	0	0	0	0	0	0	0
1368978_at	0	scrapie responsive gene 1	Rn.7724	Rn.7724	Scrg1	NM_033499			0	0	0	0
1368979_at	0	kalirin, RhoGEF kinase	Rn.10709	Rn.87882	Kalrn	NM_032062			0	0	0	0
1368980_at	0	phospholipase C, epsilon 1	Rn.64650	Rn.64650	Plce1	NM_053758			0	0	0	-2.95026
1368981_at	U14007_at	aquaporin 4	Rn.10020	Rn.90091	Aqp4	NM_012825	0	0	0	0	0	0	0
1368982_at	L02615_at	protein kinase inhibitor, alpha	Rn.37613	Rn.94808	Pkia	AA996685	0	0	0	0	0	0	0
1368983_at	L05489_at	heparin-binding EGF-like growth factor	Rn.10148	Rn.10148	Hbegf	NM_012945	0	0	0	0	0	0	0
1368984_at	0	septin 2	Rn.65187	Rn.98570	2006-09-02	NM_057148			0	0	0	0
1368985_at	D13211_s_at	glutamate receptor, ionotropic, N-methyl D-aspartate 2A	Rn.9710	Rn.9710	Grin2a	AF001423	0	0	0	0	0	0	0
1368986_at	0	solute carrier family 17 (sodium-dependent inorganic phosphate cotransporter), member 7	Rn.10267	Rn.10267	Slc17a7	BF567766			0	0	0	0
1368987_at	0	---	---	---	---	BF567766			0	0	0	0
1368988_at	0	calsequestrin 2	Rn.10111	Rn.10111	Casq2	NM_017131			0	0	0	0
1368989_at	U27201_at	tissue inhibitor of metalloproteinase 3 (Sorsby fundus dystrophy, pseudoinflammatory)	Rn.3467	Rn.119634	Timp3	NM_012886	0	0	0	0	0	0	0
1368990_at	U09540_at	cytochrome P450, family 1, subfamily b, polypeptide 1	Rn.10125	Rn.10125	Cyp1b1	NM_012940	0	0	0	0	0	0	0
1368991_at	0	sphingomyelin phosphodiesterase 3, neutral	Rn.54555	Rn.54555	Smpd3	NM_053605			-1.45273	0	0	0
1368992_a_at	L13635_s_at	splicing factor, arginine/serine-rich 5	Rn.54448	Rn.162871	Sfrs5	AI104005	0	0	0	0	0	0	0
1368993_at	0	odd Oz/ten-m homolog 2 (Drosophila) /// hypothetical gene supported by NM_020088	Rn.53894	Rn.35503	Odz2 /// LOC497664	NM_020088			0	0	0	0
1368994_a_at	AF041107_g_at	GTPase activating RANGAP domain-like 1	Rn.10887	Rn.86984	Garnl1	AF041107	0	0	0	0	0	0	0
1368995_at	AF041107_at	GTPase activating RANGAP domain-like 1	Rn.10887	Rn.86984	Garnl1	AF041107	0	0	0	0	0	0	0
1368996_at	M32474_at	carcinoembryonic antigen-related cell adhesion molecule 3	Rn.10064	Rn.10064	Ceacam3	NM_012702	0	0	0	0	0	0	0
1368997_at	L46816_at	transcription elongation factor B (SIII), polypeptide 3	Rn.37427	Rn.37427	Tceb3	NM_017103	0	1.41388	0	0	0	0	0
1368998_at	AF004431_at	NK6 transcription factor related, locus 1 (Drosophila)	Rn.11387	Rn.11387	Nkx6-1	NM_031737	0	0	0	0	0	0	0
1368999_a_at	AF064869_s_at	brain-enriched guanylate kinase-associated	Rn.30036	Rn.30036	Begain	AF064869	0	0	0	0	0	0	0
1369000_at	M85214_at	neurotrophic tyrosine kinase, receptor, type 1	Rn.39098	Rn.39098	Ntrk1	NM_021589	-1.61468	-1.4659	-2.29577	-1.84756	0	0	0
1369001_at	L31621_s_at	cholinergic receptor, nicotinic, alpha polypeptide 3	Rn.10996	Rn.10996	Chrna3	NM_052805	0	0	0	0	0	0	0
1369002_at	D86373_s_at	sterol O-acyltransferase 1	Rn.59	Rn.59	Soat1	NM_031118	0	0	0	0	0	0	0
1369003_at	AF053362_at	death effector domain-containing	Rn.20907	Rn.146589	Dedd	NM_031800	0	0	0	0	0	0	0
1369004_at	U18771_at	RAB26, member RAS oncogene family	Rn.10975	Rn.10975	Rab26	NM_133580	0	0	0	0	0	0	0
1369005_at	AF087454_at	potassium voltage-gated channel, subfamily Q, member 3	Rn.30019	Rn.55340	Kcnq3	NM_031597	0	0	0	0	0	0	0
1369006_at	M68971_at	hexokinase 2	Rn.22613	Rn.91375	Hk2	NM_012735	0	0	0	0	0	0	0
1369007_at	L08595_at	nuclear receptor subfamily 4, group A, member 2	Rn.9839	Rn.88129	Nr4a2	U72345	0	0	0	0	0	0	0
1369008_a_at	U03416_at	olfactomedin 1	Rn.11005	Rn.11005	Olfm1	NM_053573	0	0	0	0	-1.51032	-1.48213	0
1369009_at	M69246_at	serine (or cysteine) proteinase inhibitor, clade H, member 1	Rn.34917	Rn.98199	Serpinh1	NM_017173	0	0	0	0	0	0	0
1369010_at	0	CHK2 checkpoint homolog (S. pombe)	Rn.18487	Rn.163213	Chek2	NM_053677			0	0	0	0
1369011_at	0	apolipoprotein A-V	Rn.48763	Rn.48763	Apoa5	AF202888			0	0	0	0
1369012_at	M37482_at	inhibin beta-A	Rn.9874	Rn.9874	Inhba	NM_017128	0	0	0	0	0	0	0
1369013_a_at	0	mitochondrial ribosomal protein L17	Rn.2938	Rn.40354	Mrpl17	AI103095			0	0	0	0
1369014_at	D45201_at	neurofibromatosis 1	Rn.10686	Rn.10686	Nf1	NM_012609	0	0	0	0	0	0	0
1369015_at	U67309_at	nitric oxide synthase 1, neuronal	Rn.10573	Rn.10573	Nos1	NM_052799	0	0	0	0	0	0	0
1369016_at	AF004840_at	cell adhesion molecule-related/down-regulated by oncogenes	Rn.10818	Rn.10818	Cdon	NM_017358	0	0	0	0	0	0	0
1369017_at	0	potassium voltage-gated channel, subfamily H (eag-related), member 6	Rn.10875	Rn.10875	Kcnh6	NM_053937			0	0	0	0
1369018_at	U83112_at	forkhead box M1	Rn.10665	Rn.10665	Foxm1	NM_031633	0	0	0	0	0	0	0
1369019_at	J05231_at	cholinergic receptor, nicotinic, alpha polypeptide 5	Rn.40125	Rn.40125	Chrna5	NM_017078	0	0	0	0	0	0	0
1369020_at	U60282_at	solute carrier family 5 (sodium iodide symporter), member 5	Rn.10505	Rn.10505	Slc5a5	NM_052983	0	0	0	0	0	0	0
1369021_at	AF041244_at	hypocretin (orexin) receptor 1	Rn.9892	Rn.88262	Hcrtr1	NM_013064	0	0	0	0	0	0	0
1369022_at	AF060173_at	SV2 related protein	Rn.30057	Rn.162148	Svop	NM_134404	0	0	0	0	0	0	0
1369023_at	M96633_at	mitochondrial intermediate peptidase	Rn.2266	Rn.2266	Mipep	NM_031052	0	0	0	0	0	0	0
1369024_at	U34932_at	rabaptin, RAB GTPase binding effector protein 2	Rn.3228	Rn.3228	Rabep2	NM_030585	0	0	0	0	0	0	0
1369025_at	D10728_at	CD5 antigen	Rn.11337	Rn.11337	Cd5	NM_019295	0	0	0	0	0	0	0
1369026_at	0	ADP-ribosylation factor interacting protein 1	Rn.37130	Rn.162603	Arfip1	NM_021763			0	0	0	0
1369027_at	0	alpha 1,4-galactosyltransferase	Rn.48584	Rn.48584	A4galt	NM_022240			0	0	0	-1.57315
1369028_at	0	sine oculis homeobox homolog 3 (Drosophila)	Rn.64582	Rn.123641	Six3	NM_023990			0	0	0	0
1369029_at	0	phospholipid scramblase 1	Rn.35796	Rn.96807	Plscr1	NM_057194			0	0	0	-1.56348
1369030_at	J00778_at	pancreatic trypsin 1	Rn.34435	Rn.34435	Prss1	NM_012635	0	0	0	0	0	0	0
1369031_at	0	interleukin 18 binding protein	Rn.20083	Rn.20083	Il18bp	NM_053374			0	-1.48346	0	0
1369032_at	0	bladder cancer associated protein homolog (human)	Rn.72810	Rn.127812	Blcap	NM_133582			0	0	0	0
1369033_at	M26199_s_at	luteinizing hormone/choriogonadotropin receptor	Rn.11216	Rn.11216	Lhcgr	NM_012978	0	0	0	0	0	0	0
1369034_at	U21087_at	potassium inwardly-rectifying channel, subfamily J, member 6	Rn.10185	Rn.10185	Kcnj6	NM_013192	0	0	0	0	0	0	0
1369035_a_at	0	potassium inwardly-rectifying channel, subfamily J, member 6	Rn.10185	Rn.10185	Kcnj6	NM_013192			0	0	0	0
1369036_at	Z11548_at	glutamate receptor, ionotropic, kainate 2	Rn.10451	Rn.87696	Grik2	NM_019309	0	0	0	0	0	0	0
1369037_at	AB003357_at	serine/threonine kinase 2	Rn.33275	Rn.33275	Slk	NM_019349	0	0	0	0	0	0	0
1369038_at	0	integrin, alpha D	Rn.34728	Rn.34728	Itgad	NM_031691			0	0	0	0
1369039_at	D84667_at	phosphatidylinositol 4-kinase, catalytic, beta polypeptide	Rn.14991	Rn.14991	Pik4cb	NM_031083	0	0	0	0	0	0	0
1369040_at	AF021935_at	CDC42 binding protein kinase alpha	Rn.10871	Rn.10871	Cdc42bpa	NM_053657	0	0	0	0	0	0	0
1369041_at	U22952_at	neuroligin 1	Rn.10173	Rn.10173	Nlgn1	NM_053868	0	0	0	0	0	0	0
1369042_at	0	phosphatidylinositol glycan, class M	Rn.51538	Rn.163231	Pigm	NM_024144			0	0	0	0
1369043_at	M32867_at	potassium voltage-gated channel, shaker-related subfamily, member 4	Rn.9884	Rn.9884	Kcna4	NM_012971	0	0	0	0	0	0	0
1369044_a_at	J04563_at	phosphodiesterase 4B, cAMP specific	Rn.2485	Rn.37733	Pde4b	AF202733	0	0	0	0	0	0	0
1369045_at	U92279_at	regulator of G-protein signaling 14	Rn.9795	Rn.9795	Rgs14	NM_053764	0	0	0	0	0	0	0
1369046_at	U20105_at	synaptotagmin VI	Rn.48074	Rn.48074	Syt6	NM_022191	0	0	0	0	0	0	0
1369047_at	U32372_at	sulfotransferase family 1D, member 1	Rn.45325	Rn.45325	Sult1d1	NM_021769	0	0	0	0	0	0	0
1369048_at	M35162_at	gamma-aminobutyric acid A receptor, delta	Rn.10927	Rn.10927	Gabrd	NM_017289	0	0	0	0	0	0	0
1369049_at	U44091_at	arginine-glutamic acid dipeptide (RE) repeats	Rn.10277	Rn.10277	Rere	NM_053885	0	0	0	0	0	0	0
1369050_at	AB009636_at	phosphatidylinositol 3-kinase, C2 domain containing, gamma polypeptide	Rn.14870	Rn.14870	Pik3c2g	NM_053923	0	0	2.14857	1.48313	0	0	0
1369051_at	M29014_at	insulin receptor	Rn.9876	Rn.9876	Insr	NM_017071	0	0	0	0	0	0	0
1369052_at	U27186_at	zinc finger protein 111	Rn.10168	Rn.10168	Zfp111	NM_133323	0	0	0	0	0	0	0
1369053_at	M64488_at	synaptotagmin II	Rn.10042	Rn.88574	Syt2	NM_012665	0	0	0	0	0	0	0
1369054_at	U12571_at	rabphilin 3A homolog (mouse)	Rn.10976	Rn.10976	Rph3a	NM_133518	0	0	0	0	0	0	0
1369055_at	0	putative G protein-coupled receptor snGPCR32	Rn.64507	Rn.64507	Edg7	NM_023969			0	0	0	0
1369056_at	AF035673_at	retinal pigment epithelium 65	Rn.76724	Rn.76724	Rpe65	NM_053562	0	0	0	0	0	0	0
1369057_at	U20283_at	syntaxin binding protein 2	Rn.10121	Rn.10121	Stxbp2	NM_031126	0	0	0	0	0	0	0
1369058_at	D28512_at	synaptotagmin III	Rn.48884	Rn.48884	Syt3	NM_019122	0	0	0	0	0	0	0
1369059_at	0	transient receptor potential-related protein, ChaK	Rn.20364	Rn.86991	Trpm7	NM_053705			0	0	0	0
1369060_a_at	0	histone deacetylase 3	Rn.17284	Rn.17284	Hdac3	NM_053448			0	0	0	0
1369061_at	U73174_at	glutathione reductase	Rn.19721	Rn.19721	Gsr	NM_053906	0	0	0	0	0	0	0
1369062_at	D87840_at	mucosal vascular addressin cell adhesion molecule 1	Rn.9906	Rn.87175	Madcam1	NM_019317	0	0	0	0	0	0	0
1369063_at	D32209_at	acidic (leucine-rich) nuclear phosphoprotein 32 family, member A	Rn.10123	Rn.10123	Anp32a	NM_012903	0	0	0	0	0	0	0
1369064_a_at	AF049239_s_at	sodium channel, voltage-gated, type VIII, alpha polypeptide	Rn.10073	Rn.91216	Scn8a	NM_019266	0	0	0	0	0	0	0
1369065_a_at	AA799276_at	ATPase, Ca++ transporting, cardiac muscle, slow twitch 2	Rn.2305	Rn.2305	Atp2a2	NM_017290	0	0	0	0	0	0	0
1369066_at	U72995_at	MAP-kinase activating death domain	Rn.6406	Rn.90117	Madd	NM_053585	0	0	0	0	0	0	0
1369067_at	rc_AI176710_at	nuclear receptor subfamily 4, group A, member 3	Rn.62694	Rn.62694	Nr4a3	NM_031628	0	0	0	0	0	0	0
1369068_at	0	cullin 5	Rn.48797	Rn.163001	Cul5	NM_022683			0	0	0	0
1369069_at	AF068202_at	A kinase (PRKA) anchor protein 1	Rn.30009	Rn.163146	Akap1	NM_053665	0	0	0	0	0	0	0
1369070_at	AB002111_at	peroxisomal biogenesis factor 12	Rn.29982	Rn.29982	Pex12	NM_053921	0	0	0	0	0	0	0
1369071_at	U10303_at	endothelial differentiation sphingolipid G-protein-coupled receptor 1	Rn.4102	Rn.109455	Edg1	NM_017301	0	0	0	0	0	0	0
1369072_at	0	alcohol dehydrogenase 7 (class IV), mu or sigma polypeptide	Rn.42935	Rn.42935	Adh7	NM_134329			0	0	0	0
1369073_at	U18374_at	nuclear receptor subfamily 1, group H, member 4	Rn.42943	Rn.42943	Nr1h4	NM_021745	0	0	0	0	0	0	0
1369074_at	0	solute carrier family 38, member 4	Rn.17990	Rn.17990	Slc38a4	NM_130748			0	0	0	0
1369075_a_at	AF059273_at	glucocorticoid modulatory element binding protein 2	Rn.8576	Rn.40949	Gmeb2	NM_031803	0	0	0	0	0	0	0
1369076_at	0	transmembrane protein 33	Rn.21606	Rn.12122	Tmem33	NM_021671			0	0	0	0
1369077_at	0	N-acylsphingosine amidohydrolase 1	Rn.64638	Rn.127798	Asah1	NM_053407			0	-1.41514	0	0
1369078_at	M64300_at	mitogen activated protein kinase 1	Rn.34914	Rn.34914	Mapk1	NM_053842	0	0	0	0	0	0	0
1369079_at	L27867_at	neurexophilin 1	Rn.10610	Rn.10610	Nxph1	NM_012994	0	0	0	0	0	0	0
1369080_at	X52376cds_at	retinal degeneration, slow	Rn.48882	Rn.48882	Rds	NM_013021	0	0	0	0	0	0	0
1369081_at	0	neuraminidase 1	Rn.36634	Rn.128560	Neu1	NM_031522			0	0	0	0
1369082_at	0	DNA fragmentation factor, alpha subunit	Rn.48799	Rn.6514	Dffa	NM_053679			0	0	0	0
1369083_at	AB000362_at	cold inducible RNA binding protein	Rn.28931	Rn.28931	Cirbp	NM_031147	0	0	2.05934	0	0	0	0
1369084_a_at	AF027954_g_at	Bcl-2-related ovarian killer protein	Rn.44461	Rn.44461	Bok	AF051093	0	0	0	0	0	0	0
1369085_s_at	X73411mRNA_s_at	small nuclear ribonucleoprotein N /// SNRPN upstream reading frame	Rn.81238	Rn.11169	Snrpn /// Snurf	NM_130738	0	0	0	0	0	0	0
1369086_a_at	D38101_s_at	calcium channel, voltage-dependent, L type, alpha 1D subunit	Rn.30066	Rn.89671	Cacna1d	NM_017298	0	0	0	0	0	0	0
1369087_at	D28498_at	FMS-like tyrosine kinase 1	Rn.10239	Rn.10239	Flt1	NM_019306	0	0	0	0	0	0	0
1369088_at	U29339_at	v-erb-b2 erythroblastic leukemia viral oncogene homolog 3 (avian)	Rn.10228	Rn.10228	Erbb3	NM_017218	0	0	0	0	0	0	0
1369089_at	M13707_at	protein kinase C, gamma	Rn.9747	Rn.9747	Prkcc	NM_012628	0	0	0	0	0	0	0
1369090_at	Z36276_at	protein kinase, cGMP-dependent, type II	Rn.10443	Rn.87721	Prkg2	NM_013012	0	0	0	0	0	0	0
1369091_at	0	cholinergic receptor, nicotinic, beta polypeptide 1 (muscle)	Rn.44611	Rn.44611	Chrnb1	NM_012528			0	0	0	0
1369092_at	U42209_at	sec22 homolog	Rn.34191	Rn.34191	Sec22l2	NM_057147	0	0	0	0	0	0	0
1369093_at	0	reelin	Rn.59758	Rn.161777	Reln	NM_080394			0	0	0	0
1369094_a_at	L11587_at	---	---	---	---	NM_019140	0	0	0	0	0	0	0
1369095_at	rc_AI145444_at	neurabin 1	Rn.10849	Rn.10849	Ppp1r9a	NM_053473	0	0	0	0	0	0	0
1369096_at	U21954_at	Eph receptor A7	Rn.10181	Rn.10181	Epha7	NM_134331	0	0	0	0	0	0	0
1369097_s_at	rc_AI233225_at	guanylate cyclase 1, soluble, beta 3	Rn.37529	Rn.87228	Gucy1b3	NM_012769	0	0	0	0	0	0	0
1369098_at	L35767_at	very low density lipoprotein receptor	Rn.9975	Rn.9975	Vldlr	NM_013155	0	0	0	0	0	0	0
1369099_at	U17133_at	solute carrier family 30 (zinc transporter), member 1	Rn.10120	Rn.10120	Slc30a1	NM_022853	0	0	0	0	0	-1.64298	0
1369100_at	M85183complete_seq_at	NACHT, leucine rich repeat and PYD containing 6	Rn.9669	Rn.9669	Nalp6	NM_134375	0	0	0	0	1.60959	1.49216	0
1369101_at	L06482_at	retinoid X receptor alpha	Rn.34870	Rn.108206	Rxra	NM_012805	0	0	0	0	0	0	0
1369102_at	L27128_at	mitogen activated protein kinase 10	Rn.9911	Rn.9911	Mapk10	NM_012806	0	0	0	0	0	0	0
1369103_at	0	fyn proto-oncogene	Rn.2432	Rn.19361	Fyn	NM_012755			0	0	-1.44202	-1.63646
1369104_at	U40819_at	protein kinase, AMP-activated, alpha 1 catalytic subunit	Rn.44571	Rn.87789	Prkaa1	NM_019142	0	0	0	0	0	0	0
1369105_a_at	0	protein kinase inhibitor beta, cAMP dependent, catalytic	Rn.9748	Rn.9748	Pkib	AF413572			0	0	0	0
1369106_at	D12927_at	transcription elongation factor A (SII), 2	Rn.78891	Rn.78891	Tcea2	NM_057098	0	0	0	0	0	0	0
1369107_at	M33201_at	surfactant, pulmonary-associated protein A1	Rn.11343	Rn.11343	Sftpa1	BI295853	0	0	0	0	0	0	0
1369108_at	0	transformation related protein 63	Rn.42907	Rn.42907	Trp63	NM_019221			0	0	0	0
1369109_at	S77863_s_at	opioid receptor, mu 1	Rn.10118	Rn.10118	Oprm1	L20684	0	0	0	0	0	0	0
1369110_x_at	M24324_f_at	RT1 class Ib, locus Aw2	Rn.39743	Rn.40130	RT1-Aw2	NM_012645	0	0	0	0	0	0	0
1369111_at	V01235_at	fatty acid binding protein 1, liver	Rn.36412	Rn.36412	Fabp1	NM_012556	0	0	0	0	0	0	0
1369112_at	AB017656_s_at	cholinergic receptor, muscarinic 3	Rn.9666	Rn.87735	Chrm3	NM_012527	0	0	0	0	0	0	0
1369113_at	0	gremlin 1 homolog, cysteine knot superfamily (Xenopus laevis)	Rn.42929	Rn.42929	Grem1	NM_019282			0	0	0	-1.73839
1369114_at	X84997mRNA#5_at	variable coding sequence A1	Rn.9927	Rn.9927	Vcsa1	M63112	0	0	0	0	0	0	0
1369115_at	J03024_at	adrenergic receptor, beta 2	Rn.10206	Rn.10206	Adrb2	AY057895	0	0	0	0	0	0	0
1369116_a_at	0	calcitonin/calcitonin-related polypeptide, alpha	Rn.48810	Rn.90085	Calca	NM_017338			0	0	0	0
1369117_at	L00111unknown_S536_at	calcitonin/calcitonin-related polypeptide, alpha	Rn.48810	Rn.90085	Calca	NM_017338	0	0	0	0	0	0	0
1369118_a_at	S68578_s_at	gonadotropin releasing hormone receptor	Rn.10268	Rn.112595	Gnrhr	NM_031038	0	0	0	0	0	0	0
1369119_a_at	L22558_at	5-hydroxytryptamine (serotonin) receptor 7	Rn.32096	Rn.87132	Htr7	X69663	0	0	0	0	0	0	0
1369120_a_at	U25802_at	luteinizing hormone beta	Rn.10108	Rn.10108	Lhb	NM_012858	0	0	0	0	0	0	0
1369121_at	0	growth differentiation factor 9	Rn.42874	Rn.42874	Gdf9	NM_021672			0	0	0	0
1369122_at	S76511_s_at	Bcl2-associated X protein	Rn.10668	Rn.10668	Bax	AF235993	0	0	0	0	0	0	0
1369123_a_at	U08344_at	ATPase, Cu++ transporting, beta polypeptide	Rn.10025	Rn.10025	Atp7b	NM_012511	0	0	0	0	0	0	0
1369124_at	0	5-hydroxytryptamine (serotonin) receptor 2A	Rn.10294	Rn.10294	Htr2a	NM_017254			0	0	0	0
1369125_at	M64867_at	---	---	---	---	NM_017254	0	0	0	0	0	0	0
1369126_at	D28581_at	prostaglandin F receptor	Rn.54873	Rn.97602	Ptgfr	U47287	0	0	0	0	0	0	0
1369127_a_at	S74898_s_at	prostaglandin F receptor	Rn.54873	Rn.97602	Ptgfr	X83856	0	0	0	0	0	0	0
1369128_at	Z11581_at	glutamate receptor, ionotropic, kainate 5	Rn.74042	Rn.74042	Grik5	NM_017262	0	0	0	0	0	0	0
1369129_at	AF060819_s_at	RAS guanyl releasing protein 1	Rn.14517	Rn.162685	Rasgrp1	AF081196	0	0	0	0	0	0	0
1369130_at	AF081196_at	RAS guanyl releasing protein 1	Rn.14517	Rn.162685	Rasgrp1	AF081196	0	0	0	0	0	0	0
1369131_at	L00603_at	solute carrier family 18 (vesicular monoamine), member 2	Rn.9686	Rn.9686	Slc18a2	M97381	0	0	0	0	0	0	0
1369132_at	rc_AI043796_s_at	solute carrier family 18 (vesicular monoamine), member 2	Rn.9686	Rn.9686	Slc18a2	M97381	0	0	0	0	0	0	0
1369133_a_at	0	potassium voltage gated channel, Shaw-related subfamily, member 3	Rn.9885	Rn.9885	Kcnc3	NM_053997			0	0	0	0
1369134_x_at	0	potassium voltage gated channel, Shaw-related subfamily, member 3	Rn.9885	Rn.9885	Kcnc3	NM_053997			0	0	0	0
1369135_at	AF000423_at	synaptotagmin XI	Rn.9805	Rn.9805	Syt11	NM_031667	0	0	0	0	0	0	0
1369136_at	J02852_at	cytochrome P450, family 2, subfamily A, polypeptide 3a	Rn.2063	Rn.2063	Cyp2a3a	NM_012542	0	0	0	0	0	0	0
1369137_at	X74836cds_s_at	cholinergic receptor, nicotinic, epsilon polypeptide	Rn.10301	Rn.10301	Chrne	NM_017194	0	0	0	0	0	0	0
1369138_a_at	0	parkin	Rn.48668	Rn.41097	Park2	AF343575			0	0	0	0
1369139_at	M33528_at	phosducin	Rn.9739	Rn.9739	Pdc	M33530	0	0	0	0	0	0	0
1369140_at	0	recoverin	Rn.38641	Rn.38641	Rcvrn	NM_080901			0	0	0	0
1369141_at	D21103_i_at	chorionic somatomammotropin hormone 1	Rn.40126	Rn.112569	Csh1	NM_017363	0	0	0	0	0	0	0
1369142_at	M25490_at	bone gamma-carboxyglutamate protein 2	Rn.9722	Rn.9722	Bglap2	NM_013414	0	0	0	0	0	0	0
1369143_at	0	cholinergic receptor, nicotinic, beta polypeptide 3	Rn.9694	Rn.9694	Chrnb3	NM_133597			0	0	0	0
1369144_a_at	rc_AI230211_s_at	potassium voltage gated channel, Shal-related family, member 3	Rn.10540	Rn.10540	Kcnd3	U75448	0	0	0	0	0	0	0
1369145_a_at	U92897_s_at	potassium voltage gated channel, Shal-related family, member 3	Rn.10540	Rn.10540	Kcnd3	AB003587	0	0	0	0	0	0	0
1369146_a_at	AF082124_s_at	aryl hydrocarbon receptor	Rn.2769	Rn.91370	Ahr	NM_013149	0	0	-1.8265	-1.96955	-1.73299	0	0
1369147_at	U04860_at	aryl hydrocarbon receptor	Rn.2769	Rn.91370	Ahr	NM_013149	0	0	0	0	0	0	0
1369148_at	J03170_at	transcription factor 1	Rn.9660	Rn.9660	Tcf1	NM_012669	0	0	0	0	0	0	0
1369149_at	D31873_at	LIM motif-containing protein kinase 1	Rn.11250	Rn.11250	Limk1	NM_031727	0	0	0	0	0	0	0
1369150_at	AF034577_at	pyruvate dehydrogenase kinase, isoenzyme 4	Rn.30070	Rn.30070	Pdk4	NM_053551	-1.71823	-2.00113	0	-1.85004	0	0	0
1369151_at	D84336_at	delta-like 1 homolog (Drosophila)	Rn.14547	Rn.14547	Dlk1	NM_053744	0	0	0	0	0	0	0
1369152_at	D14568_at	protein phosphatase 3, regulatory subunit B, alpha isoform (calcineurin B, type I)	Rn.42903	Rn.42903	Ppp3r1	NM_017309	0	0	0	0	0	0	0
1369153_at	0	nephrosis 1 homolog, nephrin (human)	Rn.48745	Rn.48745	Nphs1	AF172255			0	0	0	-1.43788
1369154_at	0	nephrosis 1 homolog, nephrin (human)	Rn.48745	Rn.48745	Nphs1	AF172255			0	0	0	0
1369155_at	U35371_at	contactin 4	Rn.10117	Rn.10117	Cntn4	NM_053879	0	0	0	0	0	0	0
1369156_at	U09583_at	fyn-related kinase	Rn.10556	Rn.10556	Frk	NM_024368	0	0	0	0	0	-1.4535	0
1369157_at	Z22867_at	phosphodiesterase 3B	Rn.10322	Rn.10322	Pde3b	NM_017229	0	0	0	0	0	0	0
1369158_at	U10354_at	calcium-sensing receptor	Rn.10019	Rn.10019	Casr	NM_016996	0	0	0	0	0	-1.43181	0
1369159_at	M23264_at	androgen receptor	Rn.9813	Rn.9813	Ar	NM_012502	0	0	0	0	0	0	0
1369160_a_at	0	solute carrier family 4, sodium bicarbonate cotransporter, member 7	Rn.26856	Rn.26856	Slc4a7	AF070475			0	0	0	0
1369161_at	L15079mRNA_s_at	ATP-binding cassette, sub-family B (MDR/TAP), member 4	Rn.9679	Rn.82691	Abcb4	NM_012690	-1.4553	0	0	0	0	0	0
1369162_at	M55636_at	guanylate cyclase 2C	Rn.10931	Rn.10931	Gucy2c	NM_013170	0	0	0	0	0	0	0
1369163_at	U08257_at	glutamate receptor, ionotropic, kainate 4	Rn.10049	Rn.10049	Grik4	NM_012572	0	0	0	0	0	0	0
1369164_a_at	AB008889_at	transient receptor potential cation channel, subfamily C, member 4	Rn.10853	Rn.10853	Trpc4	AF288407	0	0	0	0	0	0	0
1369165_at	0	transient receptor potential cation channel, subfamily C, member 3	Rn.45385	Rn.45385	Trpc3	NM_021771			0	0	0	0
1369166_at	0	matrix metallopeptidase 9	Rn.10209	Rn.10209	Mmp9	NM_031055			0	0	0	0
1369167_at	U97143_at	glial cell line derived neurotrophic factor family receptor alpha 2	Rn.10775	Rn.90137	Gfra2	NM_012750	0	0	0	0	0	0	0
1369168_a_at	0	clock homolog (mouse)	Rn.44290	Rn.38445	Clock	NM_021856			0	0	0	0
1369169_at	0	solute carrier family 23 (nucleobase transporters), member 1	Rn.12429	Rn.144579	Slc23a1	NM_017315			0	0	1.61657	0
1369170_at	0	KH-type splicing regulatory protein	Rn.22398	Rn.92643	Khsrp	NM_133602			0	0	0	0
1369171_at	X95096_at	Macrophage stimulating 1 (hepatocyte growth factor-like)	Rn.10613	Rn.10613	Mst1	NM_024352	0	0	0	0	0	0	0
1369172_at	0	phosphodiesterase 1A, calmodulin-dependent	Rn.27298	Rn.24207	Pde1a	NM_030871			0	0	0	-1.55654
1369173_at	U86379_at	complement component 3a receptor 1	Rn.9772	Rn.9772	C3ar1	NM_032060	0	0	0	0	0	0	0
1369174_at	AF067727_s_at	MAD homolog 1 (Drosophila)	Rn.10635	Rn.10635	Smad1	NM_013130	0	0	0	0	0	0	0
1369175_a_at	Z50084_at	ameloblastin	Rn.11370	Rn.11370	Ambn	NM_012900	0	0	0	0	0	0	0
1369176_at	0	solute carrier family 36 (proton/amino acid symporter), member 1	Rn.76305	Rn.76305	Slc36a1	NM_130415			0	0	0	0
1369177_at	0	phosphatidylinositol 4-kinase type 2 alpha	Rn.64407	Rn.162533	Pi4k2a	NM_053735			0	0	0	0
1369178_a_at	X80477_at	purinergic receptor P2X, ligand-gated ion channel, 1	Rn.9843	Rn.91176	P2rx1	AF231010	0	0	0	0	0	0	0
1369179_a_at	AB011365_s_at	peroxisome proliferator activated receptor gamma	Rn.23443	Rn.23443	Pparg	NM_013124	0	0	0	0	0	0	0
1369180_at	U72349_at	Bcl2-like 1	Rn.10323	Rn.10323	Bcl2l1	NM_031535	0	0	0	0	0	0	0
1369181_at	0	cytochrome b-245, beta polypeptide	Rn.64497	Rn.98491	Cybb	NM_023965			0	0	0	0
1369182_at	U07619_at	coagulation factor III	Rn.9980	Rn.9980	F3	NM_013057	0	0	0	0	2.46958	1.99785	0
1369183_at	0	mitogen activated protein kinase 13	Rn.48658	Rn.48658	Mapk13	NM_019231			0	0	0	0
1369184_at	0	claudin 16	Rn.43852	Rn.43852	Cldn16	NM_131905			0	0	0	0
1369185_a_at	U20106_at	synaptotagmin VII	Rn.41132	Rn.91884	Syt7	AI713274	0	0	0	0	0	0	0
1369186_at	S79676_s_at	caspase 1	Rn.37508	Rn.37508	Casp1	D85899	0	0	0	0	0	0	0
1369187_a_at	D16443_g_at	prostaglandin E receptor 3 (subtype EP3)	Rn.10361	Rn.10361	Ptger3	NM_012704	0	0	0	0	0	0	0
1369188_at	0	F-box only protein 32	Rn.72619	Rn.72619	Fbxo32	NM_133521			0	0	0	0
1369189_at	U42388_at	pancreatic polypeptide receptor 1	Rn.10574	Rn.10574	Ppyr1	NM_031581	0	0	0	0	0	0	0
1369190_at	X05111_at	CD2 antigen	Rn.10328	Rn.10328	Cd2	NM_012830	0	0	0	0	0	0	0
1369191_at	M26744_at	interleukin 6	Rn.9873	Rn.9873	Il6	NM_012589	0	0	0	0	0	0	0
1369192_at	D83792_at	cyclin-dependent kinase inhibitor 1B	Rn.10786	Rn.29897	Cdkn1b	NM_031762	0	0	0	0	0	0	0
1369193_at	S79760_at	cyclin-dependent kinase inhibitor 2B (p15, inhibits CDK4)	Rn.55525	Rn.105626	Cdkn2b	AF474979	0	0	0	0	0	0	0
1369194_a_at	0	cyclin-dependent kinase inhibitor 2A	Rn.48717	Rn.48717	Cdkn2a	AF474976			0	0	0	0
1369195_at	K01180_at	fatty acid binding protein 2, intestinal	Rn.10921	Rn.91358	Fabp2	NM_013068	0	-1.42528	-2.20927	0	0	0	0
1369196_at	M13588_at	pancreatic polypeptide	Rn.9755	Rn.9755	Ppy	NM_012626	0	0	0	0	0	0	0
1369197_at	0	apoptotic peptidase activating factor 1	Rn.64522	Rn.64522	Apaf1	AF218388			0	0	0	0
1369198_at	0	apoptotic peptidase activating factor 1	Rn.64522	Rn.64522	Apaf1	AF218388			0	0	0	0
1369199_at	0	tachykinin receptor 1	Rn.9934	Rn.89609	Tacr1	J05097			0	0	0	0
1369200_at	0	5' nucleotidase, ecto	Rn.40132	Rn.40132	Nt5e	NM_021576			1.60739	0	0	0
1369201_at	D10852_at	mannoside acetyl glucosaminyltransferase 3	Rn.9803	Rn.9803	Mgat3	NM_019239	0	0	0	0	0	0	0
1369202_at	0	myxovirus (influenza virus) resistance 2	Rn.10374	Rn.10374	Mx2	NM_017028			0	0	0	0
1369203_at	0	Wnt inhibitory factor 1	Rn.74256	Rn.74256	Wif1	NM_053738			0	0	0	0
1369204_at	S74141_s_at	hemopoietic cell kinase	Rn.10945	Rn.10945	Hck	NM_013185	0	0	0	0	0	0	0
1369205_at	U67777_at	neurogenic differentiation 3	Rn.10606	Rn.10606	Neurod3	NM_019207	0	0	0	0	0	0	0
1369206_at	0	carboxypeptidase B2 (plasma)	Rn.12572	Rn.12572	Cpb2	NM_053617			0	0	0	0
1369207_at	AF010464_at	interleukin 7	Rn.10793	Rn.10793	Il7	AF367210	0	0	0	0	0	0	0
1369208_at	0	interleukin 7	Rn.10793	Rn.10793	Il7	AF367210			0	0	0	0
1369209_at	0	p34 protein	Rn.48724	Rn.163023	P34	NM_134398			0	0	0	0
1369210_at	M22253_at	sodium channel, voltage-gated, type I, alpha	Rn.32079	Rn.32079	Scn1a	NM_030875	0	0	0	0	0	0	0
1369211_at	0	calcium channel, voltage-dependent, alpha 1I subunit	Rn.48680	Rn.48680	Cacna1i	NM_020084			0	0	0	0
1369212_s_at	0	erythrocyte protein band 4.1-like 1	Rn.42883	Rn.20361	Epb4.1l1	NM_021681			0	0	0	0
1369213_at	X59149_at	L1 cell adhesion molecule	Rn.10378	Rn.10378	L1cam	NM_017345	0	0	0	0	0	0	0
1369214_a_at	0	class II, major histocompatibility complex, transactivator	Rn.64573	Rn.162013	C2ta	NM_053529			0	0	0	0
1369215_a_at	U62897_at	carboxypeptidase D	Rn.25905	Rn.25905	Cpd	NM_012836	0	0	0	0	0	0	0
1369216_a_at	0	fms-related tyrosine kinase 4	Rn.81043	Rn.81043	Flt4	AF402786			0	0	0	0
1369217_at	X86003_at	nuclear receptor subfamily 4, group A, member 3	Rn.37450	Rn.62694	Nr4a3	NM_017352	0	0	0	0	0	0	0
1369218_at	U65007_at	met proto-oncogene	Rn.10617	Rn.10617	Met	NM_031517	0	0	0	-1.69445	0	0	0
1369219_at	M80784_s_at	transforming growth factor, beta receptor III	Rn.9953	Rn.9953	Tgfbr3	NM_017256	0	0	0	0	0	0	0
1369220_at	AF019043_at	dynamin 1-like	Rn.10830	Rn.10830	Dnm1l	NM_053655	0	0	0	0	0	0	0
1369221_at	0	protein phosphatase 2 (formerly 2A), regulatory subunit B (PR 52), alpha isoform	Rn.81155	Rn.81155	Ppp2r2a	NM_053999			1.6043	1.50538	0	0
1369222_at	AF089730_at	potassium channel, subfamily T, member 1	Rn.44275	Rn.162642	Kcnt1	NM_021853	0	0	0	0	0	0	0
1369223_at	L37203ExpandedCDS_at	guanylate cyclase 2d	Rn.10067	Rn.10067	Gucy2d	L37203	0	0	0	0	0	0	0
1369224_at	X78997_at	cadherin 17	Rn.76726	Rn.76726	Cdh17	NM_053977	2.14597	0	0	11.1166	0	0	0
1369225_at	0	K-kininogen	Rn.44576	---	LOC25087	NM_012741			0	0	0	-1.99608
1369226_at	M14369exon#2_at	kininogen 1 /// K-kininogen /// similar to alpha-1 major acute phase protein prepeptide	Rn.44576	Rn.128333	Kng1 /// LOC25087 /// MGC108747	NM_012741	0	0	-1.7237	-1.9631	0	0	0
1369227_at	L13722_at	choroidermia	Rn.10191	Rn.10191	Chm	NM_017067	0	0	0	0	0	0	0
1369228_at	D86345_at	leukemia inhibitory factor receptor	Rn.14529	Rn.14529	Lifr	NM_031048	-2.22886	-2.03122	-5.80709	-8.11974	-1.66021	0	0
1369229_at	D89093_at	phosphodiesterase 5A, cGMP-specific	Rn.10861	Rn.10861	Pde5a	NM_133584	0	0	0	0	0	0	0
1369230_at	D38494_at	gamma-aminobutyric acid (GABA-C) receptor, subunit rho 2	Rn.48659	Rn.48659	Gabrr2	NM_017292	0	0	0	0	0	0	0
1369231_at	0	protein prenyltransferase alpha subunit repeat containing 1	Rn.48659	Rn.107234	Ptar1	NM_017292			0	0	0	0
1369232_at	0	potassium channel, subfamily K, member 10	Rn.53999	Rn.53999	Kcnk10	AF196965			0	0	0	0
1369233_at	0	potassium channel, subfamily K, member 10	Rn.53999	Rn.53999	Kcnk10	AF196965			0	0	0	0
1369234_at	L19931_at	solute carrier family 20, member 2	Rn.32076	Rn.13642	Slc20a2	NM_017223	0	0	0	0	0	0	0
1369235_at	U87306_at	unc-5 homolog B (C. elegans)	Rn.34617	Rn.34617	Unc5b	NM_022207	0	0	0	0	0	0	0
1369236_at	0	PR domain containing 4	Rn.48726	Rn.162921	Prdm4	NM_133312			0	0	0	0
1369237_at	M88111_at	solute carrier family 6 (neurotransmitter transporter, L-proline), member 7	Rn.9663	Rn.9663	Slc6a7	NM_053996	0	0	0	0	0	0	0
1369238_at	AF089825_at	inhibin beta E /// hypothetical gene supported by NM_031815	Rn.30020	Rn.30020	Inhbe /// LOC497821	NM_031815	0	0	0	0	0	0	0
1369239_at	D50497_s_at	chloride channel 5	Rn.10337	Rn.10337	Clcn5	NM_017106	0	0	0	0	0	0	0
1369240_a_at	AF064541_s_at	arginine vasopressin receptor 1B	Rn.10096	Rn.10096	Avpr1b	U27322	0	0	0	0	0	0	0
1369241_at	U27322_at	---	---	---	---	U27322	0	0	0	0	0	0	0
1369242_at	S74393_s_at	paired box gene 6	Rn.10585	Rn.89724	Pax6	NM_013001	0	0	0	0	0	0	0
1369243_at	L27513_at	nuclear receptor subfamily 2, group C, member 2	Rn.10485	Rn.10485	Nr2c2	NM_017323	0	0	0	0	0	0	0
1369244_at	U61184_at	aryl hydrocarbon receptor nuclear translocator	Rn.10520	Rn.10520	Arnt	NM_012780	0	0	0	0	0	0	0
1369245_at	J03025_at	cholinergic receptor, muscarinic 2	Rn.10752	Rn.10752	Chrm2	NM_031016	0	0	0	0	0	0	0
1369246_a_at	0	neuropeptide Y receptor Y5	Rn.10532	Rn.10532	Npy5r	NM_012869			0	0	0	0
1369247_at	D12768_at	Sp1 transcription factor	Rn.44609	Rn.44609	Sp1	NM_012655	0	0	0	0	0	0	0
1369248_a_at	0	baculoviral IAP repeat-containing 4	Rn.44824	Rn.91239	Birc4	AF304333			0	1.5694	0	0
1369249_at	0	progressive ankylosis homolog (mouse)	Rn.81030	Rn.81030	Ank	NM_053714			0	1.49706	0	0
1369250_at	U10279_at	solute carrier family 28 (sodium-coupled nucleoside transporter), member 1	Rn.10517	Rn.10517	Slc28a1	NM_053863	0	0	0	0	0	0	0
1369251_a_at	M27812_at	synapsin I	Rn.9923	Rn.9923	Syn1	NM_019133	0	0	0	0	0	0	0
1369252_a_at	M15682_at	cholinergic receptor, nicotinic, alpha polypeptide 4	Rn.9697	Rn.9697	Chrna4	L31620	0	0	0	0	0	0	0
1369253_at	0	kringle containing transmembrane protein 1	Rn.60124	Rn.90021	Kremen1	NM_053649			0	0	0	0
1369254_a_at	D88751_at	prostaglandin E receptor 1	Rn.11423	Rn.11423	Ptger1	D88752	0	0	0	0	0	0	0
1369255_at	M95578_at	interleukin 1 receptor, type I	Rn.9758	Rn.9758	Il1r1	NM_013123	0	0	0	0	0	0	0
1369256_at	0	beta-site APP cleaving enzyme 1	Rn.48895	Rn.48895	Bace1	NM_019204			0	0	0	0
1369257_at	U63971_at	G protein-coupled receptor kinase 1	Rn.10548	Rn.10548	Grk1	NM_031096	0	0	0	0	0	0	0
1369258_at	0	fucosyltransferase 9	Rn.67072	Rn.67072	Fut9	NM_053465			0	0	0	0
1369259_at	0	---	---	---	---	NM_021653			0	0	0	0
1369260_a_at	0	membrane protein, palmitoylated 4 (MAGUK p55 subfamily member 4)	Rn.44826	Rn.163075	Mpp4	NM_021265			0	0	0	0
1369261_at	AB013890_at	potassium inwardly-rectifying channel, subfamily J, member 13	Rn.14516	Rn.14516	Kcnj13	NM_053608	0	0	0	0	0	0	0
1369262_at	0	caspase 8	Rn.54474	Rn.54474	Casp8	NM_022277			0	0	0	0
1369263_at	0	wingless-type MMTV integration site 5A	Rn.48749	Rn.48749	Wnt5a	NM_022631			0	0	0	0
1369264_at	U56853_s_at	cytochrome P450, subfamily 21A, polypeptide 1	Rn.81052	Rn.161726	Cyp21a1	NM_057101	0	0	0	0	0	0	0
1369265_at	0	SUMO/sentrin specific protease 2	Rn.64580	Rn.9367	Senp2	NM_023989			0	0	0	0
1369266_at	0	interleukin 13 receptor, alpha 2	Rn.43663	Rn.162308	Il13ra2	NM_133538			0	0	0	0
1369267_at	M81142_s_at	gamma-aminobutyric acid (GABA) A receptor, subunit gamma 3	Rn.10369	Rn.10369	Gabrg3	NM_024370	0	0	0	0	0	0	0
1369268_at	M63282_at	activating transcription factor 3	Rn.9664	Rn.9664	Atf3	NM_012912	0	0	0	0	0	0	0
1369269_at	U35890_at	UDP-N-acetyl-alpha-D-galactosamine:polypeptide N-acetylgalactosaminyltransferase 1	Rn.10266	Rn.10266	Galnt1	NM_024373	0	0	0	0	0	0	0
1369270_at	0	nuclear receptor subfamily 1, group I, member 2	Rn.48713	Rn.48713	Nr1i2	NM_052980			0	0	0	0
1369271_at	0	protein kinase, AMP-activated, beta 2 non-catalytic subunit	Rn.48744	Rn.15423	Prkab2	NM_022627			0	0	0	0
1369272_at	X59249_s_at	adenosine A3 receptor	Rn.10457	Rn.10457	Adora3	NM_012896	0	0	0	0	0	0	0
1369273_a_at	S79624_at	natriuretic peptide receptor 3	Rn.11297	Rn.11297	Npr3	X78595	0	0	0	0	0	0	0
1369274_a_at	0	cyclin-dependent kinase-like 3	Rn.45596	Rn.154405	Cdkl3	NM_021772			0	0	0	0
1369275_s_at	J02669_s_at	Cytochrome P450 IIA1 (hepatic steroid hydroxylase IIA1) gene /// cytochrome P450, subfamily 2A, polypeptide 1	Rn.32107	Rn.9867	Cyp2a1 /// Cyp2a2	NM_012692	0	0	0	0	0	0	0
1369276_at	0	MAD homolog 5 (Drosophila)	Rn.42904	Rn.144588	Smad5	NM_021692			0	0	0	0
1369277_at	M94064_at	methyl CpG binding protein 2	Rn.9680	Rn.9680	Mecp2	NM_022673	0	0	0	0	0	0	0
1369278_at	D85760_at	guanine nucleotide binding protein, alpha 12	Rn.10497	Rn.10497	Gna12	NM_031034	0	0	0	0	0	0	0
1369279_at	0	dehydrogenase/reductase (SDR family) member 9	Rn.81185	Rn.81185	Dhrs9	NM_130819			0	0	0	0
1369280_at	0	potassium channel, subfamily K, member 9	Rn.48796	Rn.48796	Kcnk9	NM_053405			0	0	0	0
1369281_at	0	tumor necrosis factor (ligand) superfamily, member 11	Rn.64517	Rn.64517	Tnfsf11	NM_057149			0	0	0	0
1369282_at	0	tumor necrosis factor (ligand) superfamily, member 11	Rn.64517	Rn.64517	Tnfsf11	NM_057149			0	0	0	0
1369283_at	AB011544_at	tubby homolog (mouse)	Rn.30017	Rn.30017	Tub	NM_013077	0	0	0	0	0	0	0
1369284_at	AB004056_at	BarH-class homeodomain transcription factor	Rn.30005	Rn.30005	Loc65050	NM_022956	0	0	0	0	0	0	0
1369285_at	rc_AI235344_at	protein geranylgeranyltransferase type I, beta subunit	Rn.10031	Rn.10031	Pggt1b	NM_031082	0	0	0	0	0	0	0
1369286_at	X64336_at	protein C	Rn.10403	Rn.91064	Proc	NM_012803	0	0	0	0	2.57258	1.89874	0
1369287_at	U20108_at	synaptotagmin IX	Rn.10194	Rn.10194	Syt9	NM_053324	0	0	0	0	0	0	0
1369288_at	0	paired-like homeodomain transcription factor 1	Rn.74248	Rn.74248	Pitx1	NM_053624			0	0	0	0
1369289_at	D10554_s_at	hepatocyte nuclear factor 4, alpha	Rn.44442	Rn.44442	Hnf4a	NM_022180	0	0	0	0	0	0	0
1369290_at	Y12009_at	chemokine (C-C motif) receptor 5	Rn.10736	Rn.10736	Ccr5	NM_053960	0	0	0	0	0	0	0
1369291_at	X62295cds_s_at	angiotensin II receptor, type 1 (AT1A)	Rn.9814	Rn.9814	Agtr1a	NM_030985	0	0	0	-1.54501	0	0	0
1369292_at	X97754_at	hydroxysteroid (17-beta) dehydrogenase 1	Rn.10594	Rn.10594	Hsd17b1	NM_012851	0	0	0	0	0	3.27131	0
1369293_at	0	reticulon 4 receptor	Rn.45686	Rn.45686	Rtn4r	NM_053613			0	0	0	0
1369294_at	D49955_at	bone marrow stromal cell antigen 1	Rn.10728	Rn.10728	Bst1	NM_030848	0	0	0	0	0	0	0
1369295_at	X04644_at	progastricsin (pepsinogen C)	Rn.9735	Rn.9735	Pgc	NM_133284	0	0	0	0	0	0	0
1369296_at	L22339_at	sulfotransferase family, cytosolic, 1C, member 1	Rn.9937	Rn.9937	Sult1c1	NM_031732	6.03671	5.18328	13.9914	8.99831	0	-1.60642	0
1369297_at	D38261_at	protein phosphatase 2 (formerly 2A), regulatory subunit B (PR 52), gamma isoform	Rn.54550	Rn.54550	Ppp2r2c	NM_057116	0	0	0	0	0	0	0
1369298_at	L28113_at	aquaporin 6	Rn.48667	Rn.48667	Aqp6	NM_022181	0	0	0	0	0	0	0
1369299_at	U04740_at	platelet-activating factor receptor	Rn.10137	Rn.10137	Ptafr	NM_053321	0	0	0	0	0	0	0
1369300_at	AF082533_s_at	natural cytotoxicity triggering receptor 1	Rn.30049	Rn.30049	Ncr1	NM_057199	0	0	0	0	0	0	0
1369301_at	0	angiotensin receptor-like 1	Rn.53980	Rn.7965	Agtrl1	NM_031349			0	0	0	0
1369302_at	U92802_at	G protein-coupled receptor 30	Rn.9806	Rn.9806	Gpr30	NM_133573	0	0	0	0	0	0	0
1369303_at	M54987_at	corticotropin releasing hormone	Rn.10349	Rn.10349	Crh	NM_031019	0	0	0	0	0	0	0
1369304_at	M77850_at	6-pyruvoyl-tetrahydropterin synthase	Rn.11125	Rn.87164	Pts	NM_017220	0	0	0	0	0	0	0
1369305_at	0	RAB3A interacting protein (rabin3)-like 1	Rn.67075	Rn.162492	Rab3il1	NM_134411			0	0	0	0
1369306_at	AF009133_at	killer cell lectin-like receptor, subfamily D, member 1	Rn.6025	Rn.6025	Klrd1	NM_012745	0	0	0	0	0	0	0
1369307_at	0	E1A binding protein p300	Rn.48331	Rn.12447	Ep300	NM_133403			0	0	0	0
1369308_at	L20820_at	syntaxin 3	Rn.10951	Rn.10951	Stx3	NM_031124	0	0	0	0	0	0	0
1369309_a_at	X56306_s_at	tachykinin 1	Rn.1920	Rn.1920	Tac1	BG671061	0	0	0	0	0	0	0
1369310_at	D14441_at	brain abundant, membrane attached signal protein 1	Rn.37779	Rn.37779	Basp1	NM_022300	0	0	0	0	3.12319	1.9511	1.84868
1369311_at	U37147_at	sodium channel, voltage-gated, type II, beta	Rn.10150	Rn.88636	Scn2b	NM_012877	0	0	0	0	0	0	0
1369312_a_at	U77583_at	casein kinase 1, alpha 1	Rn.12208	Rn.23810	Csnk1a1	U77583	0	0	0	0	0	0	0
1369313_at	0	four and a half LIM domains 2	Rn.3849	Rn.3849	Fhl2	NM_031677			0	0	0	0
1369314_at	D64085_at	fibroblast growth factor 5	Rn.44445	Rn.44445	Fgf5	NM_022211	0	0	0	0	0	0	0
1369315_at	0	interleukin 12a	Rn.48723	Rn.48723	Il12a	NM_053390			0	0	0	0
1369316_s_at	0	synaptosomal-associated protein 29	Rn.30053	Rn.17902	Snap29	NM_053810			0	0	0	0
1369317_at	X59832_at	epididymal retinoic acid-binding protein	Rn.10362	Rn.10362	Erabp	NM_024136	0	0	0	0	0	0	0
1369318_at	0	fragile histidine triad gene	Rn.45598	Rn.45598	Fhit	NM_021774			0	0	0	0
1369319_at	0	ADP-ribosylation factor-like 6 interacting protein 5	Rn.64512	Rn.64512	Arl6ip5	NM_023972			0	0	0	0
1369320_at	U67884_at	melanoma inhibitory activity 1	Rn.10660	Rn.10660	Mia1	NM_030852	0	0	0	0	0	0	0
1369321_s_at	0	cytochrome c, testis /// phosphodiesterase 11A	Rn.10889	Rn.61409	Cyct /// Pde11a	NM_012840			0	0	0	0
1369322_at	0	potassium voltage-gated channel, Isk-related family, member 2	Rn.48691	Rn.48691	Kcne2	NM_133603			0	0	0	0
1369323_at	0	leptin receptor overlapping transcript	Rn.53922	Rn.144583	Leprot	NM_020099			0	0	0	0
1369324_at	0	seminal vesicle antigen-like 2	Rn.74250	Rn.74250	Sval2	NM_133291			0	0	0	0
1369325_at	AB020019_at	lysosomal trafficking regulator	Rn.44274	Rn.44274	Lyst	NM_053518	0	0	0	1.78494	0	0	0
1369326_at	0	A kinase (PRKA) anchor protein 6	Rn.48703	Rn.147642	Akap6	NM_022618			0	0	0	0
1369327_at	0	PDZ domain containing 3	Rn.48728	Rn.48728	Pdzk3	NM_022940			0	0	0	0
1369328_at	AB004329_at	acetyl-Coenzyme A carboxylase beta	Rn.44359	Rn.162151	Acacb	NM_053922	0	0	0	0	0	0	0
1369329_at	0	Notch gene homolog 3 (Drosophila)	Rn.53876	Rn.53876	Notch3	NM_020087			0	0	0	0
1369330_at	U24070_at	unc-13 homolog A (C. elegans)	Rn.10126	Rn.10126	Unc13a	NM_022861	0	0	0	0	0	0	0
1369331_a_at	U24071_at	unc-13 homolog B (C. elegans)	Rn.10127	Rn.10127	Unc13b	AF159706	0	0	0	0	0	0	0
1369332_a_at	AF007836_at	regulating synaptic membrane exocytosis 1	Rn.10799	Rn.10799	Rims1	NM_052829	0	0	0	0	0	0	0
1369333_a_at	0	regulating synaptic membrane exocytosis 2	Rn.55128	Rn.161948	Rims2	NM_053945			0	0	0	0
1369334_at	U40603_at	potassium large conductance calcium-activated channel, subfamily M, alpha member 1	Rn.10280	Rn.30616	Kcnma1	NM_031828	0	0	0	0	0	0	0
1369335_at	0	KPL2 protein	Rn.48731	Rn.48731	Kpl2	NM_022620			0	0	0	0
1369336_at	U71293_at	hairless homolog (mouse)	Rn.41543	Rn.41543	hr	NM_024364	0	0	0	0	0	0	0
1369337_at	AF081941_at	adenylate cyclase 10 (soluble)	Rn.42892	Rn.42892	Adcy10	NM_021684	0	0	0	0	0	0	0
1369338_at	AF041082_at	roundabout homolog 1 (Drosophila)	Rn.44468	Rn.44468	Robo1	NM_022188	0	0	0	0	0	0	0
1369339_at	U68725_at	deleted in colorectal carcinoma	Rn.10666	Rn.10666	Dcc	NM_012841	0	0	0	0	0	0	0
1369340_at	0	SNAP25-interacting protein	Rn.48762	Rn.60476	Snip	NM_019378			0	0	0	0
1369341_a_at	AF034863_at	membrane associated guanylate kinase, WW and PDZ domain containing 2	Rn.29998	Rn.7033	Magi2	AF130819	0	0	0	0	0	0	0
1369342_at	U59245_at	ATPase, Cu++ transporting, alpha polypeptide	Rn.10554	Rn.10554	Atp7a	NM_052803	0	0	0	0	0	0	0
1369343_at	U88572_at	glutamate receptor interacting protein 1	Rn.74240	Rn.74240	Grip1	NM_032069	0	0	0	0	0	0	0
1369344_at	0	WD repeat domain 7	Rn.64515	Rn.151095	Wdr7	NM_023975			0	0	0	0
1369345_at	U96921_at	inositol polyphosphate-4-phosphatase, type II	Rn.10829	Rn.10829	Inpp4b	NM_053917	0	0	0	0	0	0	0
1369346_at	0	slit homolog 2 (Drosophila)	Rn.48750	Rn.46211	Slit2	NM_022632			0	0	0	0
1369347_s_at	0	prominin 2	---	Rn.82155	Prom2	NM_138857			0	0	0	0
1369348_at	0	transient receptor potential cation channel, subfamily M, member 8	Rn.81225	Rn.81225	Trpm8	NM_134371			0	0	0	0
1369349_a_at	0	phosphodiesterase 11A	Rn.81204	Rn.61409	Pde11a	NM_080893			0	0	0	0
1369350_at	AF087453_at	potassium voltage-gated channel, subfamily Q, member 2	Rn.33317	Rn.33317	Kcnq2	NM_133322	0	0	0	0	0	0	0
1369351_at	U11031_at	contactin 3	Rn.10043	Rn.10043	Cntn3	NM_019329	0	0	0	0	0	0	0
1369352_at	AF036959_at	homeodomain interacting protein kinase 3	Rn.8099	Rn.8099	Hipk3	NM_031787	0	0	0	0	0	0	0
1369353_at	AF041838_at	v-erb-a erythroblastic leukemia viral oncogene homolog 4 (avian)	Rn.42894	Rn.163078	Erbb4	NM_021687	0	0	0	0	0	0	0
1369354_at	M84361_at	Colony stimulating factor 1 (macrophage)	Rn.64526	Rn.83632	Csf1	NM_023981	0	0	0	0	0	0	0
1369355_at	D10891_at	glutamate receptor, metabotropic 5	Rn.29972	Rn.29972	Grm5	NM_017012	0	0	0	0	0	0	0
1369356_at	L36030_at	guanylate cyclase 2f	Rn.10061	Rn.10061	Gucy2f	NM_053831	0	0	0	0	0	0	0
1369357_at	M92919_at	phosphorylase kinase alpha 1	Rn.48743	Rn.48743	Phka1	NM_022626	0	0	0	0	0	0	0
1369358_a_at	0	huntingtin-associated protein 1	Rn.37430	Rn.37430	Hap1	AI412750			0	0	0	0
1369359_at	L36459_at	interleukin 9 receptor	Rn.10045	Rn.10045	Il9r	NM_017021	0	0	0	0	0	0	0
1369360_at	L36029_at	guanylate cyclase 2e	Rn.10060	Rn.10060	Gucy2e	NM_024380	0	0	0	0	0	0	0
1369361_at	AB017820_at	Klotho	Rn.30061	Rn.30061	Kl	NM_031336	0	0	0	0	0	0	0
1369362_at	0	tuberous sclerosis 1	Rn.44286	Rn.15894	Tsc1	NM_021854			0	0	0	0
1369363_at	U07610_at	Sp4 transcription factor	Rn.9989	Rn.9989	Sp4	NM_012761	0	0	0	0	0	0	0
1369364_at	U15176_at	ATPase, Na+/K+ transporting, alpha 4 polypeptide	Rn.10013	Rn.10013	Atp1a4	NM_022848	0	0	0	0	0	0	0
1369365_at	U38179_at	phosphodiesterase 3A	Rn.44403	Rn.44403	Pde3a	NM_017337	0	0	0	0	0	0	0
1369366_at	D87212_at	contactin 5	Rn.10643	Rn.10643	Cntn5	NM_053746	0	0	0	0	0	0	0
1369367_at	0	transient receptor potential cation channel, subfamily C, member 2	Rn.48766	Rn.48766	Trpc2	NM_022638			0	0	0	0
1369368_at	0	transient receptor potential cation channel, subfamily C, member 5	Rn.81201	Rn.59788	Trpc5	NM_080898			0	0	0	0
1369369_at	M77482_at	potassium voltage gated channel, Shab-related subfamily, member 2	Rn.32101	Rn.32101	Kcnb2	NM_054000	0	0	0	0	0	0	0
1369370_s_at	0	transient receptor potential cation channel, subfamily V, member 4 /// transient receptor potential cation channel, subfamily V, member 1	Rn.64508	Rn.64508	Trpv4 /// Trpv1	NM_023970			0	0	0	0
1369371_a_at	AB016160_g_at	gamma-aminobutyric acid (GABA) B receptor 1	Rn.30059	Rn.30059	Gabbr1	Y10369	0	0	0	0	0	0	0
1369372_at	AB016161UTR#1_at	gamma-aminobutyric acid (GABA) B receptor 1	Rn.30059	Rn.30059	Gabbr1	NM_031028	0	0	0	0	0	0	0
1369373_at	0	fibroblast growth factor receptor 3	Rn.22911	Rn.23671	Fgfr3	NM_053429			0	0	0	0
1369374_at	L23088_at	selectin, platelet	Rn.10012	Rn.10012	Selp	NM_013114	0	0	0	0	0	0	0
1369375_a_at	AF052540_s_at	calpain 3	Rn.9726	Rn.9726	Capn3	AF052540	0	0	0	0	0	0	0
1369376_a_at	U76997_at	leucyl/cystinyl aminopeptidase	Rn.10614	Rn.10614	Lnpep	NM_133574	0	0	0	0	0	0	0
1369377_at	AF041246_at	hypocretin (orexin) receptor 2	Rn.9893	Rn.9893	Hcrtr2	NM_013074	0	0	0	0	0	0	0
1369378_at	0	solute carrier family 23 (nucleobase transporters), member 2	Rn.48660	Rn.52691	Slc23a2	NM_017316			0	0	0	0
1369379_at	U69278_at	Eph receptor A3	Rn.10713	Rn.10713	Epha3	NM_031564	0	0	0	0	0	0	0
1369380_at	U44979_at	kinesin family member 2C	---	Rn.152404	Kif2c	NM_134472	0	0	0	0	0	0	0
1369381_a_at	D50664_at	solute carrier family 15 (oligopeptide transporter), member 1	Rn.10500	Rn.10500	Slc15a1	D50306	0	0	0	0	0	0	0
1369382_at	0	c-mer proto-oncogene tyrosine kinase	Rn.48789	Rn.162700	Mertk	NM_022943			0	0	0	0
1369383_a_at	U92284_at	gamma-aminobutyric acid A receptor, epsilon	Rn.54455	Rn.54455	Gabre	NM_023091	0	0	0	0	0	0	0
1369384_at	M36421_s_at	glutamate receptor, ionotropic, 4	Rn.10938	Rn.10938	Gria4	NM_017263	0	0	0	0	0	0	0
1369385_at	0	actin filament associated protein	Rn.81202	Rn.47213	Afap	NM_080900			0	0	0	0
1369386_at	D82883_at	solute carrier family 26 (sulfate transporter), member 2	Rn.14549	Rn.14549	Slc26a2	NM_057127	0	0	0	0	0	0	0
1369387_at	U39476_at	vav 1 oncogene	Rn.48861	Rn.48861	Vav1	NM_012759	0	0	0	0	0	0	0
1369388_at	U34985_at	muscle, skeletal, receptor tyrosine kinase	Rn.10210	Rn.10210	Musk	NM_031061	0	0	0	0	0	0	0
1369389_at	0	zinc finger protein 483	Rn.64642	Rn.64642	Zfp483	NM_133422			0	0	0	0
1369390_a_at	M76426_at	dipeptidylpeptidase 6	Rn.10076	Rn.10076	Dpp6	NM_022850	0	0	0	0	0	0	0
1369391_at	U63288_at	glutamate receptor, metabotropic 8	Rn.44420	Rn.44420	Grm8	NM_022202	0	0	0	0	0	0	0
1369392_at	AF008114_at	A-kinase anchor protein 4	Rn.10777	Rn.10777	Akap4	NM_024402	0	0	0	0	0	0	0
1369393_at	M94454_at	mitogen-activated protein kinase kinase kinase 8	Rn.9939	Rn.9939	Map3k8	NM_053847	0	0	0	0	0	0	0
1369394_at	U87305_at	unc-5 homolog A (C. elegans)	Rn.44433	Rn.44433	Unc5a	NM_022206	0	0	0	0	0	0	0
1369395_at	0	tropic 1808	Rn.48739	Rn.127789	Tpc1808	NM_022625			0	0	0	0
1369396_at	L14284_at	mannoside acetylglucosaminyltransferase 5	Rn.53998	Rn.53998	Mgat5	NM_023095	0	0	0	0	0	0	0
1369397_at	0	taste receptor, type 1, member 3	Rn.81025	Rn.81025	Tas1r3	NM_130818			0	0	0	0
1369398_at	AF009921_at	N-acetylated alpha-linked acidic dipeptidase-like 1	Rn.10856	Rn.10856	Naaladl1	NM_031759	0	0	0	0	0	0	0
1369399_at	M22923_at	membrane-spanning 4-domains, subfamily A, member 2	Rn.10922	Rn.10922	Ms4a2	NM_012845	0	0	0	0	0	0	0
1369400_a_at	0	6-phosphofructo-2-kinase/fructose-2,6-biphosphatase 2	Rn.10919	Rn.44844	Pfkfb2	NM_080477			0	0	0	0
1369401_at	0	solute carrier family 21, member 13	Rn.48761	---	Slc21a13	NM_130736			0	0	0	0
1369402_at	0	activity-dependent neuroprotective protein	Rn.48777	Rn.48777	Adnp	NM_022681			0	0	0	0
1369403_at	M87855_at	adrenergic receptor kinase, beta 2	Rn.9861	Rn.9861	Adrbk2	NM_012897	0	0	0	0	0	0	0
1369404_a_at	M96375_s_at	neurexin 1	Rn.54924	Rn.54924	Nrxn1	NM_021767	0	0	0	0	0	1.45175	0
1369405_a_at	U42976_at	cholinergic receptor, nicotinic, beta polypeptide 4	Rn.9695	Rn.9695	Chrnb4	X15834	0	0	0	0	0	0	0
1369406_at	0	N-acylsphingosine amidohydrolase 2	Rn.81031	Rn.156958	Asah2	NM_053646			0	0	0	0
1369407_at	U94330_at	tumor necrosis factor receptor superfamily, member 11b (osteoprotegerin)	Rn.9792	---	Tnfrsf11b	NM_012870	0	0	0	0	0	0	1.59333
1369408_at	0	deleted in bladder cancer chromosome region candidate 1 (human)	Rn.81193	Rn.144644	Dbccr1	NM_080482			0	0	0	0
1369409_at	U17253_at	Ngfi-A binding protein 1	Rn.10099	Rn.10099	Nab1	NM_022856	0	0	0	0	0	0	0
1369410_at	U49099_at	---	---	---	---	NM_053584	0	0	1.56767	0	0	0	0
1369411_at	L06986_at	growth factor independent 1	Rn.10935	Rn.10935	Gfi1	NM_012566	0	0	0	0	0	0	0
1369412_a_at	U38180_at	solute carrier family 19, member 1	Rn.9042	Rn.9042	Slc19a1	NM_017299	0	0	0	0	1.96002	2.24828	1.80668
1369413_at	D87748_at	Unc4.1 homeobox (C. elegans)	Rn.10710	Rn.10710	Uncx4.1	NM_017179	0	0	0	0	0	0	0
1369414_at	0	syntaxin binding protein 3	Rn.64627	Rn.64627	Stxbp3	NM_053637			0	0	0	0
1369415_at	AF009330_at	basic helix-loop-helix domain containing, class B2	Rn.81055	Rn.81055	Bhlhb2	NM_053328	0	0	0	0	0	1.56231	0
1369416_at	0	hyperpolarization-activated cyclic nucleotide-gated potassium channel 3	Rn.48801	Rn.48801	Hcn3	NM_053685			0	0	0	0
1369417_a_at	0	opioid binding protein/cell adhesion molecule-like	Rn.11366	Rn.11366	Opcml	NM_053848			0	0	0	0
1369418_at	L77929_at	potassium inwardly-rectifying channel, subfamily J, member 9	Rn.10274	---	Kcnj9	NM_053834	0	0	0	0	0	0	0
1369419_at	0	EF hand domain family A1	Rn.64644	---	Efha1	NM_134396			0	0	0	0
1369420_at	0	neuraminidase 3	Rn.67067	Rn.67067	Neu3	NM_054010			0	0	0	0
1369421_at	0	topoisomerase (DNA) I	Rn.48698	Rn.91572	Top1	NM_022615			0	0	0	0
1369422_at	0	fibroblast activation protein	---	Rn.82756	Fap	NM_138850			0	0	0	0
1369423_at	AF056704_at	synapsin III	Rn.14525	Rn.162920	Syn3	NM_017109	0	0	0	0	0	0	0
1369424_at	J04187_at	cytochrome P450, subfamily 2A, polypeptide 1	Rn.9867	Rn.9867	Cyp2a2	NM_012693	2.20281	2.01001	76.3883	86.0761	0	0	0
1369425_at	0	cadherin 13	---	Rn.23806	Cdh13	NM_138889			0	0	0	0
1369426_at	0	chromodomain helicase DNA binding protein 8	Rn.54476	Rn.98337	Chd8	NM_022933			0	0	0	0
1369427_at	0	macrophage expressed gene 1	Rn.48702	Rn.162497	Mpeg1	NM_022617			1.46267	0	0	0
1369428_a_at	D49395_s_at	5-hydroxytryptamine (serotonin) receptor 3a	Rn.55109	Rn.55109	Htr3a	U28430	0	0	0	0	0	0	0
1369429_at	Z18878cds_at	pyruvate dehydrogenase E1 alpha 2	Rn.11126	Rn.11126	Pdha2	NM_053994	0	0	0	0	0	0	0
1369430_at	0	beta-carotene 15,15'-monooxygenase	Rn.3979	Rn.126587	Bcmo1	NM_053648			0	0	0	0
1369431_at	0	UDP-N-acetyl-alpha-D-galactosamine:polypeptide N-acetylgalactosaminyltransferase 7	Rn.48729	Rn.144577	Galnt7	NM_022926			0	0	0	0
1369432_at	L31622_at	cholinergic receptor, nicotinic, beta polypeptide 2 (neuronal)	Rn.53978	Rn.53978	Chrnb2	NM_019297	0	0	0	0	0	0	0
1369433_at	X99330cds_at	IP63 protein	Rn.42936	Rn.42936	Ip63	NM_021741	0	0	0	0	0	0	0
1369434_at	AJ002424cds_at	deoxynucleotidyltransferase, terminal, interacting protein 1	Rn.82702	Rn.82702	Dnttip1	NM_134400	0	0	0	0	0	0	0
1369435_at	D16339_at	tocopherol (alpha) transfer protein	---	Rn.64565	Ttpa	NM_013048	0	0	0	0	0	0	0
1369436_at	0	cholinergic receptor, nicotinic, alpha polypeptide 10	Rn.48767	Rn.48767	Chrna10	NM_022639			0	0	0	0
1369437_at	0	solute carrier organic anion transporter family, member 4a1	Rn.67081	Rn.67081	Slco4a1	NM_133608			0	0	0	0
1369438_at	L31882_at	DNA binding protein N5	Rn.10074	Rn.162739	N5	NM_022857	0	0	0	0	0	0	0
1369439_at	M90065UTR#1_s_at	angiotensin receptor 1b	Rn.9815	Rn.176568	Agtr1b	NM_031009	0	0	0	0	0	0	0
1369440_at	0	ATP-binding cassette, sub-family G (WHITE), member 8	Rn.81024	Rn.161892	Abcg8	NM_130414			0	0	0	0
1369441_at	0	calpain 5	Rn.82700	---	Capn5	NM_134461			0	0	0	0
1369442_at	0	nucleolin-related protein	Rn.48733	Rn.127788	Norp	NM_022621			0	0	0	0
1369443_at	0	angiopoietin-like 2	Rn.54464	Rn.162660	Angptl2	NM_133569			0	0	0	0
1369444_at	M33986mRNA_at	cytochrome P450, family 19, subfamily a, polypeptide 1	Rn.21402	Rn.21402	Cyp19a1	NM_017085	0	0	0	0	0	0	0
1369445_at	0	meiotic recombination 11 homolog A (S. cerevisiae)	Rn.54477	Rn.54477	Mre11a	NM_022279			0	0	0	0
1369446_at	0	cryptochrome 2 (photolyase-like)	Rn.82696	Rn.21150	Cry2	NM_133405			0	0	0	0
1369447_at	0	solute carrier family 28 (sodium-coupled nucleoside transporter), member 3	Rn.81200	Rn.81200	Slc28a3	NM_080908			0	0	0	0
1369448_at	D88035_at	beta-1,3-glucuronyltransferase 1 (glucuronosyltransferase P)	Rn.10772	Rn.88274	B3gat1	NM_054003	0	0	0	0	0	0	0
1369449_at	L26043_at	perilipin	Rn.9737	Rn.9737	Plin	NM_013094	0	0	0	0	0	0	0
1369450_at	0	integral membrane transport protein UST5r	Rn.81214	Rn.81214	Ust5r	NM_134380			17.851	22.1461	4.289	5.87837
[truncated: 13,924 more rows]

## Sheet: Gender genes only
Probe Set ID on 230 chip	Corresponding probes set in U34A	Gene Title	Archival UniGene Cluster	UniGene ID	Gene Symbol	GenBank	Inst3_liver U34A	Inst1_liver U34A	Inst17_liver 230A	Inst11_liver 230A	Inst11_kidney 230A	Inst4_kidney 230_2	Inst1_kidney U34A
1389632_at	0	Transcribed locus, strongly similar to XP_228131.3 PREDICTED: similar to Rho-related BTB domain-containing protein 1 [Rattus norvegicus]	Rn.3782	Rn.3782	---	AA799294			-1.72217	0	0	0
1371684_at	rc_AA799330_at	pelota homolog	Rn.3842	Rn.3842	Pelo	AA799330	0	0	-1.65936	0	0	0	0
1398373_at	0	UDP-Gal:betaGlcNAc beta 1,3-galactosyltransferase, polypeptide 3	Rn.3666	Rn.3666	B3galt3	AA799400			0	0	0	-1.46702
1373937_at	0	Transcribed locus	Rn.17744	Rn.17744	---	AA799661			0	-1.50612	0	0
1390851_at	rc_AA799676_at	---	---	---	---	AA799676	0	0	0	0	1.79818	0	0
1385458_a_at	0	similar to C11orf17 protein (predicted)	Rn.40386	Rn.106344	RGD1306959_predicted	AA799992			0	0	0	-1.69334
1389448_at	rc_AA800004_at	septin 4	Rn.6269	Rn.6269	2006-09-04	AA800004	0	0	0	0	-4.63688	-3.53476	0
1375230_at	0	N-acetyltransferase 8 (camello like)	Rn.8571	Rn.43582	Nat8	AA800192			0	0	-1.42769	0
1389412_at	rc_AA800693_at	---	---	---	---	AA800693	0	0	-2.07398	0	0	0	0
1373680_at	rc_AA800708_at	Transcribed locus	Rn.3886	Rn.3886	---	AA800708	0	1.55985	1.62744	0	0	0	0
1389488_at	rc_AA800750_f_at	hypothetical protein LOC498544	Rn.25125	Rn.157151	LOC498544	AA800750	0	1.61641	0	1.72435	0	0	0
1374335_at	rc_AA800786_at	Transcribed locus	Rn.8448	Rn.164914	---	AA800786	0	0	0	-1.43648	0	0	0
1377353_a_at	rc_AA800814_at	tumor necrosis factor (ligand) superfamily, member 13	Rn.19955	Rn.19955	Tnfsf13	AA800814	0	0	0	1.73991	0	-1.42833	0
1373054_at	0	CDW92 antigen	Rn.25182	Rn.97686	Cdw92	AA801076			0	-1.6879	0	0
1372539_at	0	Transcribed locus	Rn.3291	Rn.98484	---	AA801220			0	0	0	-1.69129
1375707_at	0	Transcribed locus, weakly similar to XP_855499.1 PREDICTED: similar to Zinc finger X-linked protein ZXDB [Canis familiaris]	Rn.22502	Rn.177404	---	AA817993			0	0	-1.52242	0
1374812_at	0	similar to protein Tyr phosphatase	Rn.16476	Rn.35546	LOC498331	AA818197			0	0	0	-1.44329
1388924_at	0	angiopoietin-like 4	Rn.2536	Rn.119611	Angptl4	AA818262			0	-1.70927	0	0
1376788_at	0	death associated protein kinase 1 (predicted)	Rn.1031	Rn.23108	Dapk1_predicted	AA818353			0	0	0	-1.54442
1374676_at	0	Transcribed locus	Rn.16561	Rn.138163	---	AA818911			0	0	-1.5486	0
1376845_at	0	putative ISG12(b) protein	Rn.16842	Rn.22509	isg12(b)	AA819034			0	-1.44255	0	0
1372715_at	S70011_at	sideroflexin 1	Rn.2009	Rn.115752	Sfxn1	AA819349	0	0	0	0	-1.44438	0	0
1371795_at	0	---	---	---	---	AA848795			-1.50721	-1.68096	0	0
1376191_at	0	hydroxyprostaglandin dehydrogenase 15 (NAD)	Rn.6386	Rn.6386	Hpgd	AA848820			0	0	1.75537	2.93206
1371332_at	0	Histone 1, H4a (predicted)	Rn.3987	Rn.3987	Hist1h4a_predicted	AA848821			0	0	0	-1.44831
1375944_at	0	---	---	---	---	AA849497			0	-1.57026	0	0
1371693_at	0	---	---	---	---	AA849757			-1.63381	0	0	0
1377051_at	0	Mpv17 transgene, kidney disease mutant-like (predicted)	Rn.22842	Rn.22842	Mpv17l_predicted	AA849966			0	0	0	1.42723
1376655_at	0	Transcribed locus	Rn.3935	Rn.79583	---	AA850435			-1.52897	0	0	0
1377457_a_at	0	sortilin-related receptor, L(DLR class) A repeats-containing (predicted)	Rn.25122	Rn.92871	Sorl1_predicted	AA850618			0	1.61447	0	0
1390710_x_at	0	sortilin-related receptor, L(DLR class) A repeats-containing (predicted)	Rn.25122	Rn.92871	Sorl1_predicted	AA850618			0	1.51884	0	0
1371765_at	0	histone 2a	Rn.7722	Rn.39174	H2a	AA850895			0	0	0	1.69455
1367497_at	0	phosphatidylserine synthase 1	Rn.17232	Rn.103732	Ptdss1	AA851302			0	0	1.47228	1.44004
1371395_at	0	chromobox homolog 3 (HP1 gamma homolog, Drosophila)	Rn.4175	---	Cbx3	AA851329			-1.42162	-2.03114	0	0
1373140_at	0	Interleukin 6 signal transducer	Rn.3955	Rn.12138	Il6st	AA851740			-1.88988	0	0	0
1389377_at	0	insulin induced gene 2	Rn.8474	Rn.16736	Insig2	AA851803			0	1.65727	0	0
1372919_at	0	---	---	---	---	AA851904			0	1.66026	0	0
1370248_at	0	FXYD domain-containing ion transport regulator 6	Rn.839	Rn.839	Fxyd6	AA851939			0	0	0	-1.44789
1375268_at	0	Transcribed locus, strongly similar to XP_853191.1 PREDICTED: similar to 40S ribosomal protein S27-like protein [Canis familiaris]	Rn.34330	Rn.34330	---	AA858591			1.42818	0	-1.5523	0
1389469_at	0	chromodomain helicase DNA binding protein 1-like (predicted)	Rn.1478	Rn.1478	Chd1l_predicted	AA858645			0	-1.94446	0	0
1374811_at	0	---	---	---	---	AA858705			0	0	0	-1.42809
1374543_at	0	Transcribed locus	Rn.16899	Rn.16899	---	AA858791			0	0	0	1.69609
1374157_at	rc_AA799729_g_at	---	---	---	---	AA858930	1.45004	0	1.73459	1.46208	0	0	0
1383577_at	0	Transcribed locus	Rn.16990	Rn.95109	---	AA859277			-1.85087	0	0	0
1390474_at	rc_AA859508_at	similar to RIKEN cDNA 9330161F08 (predicted)	Rn.242	Rn.242	RGD1564315_predicted	AA859508	0	0	0	0	0	-1.72471	0
1379073_at	rc_AA859663_at	Transcribed locus	Rn.41	Rn.41	---	AA859663	1.5182	0	0	0	0	0	0
1379500_at	rc_AA860044_at	similar to cDNA sequence BC018601	Rn.893	Rn.20126	LOC498404	AA860044	0	0	-1.56003	0	0	0	0
1385446_at	rc_AA866240_f_at	---	---	---	---	AA866240	-1.44181	-1.48117	0	0	0	0	0
1393221_at	rc_AA866264_s_at	similar to 20-alpha-hydroxysteroid dehydrogenase (predicted)	Rn.14713	Rn.14713	RGD1564865_predicted	AA866264	3.08969	2.85006	4.66939	0	0	0	0
1377921_at	rc_AA875050_at	---	---	---	---	AA875050	0	0	1.44706	0	0	0	0
1371258_at	rc_AA875097_at	fibrinogen, alpha polypeptide	Rn.5500	Rn.98846	Fga	AA875097	0	0	0	0	0	-2.26422	0
1390315_a_at	rc_AA875438_at	similar to KIAA0913 protein (predicted)	Rn.24931	Rn.24931	RGD1309414_predicted	AA875438	0	0	0	-1.41448	0	0	0
1382959_at	rc_AA891058_at	Transcribed locus	Rn.19936	Rn.166477	---	AA891058	0	0	0	0	0	-2.04293	0
1382944_at	rc_AA891161_at	---	---	---	---	AA891161	0	0	1.49068	0	0	0	0
1371467_at	rc_AA891221_at	similar to RIKEN cDNA 0610007P06	Rn.1978	Rn.96145	LOC293103	AA891221	0	0	-1.46188	0	0	0	0
1392928_at	rc_AA891693_at	similar to RIKEN cDNA 2810055F11 (predicted)	Rn.3555	Rn.105727	RGD1305721_predicted	AA891693	0	0	0	-2.11474	0	0	0
1392841_at	rc_AA891751_at	Transcribed locus, strongly similar to XP_515868.1 PREDICTED: sodium channel, voltage-gated, type III, alpha [Pan troglodytes]	Rn.37544	Rn.37544	---	AA891751	0	0	0	0	0	1.42637	0
1374746_at	rc_AA891922_at	Ab1-152	Rn.3690	Rn.3690	LOC500877	AA891922	-1.92138	-2.09838	-1.89938	-2.10054	0	-1.65929	0
1382683_a_at	rc_AA891943_at	---	---	---	---	AA891943	0	0	0	0	-6.08735	-4.1896	0
1371824_at	rc_AA891949_at	adenylate kinase 3-like 1	Rn.1086	Rn.1086	Ak3l1	AA891949	1.54858	0	1.88601	0	0	0	0
1388300_at	rc_AA892234_at	microsomal glutathione S-transferase 3 (predicted)	Rn.1916	Rn.1916	Mgst3_predicted	AA892234	0	0	1.90076	0	0	0	0
1383160_at	rc_AA892238_at	cysteine and histidine-rich domain (CHORD)-containing, zinc-binding protein 1 (predicted)	Rn.6136	Rn.6136	Chordc1_predicted	AA892238	0	0	-1.79629	0	0	0	0
1370908_at	rc_AA892297_at	histone deacetylase 2	Rn.1797	Rn.1797	Hdac2	AA892297	0	0	1.78255	1.86657	0	0	0
1393516_at	rc_AA892335_at	Transcribed locus	Rn.22717	Rn.22717	---	AA892335	0	0	0	0	1.59761	0	0
1389967_at	0	ADP-ribosylation factor-like 6 interacting protein 1	Rn.3366	Rn.3366	Arl6ip1	AA892386			1.70781	1.78542	0	0
1392713_a_at	rc_AA892541_at	---	---	---	---	AA892541	0	0	0	0	1.43184	0	0
1386166_at	rc_AA892881_at	ATPase, H transporting, lysosomal V1 subunit G3 (predicted)	Rn.14800	Rn.14800	Atp6v1g3_predicted	AA892881	0	0	0	0	0	-1.42556	0
1389785_at	0	aspartoacylase (aminoacylase) 3	Rn.22552	Rn.22552	Acy3	AA892933			1.71682	0	0	0
1394070_at	rc_AA893087_at	---	---	---	---	AA893087	0	0	0	0	0	-1.8495	0
1394228_at	rc_AA893147_at	Transcribed locus	Rn.13478	Rn.13478	---	AA893147	0	0	0	0	0	-1.62246	0
1376877_at	rc_AA893164_at	Transcribed locus	Rn.7729	Rn.7729	---	AA893164	0	0	0	0	0	-1.60363	0
1382849_at	rc_AA893195_at	Transcribed locus	Rn.13481	Rn.13481	---	AA893195	0	0	0	0	0	-1.44133	0
1385889_at	rc_AA893212_at	Ac2-193	Rn.23943	Rn.3412	---	AA893212	0	0	-1.80519	0	0	0	0
1380262_at	rc_AA893436_at	Serum/glucocorticoid regulated kinase 2	Rn.3685	Rn.3685	Sgk2	AA893436	0	0	-1.46369	0	0	0	0
1373686_at	rc_AA893495_at	serine (or cysteine) proteinase inhibitor, clade A (alpha-1 antiproteinase, antitrypsin), member 6 (mapped)	Rn.2374	Rn.2374	Serpina6_mapped	AA893495	-1.5205	0	1.53857	-1.82036	0	0	0
1380254_at	rc_AA893529_at	Transcribed locus, moderately similar to NP_079928.1 general transcription factor III A [Mus musculus]	Rn.1571	Rn.1571	---	AA893529	0	0	-1.48919	-2.72976	0	0	0
1372305_at	rc_AA893634_at	coatomer protein complex, subunit zeta 2 (predicted)	Rn.4257	Rn.4257	Copz2_predicted	AA893634	0	0	0	-1.50316	0	0	0
1391880_at	rc_AA893670_at	Transcribed locus	Rn.22753	Rn.22753	---	AA893670	0	0	0	0	0	-1.44326	0
1374346_at	rc_AA894233_at	apoptosis-inducing factor (AIF)-like mitochondrion-associated inducer of death (predicted)	Rn.1357	Rn.1357	Amid_predicted	AA894233	0	0	-1.62841	-1.9181	0	0	0
1399096_at	0	Transcribed locus	Rn.2375	Rn.163631	---	AA894279			-1.44012	-1.76641	0	0
1385314_at	0	Transcribed locus	Rn.5837	Rn.163656	---	AA923974			1.49342	0	0	0
1390155_at	0	abhydrolase domain containing 6	Rn.15395	Rn.15395	Abhd6	AA924793			0	0	0	-1.55897
1376913_at	0	---	---	---	---	AA925375			0	0	1.42445	0
1376430_at	0	Transcribed locus	Rn.7762	Rn.163649	---	AA925921			-1.55175	0	0	0
1380546_at	rc_AA799971_g_at	similar to hypothetical protein FLJ10986 /// similar to hypothetical protein FLJ10986	Rn.8436	Rn.8436	LOC298250 /// LOC298251	AA926048	0	0	0	0	1.55498	1.59326	0
1374531_at	0	Transcribed locus	Rn.1066	Rn.163580	---	AA926305			0	0	0	-1.66088
1372554_at	0	Similar to RW1 protein (predicted)	Rn.7337	Rn.63731	RGD1309266_predicted	AA943110			-1.65103	0	0	0
1375056_at	0	similar to OCIA domain containing 2 (predicted)	Rn.2479	Rn.105660	RGD1565826_predicted	AA943310			0	0	1.58306	0
1373823_at	0	similar to Cyclin-dependent kinases regulatory subunit 2 (CKS-2) (predicted)	Rn.6116	Rn.6116	RGD1562047_predicted	AA944180			1.41723	0	0	0
1377375_at	0	aminoadipate-semialdehyde synthase (predicted)	Rn.23007	Rn.3169	Aass_predicted	AA944898			1.55071	0	0	0
1394079_at	0	transducin (beta)-like 1X-linked receptor 1 (predicted)	Rn.7808	Rn.140831	Tbl1xr1_predicted	AA944938			0	1.52748	0	0
1368288_at	M12450_at	group specific component	Rn.1437	Rn.1437	Gc	AA944965	0	0	0	0	11.6904	22.1332	0
1368289_at	0	group specific component	Rn.1437	Rn.1437	Gc	AA944965			0	0	0	2.06524
1376501_at	0	Rho GTPase activating protein 8	Rn.7830	Rn.7830	Arhgap8	AA945062			-1.44632	0	0	0
1371089_at	rc_AA945082_at	glutathione S-transferase Yc2 subunit	Rn.40574	Rn.120929	Yc2	AA945082	-2.89788	0	-2.8403	-7.96113	-2.86265	-3.19363	0
1376579_at	0	leucine aminopeptidase 3	Rn.7611	Rn.99790	Lap3	AA945172			0	0	0	1.52923
1370228_at	D38380_at	transferrin /// signal recognition particle receptor, B subunit	Rn.2514	Rn.91296	Tf /// Srprb	AA945178	0	0	0	0	2.03408	0	0
1373178_at	0	Transcribed locus, moderately similar to XP_580018.1 PREDICTED: hypothetical protein XP_580018 [Rattus norvegicus]	Rn.40381	Rn.40381	---	AA945183			-11.4874	-13.5165	-2.47597	-2.0398
1375560_at	0	similar to RIKEN cDNA 0610010D20 (predicted)	Rn.7421	Rn.13905	RGD1310475_predicted	AA945579			1.74925	0	0	0
1398348_at	0	Transcribed locus	Rn.7398	Rn.111929	---	AA945604			0	2.21237	0	0
1388469_at	M81183Exon_UTR_g_at	Insulin-like growth factor I mRNA, 3' end of mRNA	Rn.4303	Rn.25124	---	AA945615	0	0	0	0	0	-1.75021	0
1374959_at	0	NAD(P)H dehydrogenase, quinone 2	Rn.7882	Rn.7882	Nqo2	AA945624			1.43811	0	0	0
1371479_at	0	methyltransferase like 7A /// LOC500939	Rn.3341	Rn.3341	Mettl7a /// LOC500939	AA946026			0	1.71852	0	-1.48014
1370158_at	0	myosin, heavy polypeptide 10, non-muscle	Rn.1239	Rn.98166	Myh10	AA946388			0	0	-1.72563	-1.43265
1371186_at	0	integrin, alpha 6	Rn.62628	Rn.161799	Itga6	AA955091			0	1.53149	0	0
1382076_at	rc_AA799487_at	solute carrier family 37 (glycerol-3-phosphate transporter), member 1	Rn.6192	Rn.138019	Slc37a1	AA955403	0	0	0	0	0	-1.50681	0
1372827_at	rc_AA850781_at	peptidylprolyl isomerase D (cyclophilin D)	Rn.7995	Rn.136915	Ppid	AA957342	0	0	-1.58526	0	0	0	0
1390176_at	0	similar to breast cancer membrane protein 101 (predicted)	Rn.17353	Rn.101909	RGD1562236_predicted	AA957367			-1.59156	-2.28861	0	-1.44007
1376039_at	0	serine/threonine kinase 6	Rn.18450	Rn.161874	Stk6	AA996882			0	0	0	-1.75988
1375003_at	0	serine (or cysteine) peptidase inhibitor, clade B, member 6a	Rn.12754	Rn.12754	Serpinb6a	AA997359			0	0	0	-1.51141
1383126_at	rc_AA799664_at	Thymoma viral proto-oncogene 1	Rn.6217	Rn.11422	Akt1	AA998057	0	0	0	-1.48665	0	0	0
1382997_at	rc_AA893148_at	solute carrier family 22 (organic cation transporter), member 13 (predicted)	Rn.23315	Rn.99291	Slc22a13_predicted	AA998643	0	0	0	0	-5.09735	-5.16217	0
1370433_at	AB000199_at	hydroxy-delta-5-steroid dehydrogenase, 3 beta- and steroid delta-isomerase 7	Rn.11380	---	Hsd3b7	AB000199	0	0	1.83298	0	0	0	0
1367581_a_at	M14656_at	secreted phosphoprotein 1	Rn.8871	Rn.8871	Spp1	AB001382	0	0	0	0	-3.08693	-1.83646	0
1387959_at	AB009372_at	lysophospholipase	Rn.29979	Rn.29979	LOC246266	AB009372	0	0	0	-1.54773	0	0	0
1370592_at	AB019693_at	kidney expressed gene 1	Rn.22745	Rn.22745	Keg1	AB019693	-1.55522	0	0	0	0	0	0
1370817_at	0	Sec11-like 3 (S. cerevisiae)	Rn.16883	Rn.16883	Sec11l3	AB022714			1.45831	1.48273	0	0
1370352_at	U10697_s_at	carboxylesterase 1 /// similar to Liver carboxylesterase B-1 precursor (Liver microsomal carboxylesterase)	Rn.82692	Rn.195243	Ces1 /// LOC501232	AB023630	1.75138	0	1.59958	1.6193	0	0	0
1387870_at	rc_AA800613_at	zinc finger protein 36	Rn.2454	Rn.82737	Zfp36	AB025017	0	1.40977	0	0	0	0	0
1387714_at	U04835_at	cAMP responsive element modulator	Rn.10251	Rn.10251	Crem	AB031423	0	1.6333	0	1.46005	0	0	0
1370406_a_at	0	decay accelarating factor 1	Rn.18841	Rn.18841	Daf1	AB032395			0	0	-1.82433	-3.14123
1387951_at	0	decay accelarating factor 1	Rn.18841	Rn.18841	Daf1	AB032395			0	0	-2.11967	-3.61462
1388038_at	rc_AA859645_at	attractin	Rn.53846	Rn.53846	Atrn	AB038388	0	0	1.78476	0	0	0	0
1370425_at	0	alpha-2u globulin PGCL3 /// alpha-2u globulin PGCL5 /// alpha-2u globulin PGCL1 /// alpha-2u globulin PGCL4 /// major urinary protein 5 /// alpha-2u globulin PGCL2 /// alpha2u globulin /// alpha-2u-globulin (L type) /// major urinary protein 4 /// alpha 2U globulin /// similar to alpha-2u globulin PGCL4 /// similar to alpha-2u-globulin /// similar to Major urinary protein precursor ( (Alpha-2u-gl…	Rn.33965	Rn.118530	LOC259244 /// LOC259245 /// LOC259246 /// Obp3 /// Mup5 /// LOC298109 /// LOC298111 /// LOC298116 /// Mup4 /// LOC366380 /// LOC500472 /// LOC500473 /// RGD1563466_predicted /// LOC502953 /// LOC502954	AB039823			69.1382	116.935	0	0
1387985_a_at	0	alpha-2u globulin PGCL4	Rn.81155	Rn.86413	Obp3	AB039825			77.4871	199.648	0	0
1388031_x_at	0	alpha-2u globulin PGCL5 /// major urinary protein 5	Rn.53983	Rn.107041	LOC259245 /// Mup5	AB039826			24.0309	29.7776	0	0
1370778_at	0	major urinary protein 5	Rn.53983	Rn.118530	Mup5	AB039828			0	1.47934	0	0
1370779_x_at	0	major urinary protein 5	Rn.53983	Rn.118530	Mup5	AB039828			0	1.51556	0	0
1368024_at	0	quiescin Q6	Rn.44920	Rn.44920	Qscn6	AB044285			-1.43419	-1.46975	0	0
1368023_at	0	quiescin Q6	Rn.44920	Rn.44920	Qscn6	AB044285			-1.56922	0	0	0
1370548_at	0	solute carrier family 16 (monocarboxylic acid transporters), member 10	Rn.21992	Rn.21992	Slc16a10	AB047324			-1.67375	-2.33734	0	0
1387195_at	0	suppression of tumorigenicity 14 (colon carcinoma)	Rn.18645	Rn.49170	St14	AB049189			0	0	0	-1.52033
1368254_a_at	0	sphingosine kinase 1	Rn.18522	Rn.18522	Sphk1	AB049572			0	0	0	-1.46494
1387987_at	0	solute carrier family 22 (organic anion transporter), member 19	Rn.18845	Rn.105623	Slc22a19	AB051836			0	0	-1.98323	-1.79941
1369632_a_at	L40624_at	ATP-binding cassette, sub-family C (CFTR/MRP), member 8	Rn.11187	Rn.11187	Abcc8	AB052294	0	0	0	0	0	1.69466	0
1370359_at	0	amylase 1, salivary	Rn.67070	Rn.116361	Amy1	AB057450			1.4916	0	0	0
1387905_at	0	J domain protein 1	Rn.9583	Rn.9583	LOC619393	AB062135			-1.67871	-1.59647	0	1.42187
1387388_at	U39875_at	calcium binding protein p22 /// similar to calcium binding protein P22 (predicted) /// similar to calcium binding protein P22 (predicted)	Rn.11041	Rn.11041	Chp /// RGD1565588_predicted /// RGD1564956_predicted	AB070350	-1.42938	0	-1.44352	0	-1.43336	-1.55508	0
1370456_at	0	FAT tumor suppressor homolog 3 (Drosophila)	Rn.59156	Rn.20707	Fat3	AB076401			0	0	0	1.45717
1388232_a_at	U67207_s_at	leptin receptor	Rn.9891	Rn.9891	Lepr	AF007819	0	0	-1.82548	0	0	0	0
1368375_a_at	U69272_g_at	interleukin 15	Rn.2490	Rn.2490	Il15	AF015718	0	0	0	-1.4814	0	0	0
1370679_at	AF017251_at	phospholipase D1	Rn.11130	Rn.11130	Pld1	AF017251	0	0	0	0	0	-2.01268	0
1387037_at	AF022247_at	cubilin (intrinsic factor-cobalamin receptor)	Rn.3236	Rn.3236	Cubn	AF022247	0	0	0	0	-1.93336	-2.07147	-2.05784
1372293_at	rc_AA866233_at	Major histocompatibility complex-like mRNA, partial sequence	Rn.3007	Rn.160544	---	AF023090	0	0	0	0	0	-4.40704	0
1388164_at	AF029240_at	RT1 class Ib, locus S3	Rn.40130	---	RT1-S3	AF029241	0	0	1.72028	0	0	0	0
1387364_at	0	folate hydrolase	Rn.10609	Rn.89278	Folh1	AF040256			0	0	-1.44143	0
1368888_a_at	0	reticulon 4	Rn.1348	Rn.1348	Rtn4	AF051335			-1.5574	-2.22107	0	0
1388027_a_at	0	reticulon 4	Rn.1348	Rn.1348	Rtn4	AF051335			0	-2.27406	0	0
1370436_at	AF062389_at	kidney-specific protein (KS)	Rn.14875	Rn.14875	LOC246263	AF062389	-2.64916	0	-2.75655	-5.90487	0	0	0
1370509_at	AF062741_at	pyruvate dehydrogenase phosphatase isoenzyme 2	Rn.30021	Rn.30021	Pdp2	AF062741	0	0	0	-1.45821	0	0	0
1388233_at	AF065161_at	cytokine inducible SH2-containing protein	Rn.14523	Rn.14523	Cish	AF065161	0	0	0	0	0	-2.70853	0
1370670_at	AF072439_at	zinc finger protein 37	Rn.29978	Rn.29978	Zfp37	AF072439	1.67127	0	1.51361	1.75771	0	0	0
1387981_at	AF079864_at	olfactory receptor 59	Rn.12541	Rn.12541	Olr59	AF079864	3.0963	2.56341	2.27451	3.90718	0	0	0
1387259_at	AF097593_at	cadherin 2 /// hypothetical gene supported by NM_031333	Rn.17239	Rn.23200	Cdh2 /// LOC497718	AF097593	0	0	1.46699	0	0	0	0
1387415_a_at	U92072_at	syntaxin binding protein 5 (tomosyn)	Rn.48690	Rn.96029	Stxbp5	AF118889	0	0	0	0	0	1.61313	0
1370821_at	0	Thiopurine methyltransferase	Rn.31429	Rn.112598	Tpmt	AF120100			0	0	2.09498	1.66023
1369746_a_at	0	solute carrier organic anion transporter family, member 1b2	Rn.48740	Rn.48740	Slco1b2	AF147740			0	-1.55092	0	0
1369153_at	0	nephrosis 1 homolog, nephrin (human)	Rn.48745	Rn.48745	Nphs1	AF172255			0	0	0	-1.43788
1370772_a_at	AF008587_s_at	hemochromatosis	Rn.42931	Rn.42931	Hfe	AF176534	0	0	1.60163	1.42285	0	0	0
1370991_at	0	camello-like 3	Rn.43582	---	Cml3	AF187814			0	0	2.65036	3.43346
1387655_at	0	chemokine (C-X-C motif) ligand 12	Rn.54439	Rn.54439	Cxcl12	AF189724			0	-1.6713	0	0
1387808_at	0	solute carrier family 7 (cationic amino acid transporter, y+ system), member 7	Rn.18058	Rn.163294	Slc7a7	AF200684			-2.01893	-1.72681	0	0
1370446_at	0	non-metastatic cells 7, protein expressed in	Rn.82718	Rn.82718	Nme7	AF202049			0	0	1.45282	1.83895
1369756_a_at	AF004017_at	solute carrier family 4, member 4	Rn.11114	Rn.11114	Slc4a4	AF210250	0	0	-2.2554	-1.8664	0	1.4368	0
1370828_at	0	zinc finger, DHHC domain containing 2	Rn.17310	Rn.17310	Zdhhc2	AF228917			0	0	-1.7805	-2.35591
1370571_at	0	solute carrier organic anion transporter family, member 3a1	Rn.67076	Rn.102164	Slco3a1	AF239219			-1.4971	-1.78423	0	0
1387659_at	rc_AA859837_at	guanine deaminase	Rn.24783	Rn.161897	Gda	AF245172	0	0	-2.29886	0	0	0	0
1387956_s_at	0	chemokine-like factor	Rn.25215	Rn.81197	Cklf	AF253064			0	0	-1.69866	-2.93163
1387984_at	0	chemokine-like factor	Rn.81197	Rn.81197	Cklf	AF253065			0	0	-1.79564	-3.84984
1387924_at	0	neuronal guanine nucleotide exchange factor (predicted)	Rn.20670	Rn.20670	Ngef_predicted	AF254801			-1.442	0	0	0
1370824_at	0	solute carrier family 38, member 3	Rn.32067	Rn.32067	Slc38a3	AF273025			0	0	1.58277	1.64906
1370485_a_at	S78284_s_at	Bcl2-like 1	Rn.10323	Rn.129799	Bcl2l1	AF279286	0	0	0	0	-1.95237	0	0
1368014_at	0	prostaglandin E synthase	Rn.7730	Rn.7730	Ptges	AF280967			0	0	0	-1.45055
1370465_at	0	ATP-binding cassette, sub-family B (MDR/TAP), member 1A	Rn.54380	Rn.154810	Abcb1a	AF286167			0	-1.88668	0	0
1371104_at	L16995_at	sterol regulatory element binding factor 1	Rn.64572	Rn.801	Srebf1	AF286470	1.62492	0	0	0	0	0	0
1371223_a_at	0	leptin receptor	Rn.9891	Rn.9891	Lepr	AF304191			-1.61021	0	0	0
1369248_a_at	0	baculoviral IAP repeat-containing 4	Rn.44824	Rn.91239	Birc4	AF304333			0	1.5694	0	0
1367784_a_at	M64733mRNA_s_at	clusterin	Rn.1780	Rn.1780	Clu	AF314657	0	0	0	0	0	-1.65369	0
1370453_at	0	testis expressed gene 101	Rn.27161	Rn.27161	Tex101	AF347056			0	0	0	1.93466
1388097_at	0	calcium channel, voltage-dependent, gamma subunit 5	Rn.81219	Rn.81219	Cacng5	AF361342			0	0	4.75408	4.02017
1388103_at	0	transmembrane protein 37	Rn.2975	Rn.92180	Tmem37	AF361355			0	1.86585	1.80178	1.63246
1370350_x_at	0	ATPase inhibitory factor 1	Rn.1658	Rn.1658	Atpif1	AF368860			3.93033	2.22389	0	0
1370019_at	L19998_at	sulfotransferase family 1A, phenol-preferring, member 1	Rn.1507	Rn.1507	Sult1a1	AF394783	0	1.7719	0	0	0	0	0
1370676_at	0	similar to complement factor H-related protein (predicted)	Rn.16599	---	RGD1564614_predicted	AF436847			1.47137	0	0	0
1387974_a_at	0	kidney specific organic anion transporter	Rn.10583	Rn.9912	Slc21a4	AF445995			0	0	3.78518	2.22268
1370806_at	0	all-trans-13,14-dihydroretinol saturase	Rn.55275	Rn.55275	Retsat	AF465614			0	0	0	1.75021
1368528_at	0	MIC2 like 1	Rn.20204	Rn.20204	Mic2l1	AF481858			0	0	0	-1.42669
AFFX-BioB-3_at	0	---	---	---	---	AFFX-BioB-3			1.42223	0	0	0
AFFX-BioB-5_at	0	---	---	---	---	AFFX-BioB-5			1.52623	0	0	0
AFFX-BioB-M_at	0	---	---	---	---	AFFX-BioB-M			1.72189	0	0	0
AFFX-BioC-3_at	0	---	---	---	---	AFFX-BioC-3			1.61831	0	0	0
AFFX-BioC-5_at	0	---	---	---	---	AFFX-BioC-5			1.63597	0	0	0
AFFX-BioDn-5_at	0	---	---	---	---	AFFX-BioDn-5			1.69758	0	0	0
AFFX-CreX-5_at	0	---	---	---	---	AFFX-CreX-5			1.48052	0	0	0
AFFX-r2-Ec-bioB-3_at	0	---	---	---	---	AFFX-r2-Ec-bioB-3			1.65137	0	0	0
AFFX-r2-Ec-bioB-5_at	0	---	---	---	---	AFFX-r2-Ec-bioB-5			1.52956	0	0	0
AFFX-r2-Ec-bioB-M_at	0	---	---	---	---	AFFX-r2-Ec-bioB-M			1.93962	0	0	0
AFFX-r2-Ec-bioC-3_at	0	---	---	---	---	AFFX-r2-Ec-bioC-3			1.6209	0	0	0
AFFX-r2-Ec-bioC-5_at	0	---	---	---	---	AFFX-r2-Ec-bioC-5			1.76334	0	0	0
AFFX-r2-Ec-bioD-3_at	0	---	---	---	---	AFFX-r2-Ec-bioD-3			1.62461	0	0	0
AFFX-r2-Ec-bioD-5_at	0	---	---	---	---	AFFX-r2-Ec-bioD-5			1.54855	0	0	0
1389551_at	0	lactamase, beta 2	Rn.1263	Rn.195262	Lactb2	AI008160			0	0	1.65101	0
1371646_at	0	phosphogluconate dehydrogenase (mapped)	Rn.915	Rn.915	Pgd_mapped	AI008441			-1.45918	-1.89352	0	0
1376110_at	0	ribonuclease P 25 subunit (human)	Rn.13924	Rn.13924	Rpp25	AI009623			0	0	3.73676	4.86625
1376976_at	0	secreted and transmembrane 1	Rn.25030	---	Sectm1	AI009823			0	0	0	2.28554
1374530_at	0	Transcribed locus	Rn.1806	Rn.1806	---	AI010048			-1.49792	0	0	0
1374929_at	0	similar to RIKEN cDNA 6330407D12 (predicted)	Rn.22388	Rn.22388	RGD1561171_predicted	AI010233			-1.48317	0	0	-1.44475
1390628_at	0	cytoplasmic polyadenylation element binding protein 2 (predicted)	Rn.17551	Rn.162283	Cpeb2_predicted	AI010275			-1.91764	-1.72634	0	-1.47558
1388821_at	0	similar to Tribbles homolog 2 (predicted)	Rn.17572	Rn.162852	RGD1564451_predicted	AI010430			0	0	1.53048	1.60535
1375637_at	0	similar to RIKEN cDNA 1110003E01	Rn.2533	Rn.2533	RGD1311122	AI010441			1.70561	1.94135	0	0
1372929_at	0	potassium large conductance calcium-activated channel, subfamily M, alpha member 1	Rn.30616	Rn.30616	Kcnma1	AI010839			0	0	0	-1.67214
1398362_at	0	Notch gene homolog 2 (Drosophila)	Rn.13245	Rn.65930	Notch2	AI011448			0	1.48006	0	0
1373523_at	0	Fc fragment of IgG, low affinity IIIa, receptor	Rn.23977	Rn.23977	Fcgr3a	AI011757			0	0	0	1.51482
1389380_at	0	---	---	---	---	AI012181			-1.52923	0	-1.58868	0
1373513_at	0	Transcribed locus	Rn.2987	Rn.163737	---	AI012419			1.88781	0	0	0
1371579_at	0	Clone UI-R-FJ0-cpu-m-15-0-UI unknown mRNA	Rn.29528	Rn.29528	---	AI012456			1.55874	0	0	0
1374570_at	0	1-acylglycerol-3-phosphate O-acyltransferase 2 (lysophosphatidic acid acyltransferase, beta) (predicted)	Rn.17853	Rn.55456	Agpat2_predicted	AI012474			0	0	0	-1.45922
1371798_at	0	Transcribed locus	Rn.8367	Rn.164572	---	AI013011			1.56807	0	0	0
1388546_at	0	---	---	---	---	AI013328			-1.47432	-1.69828	0	0
1367601_at	rc_AA900476_at	Cbp/p300-interacting transactivator, with Glu/Asp-rich carboxy-terminal domain, 2	Rn.31765	Rn.31765	Cited2	AI013390	1.54731	0	1.79548	1.6309	-1.71037	-1.58369	0
1367602_at	0	Cbp/p300-interacting transactivator, with Glu/Asp-rich carboxy-terminal domain, 2	Rn.31765	Rn.31765	Cited2	AI013390			1.66376	1.69071	-1.54607	-1.62849
1383306_at	AF030087UTR#1_g_at	Activity and neurotransmitter-induced early gene 2 (ania-2) mRNA, 3'UTR	Rn.22089	Rn.22089	---	AI013468	0	0	0	-1.4207	0	0	0
1390455_at	0	abhydrolase domain containing 2 (predicted)	Rn.22943	Rn.136611	Abhd2_predicted	AI013474			-1.45371	-1.74976	0	0
1390532_at	0	Transcribed locus	Rn.12277	Rn.12277	---	AI013778			2.33429	1.74784	0	0
1389322_at	0	programmed cell death protein 7 (predicted)	Rn.8408	Rn.8408	Pdcd7_predicted	AI013847			0	0	1.69315	1.66753
1368143_at	0	annexin A7	Rn.18916	Rn.106184	Anxa7	AI013902			0	0	0	-1.44643
1372299_at	0	cyclin-dependent kinase inhibitor 1C (P57)	Rn.12256	Rn.162507	Cdkn1c	AI013919			0	0	0	-1.56252
1381968_at	rc_AA858607_at	cellular repressor of E1A-stimulated genes (predicted)	Rn.3532	Rn.8051	Creg_predicted	AI029175	0	0	0	0	-1.43709	-1.45474	0
1376427_a_at	0	glycine decarboxylase (predicted)	Rn.17101	Rn.17101	Gldc_predicted	AI029729			1.85633	0	0	0
1393061_at	rc_AA891739_at	similar to cDNA sequence BC021608	Rn.3482	Rn.107180	MGC95155	AI030103	0	0	0	0	1.44148	0	0
1385475_a_at	0	stimulated by retinoic acid gene 6 homolog (mouse)	Rn.12735	Rn.12735	Stra6	AI030451			0	0	-2.04268	-2.08631
1373035_at	rc_AA875032_at	---	---	---	---	AI031032	0	0	0	0	1.51866	0	0
1376487_at	0	Rhesus blood group-associated C glycoprotein	Rn.18789	Rn.18789	Rhcg	AI044046			0	0	-1.73834	-1.44398
1373790_at	0	carbonic anhydrase 14 (predicted)	Rn.9408	Rn.159812	Car14_predicted	AI045400			1.71799	0	0	0
1371004_at	rc_AI070124_at	sortilin 1	Rn.11286	Rn.11286	Sort1	AI070124	0	0	0	0	0	-1.8346	0
1375760_at	0	Transcribed locus	Rn.22591	Rn.165692	---	AI070270			0	1.43355	0	0
1374023_at	0	Similar to KIAA1305 protein (predicted)	Rn.20460	Rn.98567	RGD1307170_predicted	AI071195			0	0	0	-1.427
1374027_at	0	Transcribed locus	Rn.20480	Rn.20480	---	AI071243			-1.58233	-1.60973	0	0
1393018_at	rc_AA891578_at	Similar to RING finger protein 33 (predicted)	Rn.19937	Rn.19937	RGD1565534_predicted	AI071984	0	0	0	0	-3.60687	-2.71443	0
1370992_a_at	M35601_at	fibrinogen, alpha polypeptide	Rn.5500	Rn.98846	Fga	AI072045	0	0	0	0	0	-2.3286	0
1393902_at	0	aldo-keto reductase family 1, member C6	Rn.20058	Rn.102679	Akr1c6	AI072107			3.74282	0	0	0
1390638_at	0	Transcribed locus	Rn.20163	Rn.166519	---	AI072459			0	0	1.80225	0
1375961_at	0	frizzled-related protein	Rn.12034	Rn.12034	Frzb	AI072892			0	0	-1.89847	0
1372921_at	0	Transcribed locus	Rn.21860	Rn.96943	---	AI073219			0	0	0	-1.42548
1373734_at	0	Solute carrier organic anion transporter family, member 3a1	Rn.20527	Rn.102164	Slco3a1	AI101171			-1.9568	-1.86064	0	0
1372953_at	0	neurocalcin delta	Rn.13744	Rn.13744	Ncald	AI101330			-1.56043	0	0	0
1373431_at	0	leucine rich repeat containing 8 family, member D	Rn.7626	Rn.7626	Lrrc8d	AI101427			0	0	1.58816	0
1372755_at	0	mal, T-cell differentiation protein 2	Rn.3942	Rn.103382	Mal2	AI102073			0	0	0	-1.41561
1375856_at	0	Transcribed locus, weakly similar to XP_426788.1 PREDICTED: similar to gene 11-1 protein precursor, partial [Gallus gallus]	Rn.7450	Rn.7450	---	AI102258			1.54809	0	-1.57953	-1.53728
1372071_at	0	CD320 antigen	Rn.797	Rn.797	Cd320	AI102320			0	-1.52206	0	0
1388337_at	0	nucleoside phosphorylase (mapped)	Rn.2738	Rn.2738	Np_mapped	AI102495			0	1.43614	0	0
1373626_at	0	Transcribed locus	Rn.15465	Rn.164897	---	AI102507			1.59333	0	0	0
1370232_at	rc_AI102838_s_at	isovaleryl coenzyme A dehydrogenase	Rn.147	Rn.147	Ivd	AI102838	0	0	1.67102	0	0	0	0
1372481_at	0	Transcribed locus, moderately similar to NP_598415.1 CD34 antigen [Mus musculus]	Rn.2721	Rn.2721	---	AI102873			0	0	0	-1.43783
1373897_at	0	---	---	---	---	AI103106			1.51165	0	0	0
1376691_at	0	Transcribed locus	Rn.8434	Rn.164935	---	AI103213			-2.79429	-2.41764	0	0
1376878_at	0	similar to RIKEN cDNA 2310022B05 (predicted)	Rn.6137	Rn.6137	RGD1559896_predicted	AI103552			0	-1.49224	0	0
1372323_at	0	sarcosine dehydrogenase	Rn.12219	Rn.89832	Sardh	AI103641			0	0	0	-1.42956
1375535_at	0	---	---	---	---	AI103917			-13.5297	-23.8548	-15.6512	-40.9033
1374816_at	0	similar to hypothetical protein FLJ30973	Rn.2307	Rn.2307	LOC363091	AI103939			0	0	0	-1.41802
1373904_at	0	LysM, putative peptidoglycan-binding, domain containing 2 (predicted)	Rn.7432	Rn.7432	Lysmd2_predicted	AI103948			0	0	0	-1.43406
1367648_at	A09811cds_s_at	insulin-like growth factor binding protein 2	Rn.6813	Rn.6813	Igfbp2	AI104234	0	0	-2.46985	0	0	0	0
1398343_at	rc_AA799570_at	DnaJ (Hsp40) homolog, subfamily A, member 4	Rn.27927	Rn.27927	Dnaja4	AI104324	0	0	-1.45798	0	1.49896	1.6322	0
1372103_at	rc_AA799518_at	DnaJ (Hsp40) homolog, subfamily A, member 4	Rn.27927	Rn.27927	Dnaja4	AI104324	0	0	-1.47921	0	1.58687	1.55591	0
1374129_at	0	similar to product is unknown~seizure-related gene (predicted)	Rn.23857	Rn.162370	RGD1562933_predicted	AI104518			1.44095	0	0	0
1372536_at	0	chaperone, ABC1 activity of bc1 complex like (S. pombe)	Rn.40456	Rn.160865	Cabc1	AI105042			0	0	-1.57389	0
1374475_at	0	abhydrolase domain containing 1	Rn.40145	Rn.162847	Abhd1	AI105131			-1.67435	0	0	0
1370935_at	0	CDW92 antigen	Rn.25519	Rn.97686	Cdw92	AI105205			0	-1.55134	0	0
1399113_at	0	---	---	---	---	AI111683			0	-1.42487	0	0
1376649_at	rc_AA892319_at	---	---	---	---	AI111965	-1.41003	0	0	-2.11101	0	0	0
1379783_at	0	---	---	---	---	AI113136			0	0	-1.918	-2.79515
1379782_a_at	rc_AA893273_at	---	---	---	---	AI113136	0	0	0	0	0	-1.44472	0
1374235_at	0	Down syndrome critical region gene 1-like 1	Rn.23797	Rn.24428	Dscr1l1	AI138048			-1.5999	0	0	0
1389705_at	0	recombination activating gene 1 activating protein 1 (predicted)	Rn.823	Rn.823	Rag1ap1_predicted	AI138061			2.14393	0	0	0
1388965_at	0	protein phosphatase 2, regulatory subunit B (B56), epsilon isoform (predicted)	Rn.27611	Rn.41990	Ppp2r5e_predicted	AI144583			1.54833	1.81453	0	0
1372616_at	0	Transcribed locus	Rn.27687	Rn.116146	---	AI144796			-3.0948	-2.17907	0	0
1376577_at	0	Transcribed locus	Rn.13167	Rn.13167	---	AI145247			0	0	0	1.45197
1376746_at	0	lactate dehydrogenase D	Rn.19186	Rn.163408	Ldhd	AI145761			1.43606	1.53412	0	0
1370943_at	0	sulfotransferase family, cytosolic, 1C, member 2a	Rn.22471	---	Sult1c2a	AI168953			1.61496	0	0	0
1374249_at	0	similar to Hypothetical protein MGC38513	Rn.2550	Rn.2550	RGD1304580	AI168962			0	0	0	-1.80562
1390102_at	0	disrupted in renal carcinoma 2 homolog (human)	Rn.11476	Rn.137795	Dirc2	AI168996			-1.43175	-1.4695	0	0
1384644_at	rc_AA891861_at	---	---	---	---	AI169061	0	0	0	0	-3.51892	-7.91486	0
1371400_at	K01934mRNA#2_at	thyroid hormone responsive protein	Rn.81140	Rn.81140	Thrsp	AI169092	0	0	-2.42535	0	0	0	0
1371922_at	0	Transcribed locus, moderately similar to NP_112520.1 cytochrome P450, family 8, subfamily b, polypeptide 1 [Rattus norvegicus]	Rn.18638	Rn.18638	---	AI169140			-1.98713	-2.50356	0	0
1390591_at	0	solute carrier family 17 (sodium phosphate), member 3	Rn.16357	Rn.16357	Slc17a3	AI169163			0	-2.14507	0	0
1372637_at	0	---	---	---	---	AI169241			0	0	-2.26735	-2.68846
1370952_at	J03914cds_s_at	glutathione S-transferase, mu 2	Rn.625	---	Gstm2	AI169331	1.78159	1.88058	2.388	1.66415	0	0	0
1372895_at	0	similar to RIKEN cDNA 5730469M10	Rn.13520	Rn.13520	RGD1309676	AI169367			1.51967	0	0	-1.57983
1371080_at	0	kallikrein	Rn.21391	Rn.21391	LOC292861	AI169562			0	0	0	-3.19843
1369704_at	S76742_at	X transporter protein 3	Rn.29941	Rn.161982	Xtrp3	AI169634	0	0	0	0	0	0	1.49306
1373093_at	rc_AI169756_s_at	ERBB receptor feedback inhibitor 1	Rn.10581	Rn.100336	Errfi1	AI169756	0	1.63861	0	0	0	0	0
1388686_at	0	Down syndrome critical region homolog 1 (human)	Rn.12942	Rn.12942	Dscr1	AI170193			0	0	1.48928	1.45841
1372840_at	0	Similar to Zbed4 protein (predicted)	Rn.3708	Rn.3708	RGD1560093_predicted	AI170289			0	0	0	-1.63912
1374287_at	0	paladin	Rn.28399	Rn.28399	Pald	AI170297			1.48688	0	0	0
1388127_at	0	cytochrome P450-like protein	Rn.8023	Rn.8023	Loc266761	AI170346			0	0	0	-1.50907
1389648_at	0	Transcribed locus	Rn.28403	Rn.28403	---	AI170382			0	0	1.4637	1.52884
1374171_at	0	Transcribed locus	Rn.6425	Rn.164431	---	AI170507			1.8014	2.89643	0	0
1388410_at	0	UDP-glucose pyrophosphorylase 2	Rn.3415	Rn.3415	Ugp2	AI170679			1.79744	0	0	0
1376072_at	0	hypothetical LOC301634 /// similar to RGD1309973_predicted protein	Rn.22362	Rn.22362	RGD1309973 /// LOC501188	AI170779			-1.4248	0	0	0
1374943_at	0	Transcribed locus	Rn.1135	Rn.1135	---	AI170809			1.45354	0	0	-1.50187
1388522_at	0	Transcribed locus	Rn.7549	Rn.7549	---	AI170820			0	-1.621	0	0
1390653_at	0	similar to hypothetical protein MGC9907	Rn.20078	Rn.20078	RGD1307393	AI171174			0	0	0	1.9812
1372801_at	0	COMM domain containing 10	Rn.3499	Rn.163373	Commd10	AI171256			1.94687	1.44686	0	0
1375517_at	0	Transcribed locus	Rn.3461	Rn.86075	---	AI171654			1.74357	1.5975	0	0
1375720_at	0	Gamma-aminobutyric acid (GABA) B receptor 1	Rn.22277	Rn.30059	Gabbr1	AI171785			0	0	0	-2.1577
1370882_at	rc_AI171966_at	major histocompatibility complex, class II, DM beta	Rn.5892	Rn.5892	Hla-dmb	AI171966	0	0	0	0	0	-1.50842	0
1389015_at	0	---	---	---	---	AI171982			0	0	0	-1.50957
1371775_at	0	Transcribed locus	Rn.22085	Rn.130237	---	AI172057			1.54764	0	0	0
1374527_at	0	enoyl Coenzyme A hydratase domain containing 2 (predicted)	Rn.1408	Rn.1408	Echdc2_predicted	AI172274			1.45478	0	0	0
1374885_at	0	Transcribed locus	Rn.13442	Rn.13442	---	AI172278			0	0	1.47983	0
1388403_at	rc_AA891785_g_at	similar to NADP+-specific isocitrate dehydrogenase	Rn.3490	Rn.3490	LOC361596	AI172491	1.68558	1.73155	1.67313	1.69432	0	0	0
1385823_s_at	0	podocalyxin-like	Rn.48853	Rn.162741	Podxl	AI172520			0	0	-1.47892	0
1373909_at	0	---	---	---	---	AI175507			-2.72864	-2.81854	0	0
1372479_at	0	Transcribed locus, moderately similar to NP_064456.1 fibrinogen, beta polypeptide [Rattus norvegicus]	Rn.8739	Rn.8739	---	AI175666			-2.09057	-2.62219	0	0
1374861_at	0	transducin-like enhancer of split 2, homolog of Drosophila E(spl)	Rn.38683	Rn.38683	Tle2	AI175907			0	0	-2.86006	-2.30428
1399106_at	0	---	---	---	---	AI176121			1.53958	0	0	0
1389966_at	0	procollagen, type VI, alpha 3 (predicted)	Rn.2157	Rn.2157	Col6a3_predicted	AI176126			0	0	0	1.45019
1389430_at	0	Transcribed locus	Rn.7039	Rn.7039	---	AI176172			0	-1.76304	0	0
1388587_at	X96437mRNA_g_at	immediate early response 3	Rn.23638	Rn.23638	Ier3	AI176519	0	0	0	-1.82307	0	0	0
1399082_at	0	Transmembrane protein 33	Rn.12122	Rn.12122	Tmem33	AI176581			-1.5871	0	0	0
1388118_at	rc_AI013861_at	3-hydroxyisobutyrate dehydrogenase	Rn.73	Rn.73	Hibadh	AI176586	0	0	1.44926	0	0	0	0
1376754_at	0	cysteinyl-tRNA synthetase (predicted)	Rn.23122	Rn.14865	Cars_predicted	AI176610			0	0	0	-1.5008
1374625_at	0	hairy and enhancer of split 6 (Drosophila)	Rn.11980	Rn.11980	Hes6	AI176616			1.67921	0	0	0
1372726_at	0	germinal histone H4 gene	Rn.3919	Rn.1659	Hist1h4b	AI176792			-1.47162	0	0	0
1388754_at	0	---	---	---	---	AI176839			-1.63987	0	0	0
1388579_at	0	Transcribed locus	Rn.17455	Rn.17455	---	AI176841			-1.84996	0	0	0
1373152_at	0	protease, serine, 23	Rn.7422	Rn.137661	Prss23	AI177099			0	-1.49459	0	0
1377675_at	rc_AA894009_g_at	RGD1560441 (predicted)	Rn.7864	Rn.7864	RGD1560441_predicted	AI177743	0	1.55306	1.57547	1.76161	0	0	0
1388185_at	D25233UTR#1_at	retinoblastoma 1	Rn.55115	Rn.55115	Rb1	AI178012	0	0	0	1.9004	0	-1.49498	0
1371496_at	0	---	---	---	---	AI178804			1.44617	0	0	0
1388755_at	0	SEC23A (S. cerevisiae) (predicted)	Rn.7740	Rn.7740	Sec23a_predicted	AI179139			-1.42103	0	0	0
1373340_at	0	dual specificity phosphatase 9	Rn.9342	Rn.100548	Dusp9	AI179321			0	0	0	-1.44099
1367708_a_at	0	fatty acid synthase	Rn.9486	Rn.9486	Fasn	AI179334			-1.61302	0	0	0
1388903_at	0	T-complex associated-testis-expressed 1-like (Protein 91/23) /// similar to T-complex associated-testis-expressed 1-like (Protein 91/23) (predicted)	Rn.25088	Rn.106023	Tcte1l /// RGD1566162_predicted	AI179335			-1.49543	-1.60903	0	0
1371537_at	0	Transcribed locus	Rn.2594	Rn.107246	---	AI179422			0	0	0	1.46259
1373386_at	X51615_g_at	gap junction membrane channel protein beta 2	Rn.9230	Rn.163300	Gjb2	AI179953	-2.08777	0	-1.565	0	0	0	0
1374624_at	0	UDP-N-acetyl-alpha-D-galactosamine:polypeptide N-acetylgalactosaminyltransferase 11 (GalNAc-T11)	Rn.7845	Rn.53789	Galnt11	AI179979			0	0	0	1.43805
1388569_at	0	serine (or cysteine) peptidase inhibitor, clade F, member 1	Rn.16993	Rn.16993	Serpinf1	AI179984			0	0	1.48525	0
1372177_at	0	molybdenum cofactor synthesis 2	Rn.13568	Rn.13568	Mocs2	AI180033			-1.6163	0	0	0
1375566_at	0	angiotensin II, type I receptor-associated protein	Rn.8471	Rn.8471	Agtrap	AI180275			0	0	0	1.41455
1385243_at	rc_AA893082_at	V-maf musculoaponeurotic fibrosarcoma oncogene homolog (avian)	Rn.6545	Rn.10726	Maf	AI180340	0	0	-1.63491	0	0	0	0
1376036_at	0	transporter	Rn.8174	Rn.92663	LOC314323	AI180408			-1.90741	-2.5127	0	-1.56966
1373180_at	0	Transcribed locus	Rn.17029	Rn.17029	---	AI227919			0	0	0	1.43577
1371933_at	0	---	---	---	---	AI228039			0	0	-1.63897	0
1373465_at	0	PQ loop repeat containing 1	Rn.17290	Rn.17290	Pqlc1	AI228284			0	0	-1.91036	-1.68397
1376702_at	0	Megalencephalic leukoencephalopathy with subcortical cysts 1 homolog (human) (predicted)	Rn.12794	Rn.98819	Mlc1_predicted	AI228307			0	0	1.61588	6.03403
1388745_at	0	sema domain, immunoglobulin domain (Ig), transmembrane domain (TM) and short cytoplasmic domain, (semaphorin) 4A	Rn.18573	Rn.54039	Sema4a	AI228417			-1.4534	-1.53292	0	0
1374920_at	0	Transcribed locus	Rn.19095	Rn.19095	---	AI228955			0	0	0	-1.61073
1374684_at	0	Transcribed locus, moderately similar to NP_036828.1 kininogen 1 [Rattus norvegicus]	Rn.16704	Rn.166484	---	AI228978			-36.866	-42.818	-37.9761	-89.3576
1373057_at	0	Transcribed locus	Rn.7646	Rn.7646	---	AI229142			0	0	0	-1.48185
1380433_at	0	Transcribed locus	Rn.22923	Rn.22923	---	AI229240			0	1.77686	0	1.4172
1372491_at	0	similar to Ski protein (predicted)	Rn.8311	Rn.8311	RGD1565591_predicted	AI229647			-1.65104	-1.47195	0	0
1390412_at	0	Solute carrier family 39 (iron-regulated transporter), member 1	Rn.11665	Rn.15324	Slc40a1	AI229664			0	-1.45795	0	-1.48789
1373683_at	0	fyn proto-oncogene	Rn.19361	Rn.19361	Fyn	AI230396			0	0	0	-1.49428
1390498_at	0	Carbonic anhydrase VB, mitochondrial	Rn.23623	Rn.22441	Ca5b	AI230554			0	0	0	1.42224
1389345_at	0	Similar to G2 (predicted)	Rn.12533	Rn.108209	RGD1310754_predicted	AI231218			0	-1.84981	0	0
1388504_at	0	similar to HR21spA	Rn.3991	Rn.3991	MGC116373	AI231313			0	0	0	-1.53998
1390569_at	0	carnosine dipeptidase 1 (metallopeptidase M20 family)	Rn.15548	Rn.15548	Cndp1	AI231438			0	0	8.76698	5.82273
1398378_at	rc_AI105137_s_at	glutathione S-transferase kappa 1	Rn.3847	Rn.109452	Gstk1	AI231779	0	0	0	-1.53152	0	0	0
1390026_at	0	Bcl2-associated athanogene 3	Rn.2699	Rn.46304	Bag3	AI231792			0	0	0	1.43289
1382864_at	0	palmdelphin	Rn.24602	Rn.24602	Palmd	AI231808			0	1.53731	0	0
1372626_at	0	Similar to tumor protein D53 (predicted)	Rn.24825	Rn.24825	RGD1564417_predicted	AI231999			0	0	0	-1.6798
1390406_at	0	---	---	---	---	AI232065			0	0	0	-1.54179
1371932_at	0	similar to hypothetical protein FLJ38482	Rn.5808	Rn.5808	RGD1309341	AI232287			1.51489	0	0	0
1370245_at	S85184_g_at	cathepsin L	Rn.1294	Rn.1294	Ctsl	AI232474	0	0	0	-1.47134	-2.56004	-2.25151	-3.20547
1370244_at	rc_AI176595_s_at	cathepsin L	Rn.1294	Rn.1294	Ctsl	AI232474	0	0	0	0	-1.66556	-1.48744	-1.74079
1390421_at	0	Similar to RIKEN cDNA 0610010D20 (predicted)	Rn.2129	Rn.13905	RGD1310475_predicted	AI232524			1.56627	0	0	0
1372613_at	0	3-hydroxybutyrate dehydrogenase, type 2 (predicted)	Rn.3651	Rn.3651	Bdh2_predicted	AI232784			0	-1.49586	0	0
1389645_at	rc_AA892112_g_at	proline dehydrogenase (oxidase) 2	Rn.4247	Rn.4247	Prodh2	AI233266	-1.54507	0	0	-1.72835	0	0	0
1373270_at	0	WD repeat domain, phosphoinositide interacting 1 (predicted)	Rn.12436	Rn.19813	Wipi1_predicted	AI233288			1.48215	0	0	0
1374187_at	0	---	---	---	---	AI233361			0	0	0	-1.48959
1388647_at	0	---	---	---	---	AI233753			1.55952	0	0	0
1389397_at	0	Transcribed locus	Rn.13858	Rn.165737	---	AI234012			0	0	-1.7644	-1.90264
1374630_at	0	chloride intracellular channel 3	Rn.25003	Rn.25003	Clic3	AI234249			0	0	-1.58955	-1.69188
1372297_at	X62660mRNA_g_at	glutathione S-transferase, alpha 4	Rn.33438	Rn.57528	Gsta4	AI234527	0	0	0	-1.53151	0	0	0
1371959_at	0	histone 2, H2aa (predicted) /// similar to Hist2h2aa1 protein (predicted)	Rn.8353	Rn.110508	Hist2h2aa_predicted /// RGD1566374_predicted	AI235236			0	0	-1.77681	-1.82301
1390215_at	0	Transcribed locus	Rn.25184	Rn.25184	---	AI235499			-1.65678	0	0	0
1373207_at	0	Transcribed locus	Rn.8190	Rn.8190	---	AI235503			1.90156	2.44025	0	0
1372318_at	0	Transcribed locus, strongly similar to NP_035560.1 synuclein, gamma [Mus musculus]	Rn.7416	Rn.147228	---	AI235528			0	0	0	-1.41667
1373960_at	rc_AI235631_at	similar to transmembrane protein induced by tumor necrosis factor alpha	Rn.6288	Rn.6288	RGD1311474	AI235631	0	0	-1.48875	0	0	0	0
1372190_at	0	Aquaporin 4	Rn.36859	Rn.90091	Aqp4	AI235942			0	0	0	-1.85154
1371518_at	0	Nidogen 1	Rn.7991	Rn.105658	Nid1	AI235948			0	0	2.15681	1.78475
1390651_at	0	similar to KIAA1161 protein (predicted)	Rn.25498	Rn.106115	RGD1309821_predicted	AI236271			-1.46115	0	0	0
1388898_at	rc_AI236601_at	heat shock 105kDa/110kDa protein 1	Rn.37805	Rn.37805	Hsph1	AI236601	-1.61884	0	-2.11452	0	0	0	0
1372287_at	0	Myotubularin related protein 6 (predicted)	Rn.11877	Rn.11877	Mtmr6_predicted	AI236780			0	0	-1.4369	0
1373996_at	0	Transcribed locus	Rn.11426	Rn.11426	---	AI236940			-1.59995	-1.67011	0	0
1375336_at	rc_AI007820_s_at	heat shock 90kDa protein 1, beta	Rn.787	Rn.98667	Hspcb	AI237389	0	0	-1.70876	0	0	0	0
1375335_at	rc_AI008074_s_at	heat shock 90kDa protein 1, beta	Rn.787	Rn.98667	Hspcb	AI237389	0	0	-1.81198	0	0	0	0
1375519_at	rc_AI178971_at	globin, alpha	Rn.11229	Rn.163132	LOC287167	AI237401	0	0	0	0	0	0	2.03512
1389362_at	rc_AA799812_g_at	protein tyrosine phosphatase, non-receptor type 3	Rn.22271	---	Ptpn3	AI317821	0	0	0	0	0	-1.69279	0
1374043_at	0	GRAM domain containing 3	Rn.16174	Rn.53932	Gramd3	AI317841			0	0	-1.4261	0
1389662_at	0	WNK lysine deficient protein kinase 4	Rn.12652	Rn.162189	Wnk4	AI406290			0	0	0	-1.46361
1389219_at	0	Similar to serine/threonine kinase	Rn.38767	Rn.101953	LOC498312	AI406322			0	-1.47953	0	0
1373776_at	0	---	---	---	---	AI406341			0	0	0	-1.7384
1372692_at	rc_H31144_at	tyrosine kinase, non-receptor, 2	Rn.7212	Rn.98335	Tnk2	AI406490	0	0	0	0	-1.50373	-1.53777	0
1373369_at	0	Retinoic acid induced 17 (predicted)	Rn.1712	Rn.1712	Rai17_predicted	AI406500			-1.50791	0	0	0
1374529_at	0	---	---	---	---	AI406660			0	0	-1.51721	0
1372056_at	rc_AA892557_at	CKLF-like MARVEL transmembrane domain containing 6	Rn.2418	Rn.98431	Cmtm6	AI406687	1.61141	0	2.23773	1.65368	0	0	0
1374709_at	0	Transcribed locus	Rn.19878	Rn.19878	---	AI406795			0	0	0	1.46092
1374375_at	0	Similar to 2610034M16Rik protein (predicted)	Rn.13689	Rn.13689	RGD1560925_predicted	AI406903			1.58338	0	0	0
1388395_at	rc_AA893235_at	G0/G1 switch gene 2	Rn.1040	Rn.1040	G0s2	AI406939	0	0	0	0	0	1.47637	0
1373908_at	0	---	---	---	---	AI407002			1.59479	0	0	-2.76743
1390281_a_at	0	coenzyme Q10 homolog A (yeast) (predicted)	Rn.25373	Rn.25373	Coq10a_predicted	AI407062			-1.45198	-1.78367	0	0
1389333_at	0	---	---	---	---	AI407074			0	-1.61589	0	0
1372672_at	0	quinolinate phosphoribosyltransferase	Rn.9220	Rn.9220	Qprt	AI407095			0	0	1.75853	1.93778
1376944_at	0	Prolactin receptor	Rn.25476	Rn.9757	Prlr	AI407163			-8.36902	-7.86264	4.3416	6.19681
1377351_at	0	sushi domain containing 3 (predicted)	Rn.3005	Rn.3005	Susd3_predicted	AI407337			0	0	-1.76387	-1.49033
1373110_at	0	Transcribed locus	Rn.1452	Rn.1452	---	AI407487			0	0	3.09914	3.48361
1388698_at	0	extracellular matrix protein 1	Rn.15	Rn.97792	Ecm1	AI407838			0	0	1.45097	1.60822
1376733_at	0	immunoglobulin superfamily, member 11	Rn.20210	Rn.154553	Igsf11	AI407898			0	0	1.47121	1.62866
1371480_at	0	RGD1561797 (predicted)	Rn.91	Rn.119060	RGD1561797_predicted	AI407985			1.84493	0	0	0
1374957_at	0	similar to ribosomal protein L27a (predicted)	Rn.20437	Rn.160597	RGD1560633_predicted	AI408197			0	0	0	1.42458
1374491_at	0	CKLF-like MARVEL transmembrane domain containing 8	Rn.8312	Rn.103184	Cmtm8	AI408279			0	0	0	-1.48618
1388440_at	0	anterior pharynx defective 1b homolog (C. elegans)	Rn.6501	Rn.103390	Aph1b	AI408482			0	1.64286	-1.42691	0
1389521_at	rc_AA799539_at	influenza virus NS1A binding protein (predicted)	Rn.36174	Rn.36174	Ivns1abp_predicted	AI408553	0	0	0	1.56183	0	0	0
1389827_at	rc_AI044488_at	Ferredoxin 1	Rn.6946	Rn.6946	Fdx1	AI408556	-1.97791	0	0	0	0	0	0
1374752_at	rc_AI639149_s_at	Transcribed locus	Rn.18295	Rn.18295	---	AI408734	1.71041	0	1.57673	1.84522	0	0	0
1367733_at	X58294_at	carbonic anhydrase 2	Rn.26083	Rn.26083	Ca2	AI408948	-1.553	0	0	-1.87046	0	0	0
1372443_at	0	low density lipoprotein receptor-related protein 11 (predicted)	Rn.54164	Rn.40930	Lrp11_predicted	AI409038			0	-1.75831	0	0
1374778_at	0	---	---	---	---	AI409046			0	1.45221	0	0
1372261_at	rc_AA891737_at	Transcribed locus	Rn.3650	Rn.3650	---	AI409067	0	0	0	1.65267	0	0	0
1373078_at	0	Transcribed locus	Rn.8222	Rn.8222	---	AI409271			0	0	0	1.69201
1373546_at	0	Putative UA20 protein	Rn.23959	Rn.144675	Ua20	AI409922			1.47509	0	0	0
1390172_at	0	dehydrogenase E1 and transketolase domain containing 1	Rn.13539	Rn.13539	Dhtkd1	AI409946			1.77595	0	0	0
1372455_at	0	transmembrane 4 superfamily member 12	Rn.2146	Rn.2146	Tm4sf12	AI410264			0	0	-1.46828	-1.76736
1373978_at	0	nuclear cap binding protein subunit 1, 80kDa	Rn.13482	Rn.13482	Ncbp1	AI410277			0	0	0	1.48631
1383058_at	rc_AA891054_at	Transcribed locus, weakly similar to NP_198672.1 ATP binding / kinase/ protein kinase/ protein serine/threonine kinase/ protein-tyrosine kinase/ structural constituent of cell wall [Arabidopsis thaliana]	Rn.4287	Rn.4287	---	AI410438	0	0	0	0	0	1.69783	0
1376789_at	0	Similar to Myosin light chain kinase 2, skeletal/cardiac muscle (MLCK2) (predicted)	Rn.43838	Rn.132981	RGD1305801_predicted	AI410679			0	0	1.53215	1.80511
1372591_at	0	transmembrane protein 11 (predicted)	Rn.12974	Rn.12974	Tmem11_predicted	AI410700			-1.63734	-1.54763	0	0
1389541_at	0	Transcribed locus	Rn.30148	Rn.30148	---	AI410836			0	0	-2.15819	-2.47177
1390664_at	0	---	---	---	---	AI410837			0	0	0	-1.51066
1390647_at	0	Putative homeodomain transcription factor 2 (predicted)	Rn.18302	Rn.18302	Phtf2_predicted	AI410924			1.65445	0	0	0
1377573_at	rc_AA892953_s_at	carbonic anhydrase VB, mitochondrial	Rn.22441	Rn.22441	Ca5b	AI411132	0	0	0	0	0	1.52991	0
1375367_at	0	PDZ and LIM domain 2	Rn.22348	Rn.105730	Pdlim2	AI411212			0	0	1.50156	1.97131
1372920_at	0	---	---	---	---	AI411345			0	-1.41639	-1.48706	0
1374060_at	0	Transcribed locus	Rn.28354	Rn.28354	---	AI411374			0	0	0	-1.41564
1372564_at	0	Transcribed locus	Rn.6783	Rn.164554	---	AI411375			0	-1.56393	0	0
1371380_at	rc_AA799598_at	pyruvate dehydrogenase E1 alpha 1	Rn.3655	Rn.3655	Pdha1	AI411413	0	0	0	0	-1.51411	-1.50265	0
1371455_at	0	phosphomannomutase 1	Rn.2969	Rn.2969	Pmm1	AI411429			0	0	0	-1.43429
1377037_at	0	similar to peroxisomal long chain acyl-CoA thioesterase Ia (predicted)	Rn.16025	---	RGD1564089_predicted	AI411493			-2.31887	0	0	0
1376977_at	0	Prostaglandin E receptor 3 (subtype EP3)	Rn.44081	Rn.10361	Ptger3	AI411541			1.7401	0	0	0
1372248_at	0	sestrin 1 (predicted)	Rn.17204	Rn.22395	Sesn1_predicted	AI411742			0	0	0	1.55331
1379996_at	0	Transcribed locus, weakly similar to XP_580018.1 PREDICTED: hypothetical protein XP_580018 [Rattus norvegicus]	Rn.4087	Rn.164361	---	AI411753			1.77325	1.6417	0	0
1376007_at	0	Tp53rk binding protein	Rn.19429	Rn.19429	Tprkb	AI411772			0	0	1.52348	0
1373959_at	0	protein phosphatase 2 (formerly 2A), regulatory subunit A (PR 65), beta isoform	Rn.44047	Rn.163017	Ppp2r1b	AI411788			-2.26948	-2.80215	0	0
1371470_at	rc_AA874874_at	Alcohol dehydrogenase 4 (class II), pi polypeptide	Rn.3157	Rn.98159	Adh4	AI411895	-1.4754	0	0	-1.74941	0	0	0
1389649_at	0	Transcribed locus	Rn.12537	Rn.12537	---	AI411897			0	-1.46541	0	0
1373990_at	0	solute carrier family 7 (cationic amino acid transporter, y+ system), member 12 /// similar to solute carrier family 7 (cationic amino acid transporter, y+ system), member 12	Rn.34357	Rn.154696	Slc7a12 /// LOC361914	AI411935			0	0	-3.96139	-2.54061
1371886_at	0	carnitine acetyltransferase	Rn.6249	Rn.6249	Crat	AI411979			-1.80184	0	0	0
1372426_at	0	ADAMTS-like 4	Rn.2446	Rn.62115	Adamtsl4	AI411997			-1.46328	0	0	0
1374935_at	0	Transcribed locus	Rn.17648	Rn.17648	---	AI412099			0	0	-13.3692	-29.4065
1388679_at	0	TBC1 domain family, member 14	Rn.6099	Rn.105661	Tbc1d14	AI412244			1.5297	0	0	0
1375658_at	0	Transcribed locus	Rn.22768	Rn.22768	---	AI412317			-1.50944	0	0	0
1373829_at	0	Transcribed locus	Rn.9186	Rn.165092	---	AI412658			0	-1.53003	0	-1.42863
1376619_at	0	Transcribed locus	Rn.7945	Rn.164674	---	AI412803			-1.7964	0	0	0
1373201_at	0	Dihydrolipoamide branched chain transacylase E2	Rn.8820	Rn.79735	Dbt	AI412898			0	0	0	-1.47917
1373448_at	0	acylphosphatase 1, erythrocyte (common) type (predicted)	Rn.3465	Rn.3465	Acyp1_predicted	AI413052			0	1.57711	1.64768	0
1371076_at	K00996mRNA_s_at	Cytochrome P450, family 2, subfamily b, polypeptide 2	Rn.2287	---	Cyp2b2	AI454613	0	0	3.64529	0	0	-11.7515	0
1390419_a_at	0	---	---	---	---	AI454905			0	0	0	-1.60465
1382061_at	rc_AI639504_at	lactate dehydrogenase D	Rn.43996	Rn.163408	Ldhd	AI501131	1.84761	1.64318	2.14543	1.78125	0	0	0
1374555_at	0	acyl-Coenzyme A binding domain containing 6	Rn.27349	Rn.27349	Acbd6	AI501425			-2.5258	0	0	0
1391808_at	rc_H33619_at	Transcribed locus	Rn.14864	Rn.14864	---	AI535140	0	0	-1.45983	-2.32337	0	0	0
1384334_at	M12335expandedCDS_s_at	---	---	---	---	AI547761	0	0	0	0	0	-4.49762	0
1376996_at	0	Transcribed locus	Rn.42983	Rn.42983	---	AI556018			0	0	-4.86608	-2.77153
1374366_at	0	solute carrier family 39 (zinc transporter), member 4 (predicted)	Rn.7960	Rn.7960	Slc39a4_predicted	AI556941			1.68052	0	0	-1.53295
1376448_at	0	WD repeat and FYVE domain containing 1	Rn.31294	Rn.8557	Wdfy1	AI575081			0	-1.68647	0	0
1393397_at	M23721_at	carboxypeptidase A2 (pancreatic) (predicted)	Rn.17687	Rn.101694	Cpa2_predicted	AI576488	-3.27942	-1.94172	-4.82143	-12.2476	0	0	0
1398936_at	rc_AA891935_at	eukaryotic translation initiation factor 2, subunit 3, structural gene X-linked	Rn.2057	Rn.87025	Eif2s3x	AI598546	0	0	-1.69502	-1.48207	-1.5153	-1.75911	0
1389177_at	0	PERP, TP53 apoptosis effector (predicted)	Rn.17238	Rn.101762	Perp_predicted	AI598971			1.55787	0	0	0
1390305_at	0	protein kinase C binding protein 1	Rn.23808	Rn.161869	Prkcbp1	AI599263			0	-1.44494	0	0
1371448_at	0	CDNA clone IMAGE:7303896	Rn.11514	Rn.96020	---	AI599295			0	-1.52438	0	0
1388792_at	0	growth arrest and DNA-damage-inducible 45 gamma	Rn.16950	Rn.16950	Gadd45g	AI599423			0	2.03228	0	-2.00363
1377223_at	0	Wilms tumor 1	Rn.14977	Rn.92531	Wt1	AI599621			0	0	0	-1.58324
1373531_at	0	cleavage and polyadenylation specific factor 1, 160kDa (predicted)	Rn.40455	Rn.40455	Cpsf1_predicted	AI600198			0	0	-1.44317	0
1375716_at	0	interferon gamma receptor 2 (predicted)	Rn.23508	Rn.23305	Ifngr2_predicted	AI602715			-1.55036	0	0	0
1382105_at	0	guanine nucleotide binding protein, beta 5	Rn.23042	Rn.23042	Gnb5	AI603217			-1.44683	0	0	0
1375869_at	0	unc-51-like kinase 1 (mapped)	Rn.24509	Rn.24509	Ulk1_mapped	AI603439			0	-1.45633	0	0
1381331_at	rc_AI638953_at	chemokine-like factor super family 1	Rn.43498	Rn.163394	Cklfsf1	AI638953	0	0	0	0	-1.61454	-4.73347	0
1378753_at	rc_AI638971_at	thiopurine methyltransferase	Rn.891	Rn.31429	Tpmt	AI638971	0	0	0	0	0	-1.43693	0
1377013_at	rc_AI639108_at	---	---	---	---	AI639108	0	0	0	0	0	1.51539	0
1391428_at	rc_AI639162_at	Transcribed locus	Rn.28326	Rn.28326	---	AI639162	0	0	0	0	0	1.42283	0
1391981_at	rc_AI639181_at	Transcribed locus	Rn.43313	Rn.131203	---	AI639181	0	0	0	1.49537	0	0	0
1375030_at	rc_AI639285_at	Transcribed locus	Rn.28077	Rn.28077	---	AI639285	0	0	0	0	0	-1.49451	0
1377713_at	rc_AI639381_at	checkpoint suppressor 1 (predicted)	Rn.37862	Rn.105640	Ches1_predicted	AI639381	0	0	-1.70713	0	0	0	0
1386212_at	rc_AI639523_at	spectrin alpha 1	Rn.44157	Rn.44157	Spna1	AI639523	0	0	0	0	-3.06166	-2.66196	0
1372390_at	0	Transcribed locus	Rn.22874	Rn.49740	---	AI710604			-1.81674	-1.92694	0	-1.48498
1368103_at	0	ATP-binding cassette, sub-family G (WHITE), member 1	Rn.8398	Rn.8398	Abcg1	AI712719			0	0	0	-1.44882
1388644_at	0	Monoglyceride lipase	Rn.40396	Rn.40396	Mgll	AI713204			0	0	1.42764	0
1377076_at	0	Transcribed locus	Rn.24258	Rn.167389	---	AI716131			1.56901	0	0	0
1373970_at	rc_AA892986_at	similar to RIKEN cDNA 9230117N10	Rn.1927	Rn.106849	RGD1311155	AI716248	-1.81667	0	0	-2.3964	0	0	0
1371803_at	0	GM2 ganglioside activator protein	Rn.11732	Rn.98783	Gm2a	AI717483			1.49547	0	0	-1.49567
1398408_at	0	---	---	---	---	AI948410			0	0	-9.23569	-33.9755
1370894_at	AJ011811_at	claudin 7	Rn.32259	Rn.32259	Cldn7	AJ011811	0	0	0	0	0	-1.8406	0
1388213_a_at	0	RT1 class Ib, locus S3	Rn.40130	---	RT1-S3	AJ243973			1.6894	0	0	0
1371123_x_at	0	RT1 class Ib, locus S3	Rn.40130	---	RT1-S3	AJ243973			1.66842	0	0	0
1371012_at	rc_AA893239_at	phytanoyl-CoA 2-hydroxylase 2	Rn.21425	Rn.21425	Phyh2	AJ245707	0	0	0	0	0	1.66064	0
1369730_a_at	0	glial cell line derived neurotrophic factor family receptor alpha 4	Rn.64500	Rn.162721	Gfra4	AJ294475			0	0	0	-1.70666
1369509_a_at	0	alpha-1-B glycoprotein	Rn.53990	Rn.53990	A1bg	AJ302031			-82.7088	-172.463	0	0
1368692_a_at	D10262_at	choline kinase alpha	Rn.10985	Rn.10985	Chka	AW140851	0	-1.5858	0	0	0	0	0
1393414_at	rc_AI639238_at	Transcribed locus	Rn.43584	Rn.169206	---	AW142650	-2.55037	-3.20152	-3.35077	-2.97394	0	0	0
1393894_at	rc_AA893011_at	cytochrome P450, 4a12	Rn.22720	Rn.10034	Cyp4a12	AW142784	0	0	0	0	0	-1.96625	0
1389161_at	0	Transcribed locus	Rn.8238	Rn.8238	---	AW144193			0	0	0	1.66019
1368512_a_at	0	glutamyl aminopeptidase	Rn.53979	Rn.162610	Enpep	AW144216			0	0	0	1.42529
1393933_at	0	sortilin-related receptor, L(DLR class) A repeats-containing (predicted)	Rn.25122	Rn.92871	Sorl1_predicted	AW144823			1.79813	2.07661	0	0
1373150_at	0	catechol-O-methyltransferase domain containing 1 (predicted)	Rn.7399	Rn.7399	Comtd1_predicted	AW251225			1.47215	0	0	0
1373850_at	0	X Kell blood group precursor related family member 8 homolog /// sphingomyelin phosphodiesterase, acid-like 3B	Rn.12679	Rn.13596	Xkr8 /// Smpdl3b	AW251315			0	0	0	-1.67805
1388273_at	0	Ly6-C antigen /// similar to Ly6-B antigen gene /// lymphocyte antigen 6 complex, locus A (predicted)	Rn.11287	Rn.79295	Ly6c /// LOC300024 /// Ly6a_predicted	AW251927			0	0	-1.50715	-3.03615
1376379_a_at	0	similar to RIKEN cDNA 2310004I24 gene	Rn.41221	Rn.163104	RGD1309906	AW252141			-1.49536	0	0	0
1388611_at	0	transcription elongation factor A (SII), 3	Rn.11547	Rn.11547	Tcea3	AW252817			1.49783	1.46273	0	0
1389368_at	rc_AA893357_at	Cnksr family member 3	Rn.19948	Rn.137681	Cnksr3	AW253242	0	0	-1.78662	0	0	0	0
1376185_at	0	kinesin family member C1	Rn.38181	Rn.38181	Kifc1	AW253880			0	0	2.52984	4.36484
1376137_at	0	pleckstrin homology domain containing, family B (evectins) member 2 (predicted)	Rn.44709	Rn.1410	Plekhb2_predicted	AW254369			0	-1.57765	0	0
1376537_at	0	Similar to Tyrosine-protein phosphatase, non-receptor type 3 (Protein-tyrosine phosphatase H1) (PTP-H1)	Rn.20486	Rn.22271	LOC500465	AW435010			0	0	0	-1.44559
1390662_at	0	Ab2-427	Rn.20976	Rn.20976	LOC500084	AW435169			-6.72686	-13.4668	-1.55922	-2.49847
1389307_at	0	similar to Amyloid beta (A4) precursor-like protein 1 (predicted)	Rn.7609	---	RGD1561211_predicted	AW435479			0	0	1.90407	2.24409
1375224_at	0	pleckstrin homology-like domain, family A, member 3	Rn.17905	Rn.17905	Phlda3	AW520812			0	2.08725	0	0
1368897_at	AF042499_at	MAD homolog 7 (Drosophila)	Rn.29980	Rn.29980	Madh7	AW521447	0	0	0	-1.42868	0	0	0
1390648_at	0	Hect (homologous to the E6-AP (UBE3A) carboxyl terminus) domain and RCC1 (CHC1)-like domain (RLD) 2 (predicted)	Rn.28217	Rn.28217	Herc2_predicted	AW523544			0	0	0	-1.43826
1388146_at	0	Brain Ntab mRNA sequence	Rn.25058	Rn.25058	---	AW523578			-1.99938	0	0	0
1373345_at	0	adhesion molecule with Ig like domain 2	Rn.41377	Rn.98123	Amigo2	AW523747			0	-1.56604	0	0
1377046_at	0	Transcribed locus	Rn.45844	Rn.169448	---	AW524407			0	0	0	-1.57264
1390145_at	0	Transcribed locus	Rn.17861	Rn.160159	---	AW524532			2.16525	5.29227	0	0
1390865_at	rc_AI639118_at	similar to Ca2+-dependent activator for secretion protein 2 (predicted)	Rn.45812	Rn.91746	RGD1559440_predicted	AW524822	0	0	0	0	1.41943	1.43129	0
1373536_at	0	---	---	---	---	AW525196			0	0	-5.08164	-2.42944
1390587_x_at	0	---	---	---	---	AW525862			1.45219	0	0	0
1374635_at	0	CDNA clone IMAGE:7932607	Rn.24184	Rn.167316	---	AW527151			-1.55912	0	0	0
1373757_at	0	FLN29 gene product	Rn.16272	Rn.16272	Fln29	AW529298			0	-1.60706	0	0
1389697_at	0	Transcribed locus	Rn.45060	Rn.124511	---	AW529759			0	0	-1.4899	-1.5689
1373944_at	0	Transcribed locus	Rn.16273	Rn.16273	---	AW530292			-1.61225	-2.44263	0	0
1389906_at	rc_H33426_g_at	farnesyl diphosphate farnesyl transferase 1	Rn.21071	Rn.154404	Fdft1	AW530769	0	0	0	0	-2.04556	-2.2362	-1.76574
1390722_at	0	---	---	---	---	AW531272			-1.54986	0	0	0
1374327_at	0	Transcribed locus	Rn.25002	Rn.25002	---	AW531530			0	0	0	-1.4908
1373748_at	0	PDZ domain containing RING finger 3 (predicted)	Rn.3111	Rn.3111	Pdzrn3_predicted	AW532566			0	-1.4976	0	0
1388741_at	0	---	---	---	---	AW533234			0	1.6422	0	0
1379458_at	rc_AA893165_at	Transcribed locus	Rn.39343	Rn.39343	---	AW533900	0	0	0	0	-2.20611	-3.63675	0
1367687_a_at	rc_AA799575_f_at	peptidylglycine alpha-amidating monooxygenase	Rn.1121	Rn.1121	Pam	AW534339	0	0	0	0	-1.47664	0	0
1376782_at	0	Transcribed locus	Rn.19746	Rn.147123	---	AW915083			0	0	0	-1.56992
1389311_at	0	Transcribed locus	Rn.22244	Rn.22244	---	AW915161			0	0	0	-1.50549
1376763_at	0	Transcribed locus	Rn.6906	Rn.6906	---	AW915423			0	0	-3.78206	-2.73546
1373083_at	0	phosphatidic acid phosphatase type 2 domain containing 2	Rn.7335	Rn.7335	Ppapdc2	AW915681			-1.60323	-1.79728	0	0
1375851_at	0	kelch-like 8 (Drosophila) (predicted)	Rn.6788	Rn.6788	Klhl8_predicted	AW916023			0	0	1.51028	1.43716
1376795_at	0	phosphoinositide-3-kinase adaptor protein 1 (predicted)	Rn.15411	Rn.15411	Pik3ap1_predicted	AW916092			-1.5163	0	0	0
1372134_at	rc_AA799633_at	coiled-coil-helix-coiled-coil-helix domain containing 6 (predicted)	Rn.6212	Rn.6212	Chchd6_predicted	AW918650	0	0	1.46025	1.64646	0	0	0
1390422_at	0	PX domain containing serine/threonine kinase	Rn.28927	Rn.86175	Pxk	AW920759			0	0	-1.95307	-1.53547
1388798_at	0	ubiquitin-conjugating enzyme E2E 2 (UBC4/5 homolog, yeast)	Rn.15203	Rn.15203	Ube2e2	AW921519			0	0	-1.50853	-1.54346
1370728_at	0	interleukin 13 receptor, alpha 1	Rn.81210	Rn.162382	Il13ra1	AY044251			-1.50096	-2.32133	0	0
1371026_at	0	protein tyrosine phosphatase, receptor type, f polypeptide (PTPRF), interacting protein (liprin), alpha 4	Rn.42366	Rn.113621	Ppfia4	AY057064			0	0	0	1.56934
1369693_a_at	U15098_at	solute carrier family 1 (glial high affinity glutamate transporter), member 2	Rn.10240	Rn.10240	Slc1a2	AY069978	0	0	-1.97519	0	0	0	0
1370336_at	0	pregnancy-induced growth inhibitor	Rn.15599	Rn.15599	Okl38	AY081218			0	0	-1.46035	0
1370583_s_at	M81855_at	ATP-binding cassette, sub-family B (MDR/TAP), member 1 /// ATP-binding cassette, sub-family B (MDR/TAP), member 1A	Rn.82691	Rn.154810	Abcb1 /// Abcb1a	AY082609	0	0	0	-1.93891	-2.20328	-2.00756	0
1370320_at	0	MAWD binding protein	Rn.2417	Rn.2417	Mawbp	AY083160			1.5524	0	0	0
1375193_at	0	low density lipoprotein receptor-related protein 11 (predicted)	Rn.22159	Rn.40930	Lrp11_predicted	BE095528			0	-2.01817	0	0
1373872_at	0	Transcribed locus, strongly similar to XP_574462.1 PREDICTED: similar to hypothetical protein C230069C04 [Rattus norvegicus]	Rn.17906	Rn.17906	---	BE096535			0	0	0	-1.4378
1387877_at	0	formiminotransferase cyclodeaminase	Rn.20140	Rn.20140	Ftcd	BE096729			0	0	2.01767	2.01225
1377183_at	0	Similar to WW-domain oxidoreductase (predicted)	Rn.25482	Rn.25482	RGD1564231_predicted	BE098555			0	0	0	-1.60829
1374474_at	0	Transcribed locus, weakly similar to XP_524153.1 PREDICTED: similar to ribosomal protein L18a; 60S ribosomal protein L18a [Pan troglodytes]	Rn.11746	Rn.11746	---	BE099085			0	-1.48793	0	0
1373516_at	0	Transcribed locus	Rn.1958	Rn.54275	---	BE099830			0	0	0	-1.69331
1390164_at	0	Transcribed locus	Rn.23225	Rn.23225	---	BE099850			0	0	1.82721	1.57727
1374349_at	0	Transcribed locus	Rn.26671	Rn.165334	---	BE099937			0	-1.47978	-1.73576	0
1376153_at	0	Transcribed locus	Rn.22233	Rn.22233	---	BE102621			0	0	0	-1.47447
1371020_at	0	RIM binding protein 2	Rn.54192	Rn.125162	Rimbp2	BE102826			0	0	2.5763	1.62782
1375962_at	0	Transcribed locus	Rn.19777	Rn.48946	---	BE102925			0	0	0	-1.43864
1372728_at	0	Sortilin 1	Rn.18004	Rn.11286	Sort1	BE103745			0	0	0	-1.53124
1374276_at	0	Transcribed locus	Rn.26660	Rn.166598	---	BE104102			0	2.33104	0	1.56171
1390423_at	rc_AA800029_at	pam, highwire, rpm 1 (predicted)	Rn.13538	Rn.13538	Phr1_predicted	BE104245	0	0	0	1.41869	0	0	0
1383185_at	rc_AI639088_s_at	Transcribed locus, strongly similar to XP_580113.1 PREDICTED: hypothetical protein XP_580113 [Rattus norvegicus]	Rn.15956	Rn.152578	---	BE105131	0	0	0	0	0	-1.41747	0
1376653_at	0	putative homeodomain transcription factor 1	Rn.22952	Rn.22952	Phtf1	BE106772			1.59249	1.66039	0	0
1376747_at	0	Membrane associated guanylate kinase 1 b NT-short isoform	Rn.19465	Rn.95239	LOC500261	BE107075			0	0	0	-1.55468
1390378_at	0	---	---	---	---	BE107173			-1.65673	0	0	0
1389735_at	0	Transcribed locus	Rn.51151	Rn.51151	---	BE107296			0	0	0	-2.74851
1371043_a_at	AJ001641_at	POU domain, class 3, transcription factor 3	Rn.11354	Rn.11354	Pou3f3	BE107327	0	0	0	0	-1.6894	-1.74653	0
1371412_a_at	0	Neuronal regeneration related protein	Rn.8180	Rn.162297	Nrep	BE107450			11.008	5.35268	2.87231	0
1367668_a_at	M15114_g_at	stearoyl-Coenzyme A desaturase 2	Rn.2627	Rn.83595	Scd2	BE107760	0	0	0	-4.72926	-2.23108	-4.32504	0
1386889_at	0	stearoyl-Coenzyme A desaturase 2	Rn.2627	Rn.83595	Scd2	BE107760			0	0	-2.1763	-3.19009
1376129_at	0	Transcribed locus, moderately similar to XP_580018.1 PREDICTED: hypothetical protein XP_580018 [Rattus norvegicus]	Rn.21609	Rn.21609	---	BE108174			-2.06705	0	0	0
1398448_at	0	Thymic stromal cotransporter (predicted)	Rn.20842	Rn.20842	Tscot_predicted	BE108346			0	-1.52136	0	0
1389486_at	0	Transcribed locus	Rn.22499	Rn.166955	---	BE108354			0	0	0	-1.42744
1390403_at	0	similar to CG8312-PA	Rn.23416	Rn.23416	RGD1304790	BE108405			-1.42363	0	0	0
1373752_at	0	DEP domain containing 5 (predicted)	Rn.51496	Rn.163257	Depdc5_predicted	BE108494			-1.46714	0	0	0
1398951_at	0	similar to KIAA1007 protein; adrenal gland protein AD-005	Rn.25167	Rn.56498	RGD1308009	BE109021			0	0	-1.50484	-1.6114
1372820_at	rc_AA875060_at	Transcribed locus	Rn.3225	Rn.3225	---	BE109102	0	0	0	0	-1.75457	-1.90692	0
1372869_at	0	GTP binding protein 4	Rn.8867	Rn.96111	Gtpbp4	BE109202			0	0	4.40915	6.66001
1374637_at	0	---	---	---	---	BE109510			0	-1.56805	0	0
1373011_at	0	hypothetical protein LOC619558	Rn.1498	Rn.162560	LOC619558	BE109520			0	0	1.56347	0
1372288_at	0	similar to D11Bwg0280e protein	Rn.6378	Rn.6378	RGD1309256	BE109521			0	1.65322	0	0
1375215_x_at	0	pyroglutamyl-peptidase I	Rn.23058	Rn.98380	Pgpep1	BE109558			-1.91276	0	0	0
1371807_at	0	similar to apoptosis related protein APR-3; p18 protein (predicted)	Rn.3206	Rn.3206	RGD1311605_predicted	BE110607			0	0	-1.5521	0
1373321_at	rc_AA858590_at	Transcribed locus	Rn.96	Rn.96	---	BE111682	0	0	0	0	0	1.44991	0
1371786_at	0	tripartite motif protein 35	Rn.3303	Rn.153980	Trim35	BE111791			0	0	1.44937	0
1383654_a_at	rc_AA891965_at	similar to fructosamine-3-kinase (predicted)	Rn.14724	Rn.14724	Fnsk_predicted	BE112523	0	0	0	0	0	1.44623	0
1389220_at	rc_AA858630_at	---	---	---	---	BE112918	0	0	0	0	0	-1.62945	0
1399060_at	0	Transcribed locus	Rn.8013	Rn.8013	---	BE113005			-1.51719	0	0	0
1388874_at	0	Transcribed locus	Rn.12182	Rn.12182	---	BE113032			-1.42283	0	0	0
1374417_at	0	Siah binding protein 1; FBP interacting repressor; pyrimidine tract binding splicing factor; Ro ribonucleoprotein-binding protein 1	Rn.22424	Rn.96174	Siahbp1	BE113111			0	0	0	-1.56041
1373479_at	0	Protein phosphatase 3, catalytic subunit, alpha isoform	Rn.18679	Rn.6866	Ppp3ca	BE113127			0	-1.54079	0	0
1372110_at	0	Similar to hypothetical protein (predicted)	Rn.9179	Rn.163253	RGD1305269_predicted	BE113148			0	0	1.63093	0
1390622_at	0	Transcribed locus	Rn.32200	Rn.146565	---	BE113149			-3.35213	-5.29545	0	0
1389844_at	rc_AI136977_g_at	FK506 binding protein 4	Rn.23741	Rn.162795	Fkbp4	BE113154	0	0	-1.68313	0	0	0	0
1375460_at	0	similar to hypothetical protein FLJ30656 (predicted)	Rn.12010	Rn.130804	RGD1309441_predicted	BE113248			1.61139	0	0	0
1373888_at	0	adaptor-related protein complex 3, beta 1 subunit (predicted)	Rn.11685	Rn.11685	Ap3b1_predicted	BE113312			0	-1.50229	0	0
1372512_at	0	syntaxin 18	Rn.16521	Rn.53006	Stx18	BE113340			0	1.49699	0	0
1375925_at	0	Transcribed locus	Rn.40519	Rn.66757	---	BE113449			1.47079	2.15662	0	0
1384301_at	rc_AA893206_at	Similar to Kelch-like protein 3 (predicted)	Rn.3665	Rn.3665	RGD1565218_predicted	BE113571	0	0	0	0	0	-1.72437	0
1374142_at	0	similar to RIKEN cDNA E130201N16 (predicted)	Rn.37820	Rn.37820	RGD1311589_predicted	BE113624			-1.74015	0	0	0
1372336_at	0	---	---	---	---	BE115454			-1.42821	0	0	0
1388108_at	0	ELOVL family member 6, elongation of long chain fatty acids (yeast)	Rn.34393	Rn.46942	Elovl6	BE116152			-1.48928	0	0	-1.45354
1390437_at	0	Transcribed locus	Rn.14619	Rn.166551	---	BE116385			0	0	0	1.52307
1390380_at	0	Transcribed locus, moderately similar to XP_573674.1 PREDICTED: similar to U2 small nuclear ribonucleoprotein auxiliary factor 35 kDa subunit related-protein 1 (U2(RNU2) small nuclear RNA auxillary factor 1-like 1) (SP2) [Rattus norvegicus]	Rn.19682	Rn.164798	---	BE116633			-1.87175	0	0	0
1371091_at	0	unknown protein	Rn.10718	Rn.10718	LOC207125	BE118080			-1.73401	0	0	-1.63368
1374432_at	0	---	---	---	---	BE118251			-2.02416	-2.21708	0	0
1370981_at	AF016387_at	retinoid X receptor gamma	Rn.8808	Rn.40816	Rxrg	BE118450	0	0	0	-1.44918	0	0	0
1388825_at	0	Transcribed locus	Rn.17753	Rn.156065	---	BE119400			-2.02898	-1.91763	0	0
1376554_at	0	TatD DNase domain containing 1 (predicted)	Rn.7456	Rn.79171	Tatdn1_predicted	BE121079			0	0	0	-1.45774
1388547_at	0	claudin 4	Rn.6830	Rn.6830	Cldn4	BE328951			0	0	0	-1.41704
1389567_at	0	SREBP cleavage activating protein (predicted)	Rn.1704	Rn.99548	Scap_predicted	BE329208			0	0	0	-1.47422
1389990_at	0	Similar to Gene model 609 (predicted)	Rn.54045	Rn.162051	RGD1563727_predicted	BE329244			0	0	0	-2.47897
1389396_at	0	---	---	---	---	BE329273			0	0	1.80714	1.7399
1374354_at	0	RGD1564003 (predicted)	Rn.48468	Rn.48468	RGD1564003_predicted	BE349704			0	0	0	1.71845
1368867_at	rc_H31692_at	eukaryotic translation initiation factor 2C, 2	Rn.35512	Rn.35512	Eif2c2	BF281131	0	0	0	-1.59157	0	0	0
1370163_at	X07944exon#1-12_s_at	ornithine decarboxylase 1	Rn.874	Rn.874	Odc1	BF281299	0	0	0	0	0	-1.55801	0
1372770_at	rc_AA892921_at	---	---	---	---	BF281357	1.50893	1.7364	0	1.67706	-1.77013	0	0
1371471_at	0	glioma tumor suppressor candidate region gene 2	Rn.8075	Rn.8075	Gltscr2	BF281741			0	-1.46223	0	0
1372095_at	0	Transcribed locus, weakly similar to XP_342574.1 PREDICTED: similar to Csr1 [Rattus norvegicus]	Rn.13742	Rn.165563	---	BF281867			-1.83211	0	0	0
1388883_at	0	polymerase (DNA-directed), delta 4	Rn.13249	Rn.104646	Pold4	BF281976			0	0	1.47483	0
1374061_at	0	CD302 antigen	Rn.34376	Rn.98436	Cd302	BF282054			0	0	1.82787	1.62872
1388107_at	0	protein phosphatase 2, regulatory subunit B, delta isoform	Rn.8898	Rn.116122	Ppp2r2d	BF282131			0	-1.67323	0	0
1375964_at	0	phosphoserine phosphatase	Rn.8734	Rn.8734	Psph	BF282282			0	0	0	1.46356
1388711_at	0	interleukin 13 receptor, alpha 1	Rn.2142	Rn.162382	Il13ra1	BF282650			0	-1.90025	0	0
1388136_at	0	translocase of inner mitochondrial membrane 9 homolog (yeast)	Rn.8459	---	Timm9	BF282660			0	1.66805	0	0
1389583_at	0	---	---	---	---	BF282712			0	0	0	-1.94213
1389358_at	0	Similar to serine/threonine kinase	Rn.28333	Rn.101953	LOC498312	BF282740			-1.50879	-1.42141	0	0
1372319_at	0	---	---	---	---	BF282811			-1.53064	0	0	0
1388567_at	0	THUMP domain containing 1	Rn.12345	Rn.12345	Thumpd1	BF282947			1.66546	1.91303	1.65353	1.5926
1376239_at	0	ATPase, H+ transporting, V1 subunit C, isoform 2	Rn.33759	Rn.145217	Atp6v1c2	BF283053			0	0	0	-1.41824
1390391_at	0	Transcribed locus	Rn.25327	Rn.25327	---	BF283381			0	0	0	-1.47861
1388583_at	0	chemokine (C-X-C motif) ligand 12	Rn.1456	Rn.54439	Cxcl12	BF283398			0	-1.69687	0	0
1376765_at	0	similar to maestro (predicted)	Rn.16360	Rn.16360	RGD1559803_predicted	BF283408			0	0	0	1.4291
1371782_at	0	nipsnap homolog 3A (C. elegans)	Rn.8287	Rn.8287	Nipsnap3a	BF283798			1.43164	0	0	0
1373631_at	0	RAP1, GTPase activating protein 1	Rn.18036	Rn.18036	Rap1ga1	BF284067			0	0	0	-1.42193
1377018_at	0	Similar to E430002G05Rik protein (predicted)	Rn.33642	Rn.33642	RGD1308745_predicted	BF284124			0	0	0	-1.93226
1390430_at	0	---	---	---	---	BF284190			2.09949	0	0	0
1373425_at	0	similar to CDC-like kinase 2	Rn.17201	Rn.17201	LOC365842	BF284224			0	0	0	2.17832
1374633_at	0	Transcribed locus	Rn.23149	Rn.23149	---	BF284700			0	0	-1.7738	-1.63959
1388778_at	0	Transcribed locus	Rn.17629	Rn.17629	---	BF284876			1.84516	0	-1.5693	-1.54243
1389179_at	rc_AA800243_at	cell death-inducing DNA fragmentation factor, alpha subunit-like effector A (predicted)	Rn.8171	Rn.8171	Cidea_predicted	BF284899	0	0	-1.64495	0	0	0	0
1389682_at	0	similar to RIKEN cDNA 2510006C20	Rn.7268	Rn.113823	RGD1309120	BF284967			1.53738	0	0	0
1376646_at	0	popeye domain containing 2	Rn.12330	Rn.145147	Popdc2	BF285164			-1.42346	0	0	0
1393474_at	0	sulfotransferase family, cytosolic, 2B, member 1 (predicted)	Rn.12882	Rn.100005	Sult2b1_predicted	BF285952			0	0	0	-1.84552
1374870_at	0	Procollagen, type XXVII, alpha 1	Rn.49762	Rn.53800	Col27a1	BF286402			0	1.46794	0	0
1373499_at	U77829mRNA_s_at	growth arrest specific 5	Rn.14733	Rn.14733	Gas5	BF287008	0	0	-1.59044	0	0	-1.49024	0
1370898_at	M81639_at	stannin	Rn.6147	Rn.6147	Snn	BF288101	0	0	0	0	-2.10614	-1.75402	0
1387868_at	L32132_at	lipopolysaccharide binding protein	Rn.48863	Rn.48863	Lbp	BF289368	0	0	-1.84802	0	0	0	0
1377079_a_at	rc_AA859700_g_at	protoporphyrinogen oxidase (predicted)	Rn.24738	Rn.24738	Ppox_predicted	BF386283	0	0	0	0	-1.46104	0	0
1377085_at	0	carbonic anhydrase 7 (predicted)	Rn.16248	Rn.16248	Car7_predicted	BF386665			0	0	0	1.50706
1377317_at	0	Similar to retinoic acid receptor beta-2 (predicted)	Rn.59964	Rn.72832	RGD1564152_predicted	BF390379			-1.51172	-1.93749	0	0
1389581_at	0	similar to RIKEN cDNA 9230117N10	Rn.51945	Rn.106849	RGD1311155	BF390510			0	-2.2743	0	0
1375815_at	0	Progressive ankylosis homolog (mouse)	Rn.63538	Rn.81030	Ank	BF391129			0	1.4951	0	0
1373777_at	0	Regulator of G-protein signaling 16	Rn.1141	Rn.1141	Rgs16	BF391820			-6.49483	-3.9092	0	0
1375080_at	0	Similar to expressed sequence AW491445 (predicted)	Rn.53414	Rn.137716	RGD1311842_predicted	BF392317			-1.56608	-1.60118	-1.58712	0
1374883_at	rc_AI639384_s_at	myotubularin related protein 7 (predicted)	Rn.12785	Rn.12785	Mtmr7_predicted	BF392344	0	0	0	-1.62297	0	0	0
1373773_at	0	glycoprotein m6a	Rn.34370	Rn.34370	Gpm6a	BF394166			1.87238	2.01925	0	0
1374557_at	0	CG6210-like	Rn.49016	Rn.103639	LOC362065	BF394235			0	0	0	-1.53498
1390557_at	0	Transcribed locus	Rn.21437	Rn.21437	---	BF394809			0	0	-1.73389	-1.51799
1371963_at	M22631_at	---	---	---	---	BF395042	0	0	1.44087	0	0	0	0
1377015_at	0	Malic enzyme 3, NADP(+)-dependent, mitochondrial (predicted)	Rn.11929	Rn.137704	Me3_predicted	BF395080			0	0	0	-1.5371
1371034_at	Y14933mRNA_s_at	one cut domain, family member 1	Rn.48812	Rn.48812	Onecut1	BF396189	-6.71365	0	-2.75903	0	0	0	0
1390543_at	0	Transcribed locus	Rn.8770	Rn.8770	---	BF396416			0	0	-1.55259	-1.48242
1390715_at	0	insulin-like growth factor binding protein-like 1 (predicted)	Rn.32120	Rn.32120	Igfbpl1_predicted	BF396448			0	0	-1.68005	-2.68415
1373310_at	0	Transcribed locus	Rn.33629	Rn.33629	---	BF396512			-1.66301	0	0	0
1390387_at	0	Transcribed locus	Rn.7927	Rn.7927	---	BF396636			0	0	1.4679	0
1375940_a_at	0	---	---	---	---	BF396656			0	0	2.25407	1.44881
1383225_at	rc_AA875362_at	Transcribed locus	Rn.2894	Rn.2894	---	BF396682	0	0	0	0	0	-1.5102	0
1380142_at	rc_AA892296_at	homeo box B8 (mapped)	Rn.14746	Rn.14746	Hoxb8_mapped	BF398019	0	0	0	0	-1.54151	0	0
1390727_at	0	Transcribed locus	Rn.59127	Rn.147897	---	BF398618			1.47465	1.76782	0	0
1374389_at	0	guanylate cyclase 1, soluble, beta 3	Rn.6112	Rn.87228	Gucy1b3	BF399387			0	0	0	1.46712
1389310_at	0	Transcribed locus	Rn.7568	Rn.7568	---	BF400694			0	0	0	-1.5758
1375350_at	0	Transcribed locus	Rn.55239	Rn.55239	---	BF400811			0	0	0	1.47143
1388968_at	0	Transcribed locus	Rn.19156	Rn.19156	---	BF402642			0	0	2.0588	3.21953
1375575_at	0	Transcribed locus	Rn.23087	Rn.164939	---	BF403410			0	0	0	-1.87736
1389166_at	0	calcium and integrin binding family member 2	Rn.46320	Rn.46320	Cib2	BF403998			0	0	1.52433	0
1370372_at	0	RASD family, member 2	Rn.34097	Rn.115571	Rasd2	BF404624			-1.91395	0	0	0
1388735_at	0	Transcribed locus	Rn.50158	Rn.50158	---	BF405161			0	0	0	1.48049
1377232_at	0	similar to hypothetical protein (predicted)	Rn.35613	Rn.163253	RGD1305269_predicted	BF406608			0	0	1.44304	0
1381951_at	rc_AA891923_at	---	---	---	---	BF408414	0	0	0	0	0	1.86154	0
1390556_at	0	---	---	---	---	BF408801			1.4929	0	0	0
1372891_at	0	similar to 2810437L13Rik protein (predicted)	Rn.34998	Rn.19996	RGD1305631_predicted	BF408856			0	0	1.72637	0
1377034_at	0	serine (or cysteine) proteinase inhibitor, clade B, member 1a	Rn.38571	Rn.103402	Serpinb1a	BF411331			0	0	0	1.54696
1375729_at	0	similar to Eph receptor A4 (predicted)	Rn.41895	Rn.6202	RGD1560587_predicted	BF411904			0	0	1.60808	0
1389131_at	0	5'-nucleotidase, cytosolic III-like	Rn.24114	Rn.24114	Nt5c3l	BF412799			0	0	-2.01969	-2.05606
1372156_at	0	transmembrane protein 97	Rn.20057	Rn.20057	Tmem97	BF414018			1.4857	1.49935	0	0
1374292_at	0	similar to RIKEN cDNA 1110031I02	Rn.21760	Rn.101104	RGD1305007	BF414124			0	0	0	-1.86526
1390146_at	0	similar to RIKEN cDNA 2610318G18 (predicted)	Rn.20251	Rn.20251	RGD1306105_predicted	BF414998			0	1.55251	0	0
1371948_at	0	phosphatidylinositol glycan, class P (predicted)	Rn.8122	Rn.53715	Pigp_predicted	BF415030			1.54969	0	0	0
1374738_at	0	serologically defined colon cancer antigen 10	Rn.26961	Rn.153577	Sdccag10	BF416387			0	0	0	-1.48159
1375436_at	0	nicotinate phosphoribosyltransferase domain containing 1	Rn.17436	Rn.22665	Naprt1	BF416417			-2.52174	-1.99122	-1.42753	0
1376766_at	0	formin-like 1 (predicted)	Rn.16524	Rn.45477	Fmnl1_predicted	BF416786			0	0	1.49921	1.54373
1383906_at	rc_AI639029_s_at	similar to lung inducible neuralized-related C3HC4 RING finger protein	Rn.17894	Rn.17894	LOC316326	BF416847	0	0	0	0	0	-1.5172	0
1388750_at	0	transferrin receptor	Rn.13151	Rn.98672	Tfrc	BF417032			0	0	0	1.49928
1382117_at	rc_AA891571_at	similar to hypothetical protein FLJ21148 (predicted)	Rn.18307	Rn.18307	RGD1560538_predicted	BF417345	0	0	0	0	0	-1.64571	0
1373657_at	0	solute carrier family 31, member 2	Rn.15570	Rn.15570	Slc31a2	BF417391			0	0	0	-1.75522
1373797_at	0	Hyaluronoglucosaminidase 3	Rn.15884	Rn.72927	Hyal3	BF417430			0	0	0	-2.00636
1376983_at	rc_AA893091_at	---	---	---	---	BF417687	1.44409	0	0	0	0	-1.68645	0
1389546_at	0	---	---	---	---	BF418582			0	0	0	-1.41951
1373567_at	0	similar to Tle6 protein (predicted)	Rn.64476	Rn.71420	RGD1561530_predicted	BF418590			0	0	-1.56828	-1.89777
1371730_at	0	similar to RIKEN cDNA 1300002A08	Rn.3328	Rn.103067	RGD1305466	BF418786			0	1.56011	0	0
1375259_at	0	eukaryotic translation initiation factor 4E binding protein 2	Rn.24129	Rn.24129	Eif4ebp2	BF419161			0	-1.51145	0	0
1376755_at	0	retinoic acid receptor, beta	Rn.38896	Rn.38896	Rarb	BF419646			-1.79205	0	0	0
1384517_at	rc_H31351_at	Transcribed locus, strongly similar to NP_766529.2 zinc finger protein 496 [Mus musculus]	Rn.14564	Rn.13860	---	BF420144	0	0	0	-1.41977	0	0	0
1370946_at	AB012234_at	nuclear factor I/X	Rn.9647	Rn.56776	Nfix	BF420722	0	0	0	-2.04753	0	0	0
1388706_at	0	LOC362678 (predicted)	Rn.7678	Rn.7678	RGD1308923_predicted	BF524995			0	0	-1.43474	-1.56699
1391616_at	0	---	---	---	---	BF542832			0	0	0	-1.98926
1383796_at	0	CDNA clone IMAGE:7323916	Rn.26676	Rn.26676	---	BF550303			-1.484	0	-2.69474	-1.82122
1376627_at	0	Transcribed locus	Rn.24621	Rn.24621	---	BF550404			0	1.51286	0	0
1390536_at	0	Transcribed locus	Rn.18139	Rn.18139	---	BF551311			0	1.48736	0	0
1385669_at	0	FtsJ homolog 2 (E. coli) (predicted)	Rn.16044	Rn.95132	Ftsj2_predicted	BF551518			0	-1.44264	0	0
1388537_at	0	4-nitrophenylphosphatase domain and non-neuronal SNAP25-like protein homolog 1 (C. elegans)	Rn.2629	Rn.103205	Nipsnap1	BF554891			1.47469	0	0	0
1389974_at	rc_AA875506_at	Transcribed locus	Rn.4231	Rn.163729	---	BF555171	0	0	-1.87304	0	0	0	0
1383175_a_at	rc_AA799992_at	similar to C11orf17 protein (predicted)	Rn.40386	Rn.106344	RGD1306959_predicted	BF561368	0	0	0	0	0	-1.71049	0
1383176_at	0	similar to C11orf17 protein (predicted)	Rn.40386	Rn.106344	RGD1306959_predicted	BF561368			0	0	0	-1.54907
1383698_at	Z12158cds_at	pyruvate dehydrogenase E1 alpha 1	Rn.46003	Rn.3655	Pdha1	BF561717	0	0	0	0	-1.53236	-1.48678	0
1383169_at	0	Transcribed locus, moderately similar to XP_580018.1 PREDICTED: hypothetical protein XP_580018 [Rattus norvegicus]	Rn.53670	Rn.40381	---	BF563716			-11.4815	-13.0514	-2.45649	-2.20262
1375247_at	rc_AA892864_at	Monoglyceride lipase	Rn.18592	Rn.40396	Mgll	BG372713	0	0	0	0	1.42719	0	0
1371032_at	M15797_at	nidogen 1	Rn.15494	Rn.105658	Nid1	BG372942	0	0	0	0	0	1.68985	0
1373668_at	rc_AA799717_at	polymerase (RNA) II (DNA directed) polypeptide I (predicted)	Rn.6227	Rn.6227	Polr2i_predicted	BG373075	0	0	0	0	-1.54782	0	0
1372779_at	0	Transcribed locus	Rn.1970	Rn.1970	---	BG373352			0	1.58808	0	0
1373277_at	0	TM2 domain containing 3 (predicted)	Rn.15627	Rn.15627	Tm2d3_predicted	BG373457			-1.52455	0	0	0
1374033_at	0	proteasome (prosome, macropain) subunit, beta type 10	Rn.24968	Rn.24968	Psmb10	BG373505			0	-1.61286	0	0
1376706_at	rc_AI639501_s_at	Transcribed locus	Rn.16447	Rn.16447	---	BG373822	1.74295	0	1.79886	1.56898	0	0	0
1388152_at	U30938_at	microtubule-associated protein 2	Rn.10484	Rn.10484	Mtap2	BG374290	0	0	0	0	0	-1.53801	0
1374760_at	0	Transcribed locus	Rn.30593	Rn.30593	---	BG374448			0	0	-1.45732	-1.46898
1371854_at	0	---	---	---	---	BG374451			0	0	-1.4507	-1.52221
1388799_at	0	kelch-like 7 (Drosophila)	Rn.8854	Rn.8854	Klhl7	BG374559			-1.71852	0	0	0
1380123_at	rc_AA892999_at	similar to RIKEN cDNA 2310042N02	Rn.13463	Rn.13463	RGD1309886	BG374569	0	0	0	0	0	1.45658	0
1389463_at	rc_H33086_at	protein kinase, cAMP dependent regulatory, type I, beta	Rn.14623	Rn.145151	Prkar1b	BG375376	0	0	0	0	0	-1.46189	0
1377014_at	0	similar to hypothetical protein MGC42105 (predicted)	Rn.19745	Rn.19745	RGD1308116_predicted	BG375383			1.539	0	0	0
1390547_at	0	ST6 (alpha-N-acetyl-neuraminyl-2,3-beta-galactosyl-1,3)-N-acetylgalactosaminide alpha-2,6-sialyltransferase 1	Rn.12266	Rn.11757	St6galnac1	BG375792			0	0	0	1.42533
1398446_at	0	similar to chromosome 1 open reading frame 2 (predicted)	Rn.32304	Rn.32304	RGD1306107_predicted	BG376030			0	0	1.51081	0
1371883_at	0	monocyte to macrophage differentiation-associated	Rn.34134	Rn.163163	Maf	BG376037			0	0	0	-1.43689
1373377_at	0	sodium channel modifier 1 (predicted)	Rn.40268	Rn.40268	Scnm1_predicted	BG376162			0	0	0	1.45418
1388199_at	0	tumor-associated calcium signal transducer 1	Rn.82717	Rn.106481	Tacstd1	BG376410			1.57131	0	0	0
1375506_at	0	---	---	---	---	BG376675			0	-1.56636	-2.42097	-2.08706
1370180_at	U95001UTR#1_s_at	nudix (nucleoside diphosphate linked moiety X)-type motif 4	Rn.8426	Rn.8426	Nudt4	BG376935	-1.41296	0	-1.51976	-1.47468	0	0	0
1398847_at	rc_AA891107_at	nudix (nucleoside diphosphate linked moiety X)-type motif 4	Rn.8426	Rn.8426	Nudt4	BG376935	0	0	-1.42551	-1.41754	0	0	0
1372841_at	0	receptor accessory protein 6	Rn.9353	Rn.9353	Reep6	BG376982			0	0	2.52787	2.03482
1373922_at	0	Transcribed locus	Rn.18449	Rn.18449	---	BG377024			-1.43516	0	0	0
1389242_at	0	---	---	---	---	BG377726			0	0	0	-1.41584
1377033_at	0	serine (or cysteine) peptidase inhibitor, clade F, member 2	Rn.15774	Rn.15774	Serpinf2	BG377997			0	0	1.4619	1.57333
1375602_at	0	---	---	---	---	BG378103			0	-1.42234	0	0
1374042_at	0	similar to hypothetical protein FLJ23451 (predicted)	Rn.12129	Rn.12129	RGD1310453_predicted	BG378161			0	0	0	-1.5034
1372276_at	0	Transcribed locus	Rn.7332	Rn.7332	---	BG378613			-1.53206	0	0	0
1371447_at	0	placenta-specific 8 (predicted)	Rn.2649	Rn.2649	Plac8_predicted	BG378630			0	0	0	1.47257
1370202_at	X76453_at	HRAS like suppressor 3	Rn.11377	Rn.11377	Hrasls3	BG378637	-3.88423	-3.03322	-3.08963	-7.27644	-1.54619	0	0
1390596_at	0	melan-A (predicted)	Rn.12340	Rn.12340	Mlana_predicted	BG378791			0	0	0	-1.59235
1390031_at	rc_AA800218_at	similar to hypothetical protein FLJ14466	Rn.3869	Rn.3869	RGD1311873	BG378798	0	0	0	0	-1.57419	-2.01987	0
1389609_at	0	transmembrane 7 superfamily member 3	Rn.23905	Rn.23905	Tm7sf3	BG378884			-1.69729	-2.1129	0	0
1371913_at	0	transforming growth factor, beta induced	Rn.1046	Rn.1046	Tgfbi	BG379319			0	0	0	1.47023
1389408_at	0	ribonucleotide reductase M2 (mapped)	Rn.14395	Rn.144946	Rrm2_mapped	BG379338			1.48738	1.94082	0	0
1372839_at	0	mitochondrial ribosomal protein S35 (predicted)	Rn.8870	Rn.8870	Mrps35_predicted	BG379352			0	0	-1.48931	0
1374034_at	0	cysteinyl-tRNA synthetase (predicted)	Rn.14865	Rn.14865	Cars_predicted	BG379410			0	0	-1.66991	-2.5513
1388485_at	rc_AA874803_at	chemokine (C-X-C motif) ligand 14	Rn.3130	Rn.3130	Cxcl14	BG380414	0	0	0	-2.1737	0	0	0
1398350_at	rc_AA859536_at	brain abundant, membrane attached signal protein 1	Rn.14	Rn.37779	Basp1	BG380454	0	-1.47226	-1.89985	0	2.24616	2.04764	2.22899
1390440_at	0	solute carrier family 9 (sodium/hydrogen exchanger), member 6 (predicted)	Rn.25009	Rn.25009	Slc9a6_predicted	BG380512			0	0	0	-1.44439
1374425_at	rc_AA875084_at	transducin-like enhancer of split 1, homolog of Drosophila E(spl) (predicted)	Rn.6875	Rn.6875	Tle1_predicted	BG380534	0	0	0	-2.18625	0	0	0
1378100_at	0	YEATS domain containing 4 (predicted)	Rn.20268	Rn.103329	Yeats4_predicted	BG380660			1.44664	0	0	0
1390607_at	0	zinc finger, DHHC domain containing 23	Rn.43304	Rn.43304	Zdhhc23	BG380706			3.37659	2.27499	0	0
1375463_at	0	Transcribed locus, moderately similar to XP_573674.1 PREDICTED: similar to U2 small nuclear ribonucleoprotein auxiliary factor 35 kDa subunit related-protein 1 (U2(RNU2) small nuclear RNA auxillary factor 1-like 1) (SP2) [Rattus norvegicus]	Rn.21924	Rn.164798	---	BG380847			-1.64095	0	0	0
1373218_at	0	Transcribed locus	Rn.23904	Rn.23904	---	BG381051			0	0	0	-1.47386
1375342_at	0	Nuclear factor I/C	Rn.964	Rn.86582	Nfic	BG381296			0	1.43067	0	0
1388900_at	rc_AA875620_at	RGD1566118 (predicted)	Rn.2978	Rn.128917	RGD1566118_predicted	BG381414	0	0	0	0	0	-1.503	0
1372689_at	0	transmembrane protein 103 (predicted)	Rn.36164	Rn.36164	Tmem103_predicted	BG381479			0	0	0	-1.55376
1377089_a_at	0	tetraspanin 5	Rn.7077	Rn.98240	Tspan5	BG381571			0	0	1.44597	1.49632
1390255_at	0	similar to mKIAA0843 protein (predicted)	Rn.39111	Rn.39037	RGD1565118_predicted	BG381583			-2.29501	-1.87768	0	0
1371051_at	0	glutamate receptor, ionotropic, N-methyl D-aspartate-like 1A	Rn.3796	Rn.144666	Grinl1a	BG664035			0	-1.45637	0	0
1367979_s_at	U17697_s_at	cytochrome P450, subfamily 51	Rn.6150	Rn.107152	Cyp51	BG664123	0	0	0	-1.48103	0	0	0
1387020_at	AB004096_at	cytochrome P450, subfamily 51	Rn.6150	Rn.107152	Cyp51	BG664123	0	0	0	-1.52848	0	0	0
1371327_a_at	0	actin, gamma, cytoplasmic 1 /// similar to Actin, cytoplasmic 2 (Gamma-actin)	Rn.40305	Rn.101464	Actg1 /// LOC295810	BG666668			-1.42643	0	0	0
1372452_at	0	Transcribed locus	Rn.8234	Rn.164650	---	BG666882			-1.60352	-1.93551	0	0
1372087_at	0	hypertrophic agonist responsive protein B64	Rn.8209	Rn.8209	Harpb64	BG666916			-1.63558	-1.95011	0	0
1394290_at	0	Transcribed locus	Rn.25146	Rn.25146	---	BG669921			-1.65061	0	0	0
1373480_at	0	Transcribed locus	Rn.18598	Rn.18598	---	BG670210			0	0	1.49272	0
1390459_at	0	Transcribed locus	Rn.17961	Rn.98870	---	BG670247			0	0	0	-1.44878
1390107_at	0	synaptotagmin-like 2 (predicted)	Rn.7634	Rn.161853	Sytl2_predicted	BG670294			-1.73701	0	0	-1.57695
1390312_at	0	similar to mKIAA2005 protein (predicted) /// similar to mKIAA2005 protein (predicted) /// similar to mKIAA2005 protein	Rn.41216	Rn.118248	RGD1561472_predicted /// RGD1563965_predicted /// LOC500015	BG670441			0	0	0	-1.44776
1375278_at	0	tripartite motif protein 2	Rn.24843	Rn.151461	Trim2	BG670916			0	0	-1.53966	0
1372701_at	rc_AI176546_at	heat shock protein 1, alpha	Rn.3277	Rn.119867	Hspca	BG671521	-1.53277	0	-1.86398	0	0	0	0
1388850_at	rc_AA944397_at	heat shock protein 1, alpha	Rn.3277	Rn.119867	Hspca	BG671521	0	-1.824	0	0	0	0	0
1374728_at	0	Transcribed locus	Rn.9183	Rn.9183	---	BG671786			0	0	0	-2.14168
1375647_at	0	Transcribed locus	Rn.7207	Rn.164616	---	BG671943			1.55801	2.46289	1.55125	0
1372947_at	0	plastin 3 (T-isoform)	Rn.23626	Rn.32103	Pls3	BG672591			1.46643	0	0	0
1377156_at	0	Similar to TCF7L2 protein	Rn.22251	Rn.105849	LOC365486	BI273936			1.46642	0	0	0
1392534_at	rc_AI639058_s_at	transmembrane, prostate androgen induced RNA (predicted)	Rn.20963	Rn.108034	Tmepai_predicted	BI274101	0	0	0	0	1.49889	0	0
1387861_at	L14462_at	amino-terminal enhancer of split	Rn.11495	Rn.11495	Aes	BI274118	0	0	0	0	-1.70078	-1.43711	0
1398318_at	AF007554_at	mucin 1, transmembrane	Rn.10779	Rn.10779	Muc1	BI274326	0	0	0	0	-1.43818	0	0
1371847_at	rc_AA891769_at	---	---	---	---	BI274357	0	0	0	0	1.43388	1.49438	0
1371481_at	0	receptor accessory protein 5 (predicted)	Rn.40477	Rn.40477	Reep5_predicted	BI274372			0	1.56515	0	0
1370954_at	0	procollagen-proline, 2-oxoglutarate 4-dioxygenase (proline 4-hydroxylase), alpha 1 polypeptide	Rn.8531	Rn.8531	P4ha1	BI274401			-1.6284	0	0	0
1389066_at	0	Down syndrome critical region gene 1-like 1	Rn.24428	Rn.24428	Dscr1l1	BI274408			-1.65837	0	0	0
1374601_at	0	interferon gamma receptor 2 (predicted)	Rn.23305	Rn.23305	Ifngr2_predicted	BI274482			-1.56374	0	0	0
1371763_at	0	similar to RIKEN cDNA 4931406C07	Rn.3085	Rn.3085	RGD1309534	BI274533			1.51402	0	0	0
1372277_at	0	Transcribed locus	Rn.13582	Rn.146064	---	BI274673			1.7196	0	0	0
1371987_at	rc_AA891891_at	polymerase (DNA directed) sigma (predicted)	Rn.22710	Rn.22554	Pols_predicted	BI274697	-1.57637	0	0	-1.93964	0	0	0
1375677_at	0	transducer of ERBB2, 2	Rn.23198	Rn.18247	Tob2	BI275222			0	1.59085	0	0
1379497_at	rc_AA892146_f_at	Transcribed locus, moderately similar to XP_574280.1 PREDICTED: similar to Ab2-143 [Rattus norvegicus]	Rn.24928	Rn.177549	---	BI275261	1.54147	0	0	0	-26.4595	-7.12792	-4.57376
1391505_x_at	0	Transcribed locus, moderately similar to XP_574280.1 PREDICTED: similar to Ab2-143 [Rattus norvegicus]	Rn.24928	Rn.177549	---	BI275261			0	0	-24.8258	-29.3596
1367633_at	0	glutamate-ammonia ligase (glutamine synthase)	Rn.2204	Rn.32270	Glul	BI275294			0	-1.42593	0	0
1377336_at	0	sema domain, immunoglobulin domain (Ig), short basic domain, secreted, (semaphorin) 3B (predicted)	Rn.26859	Rn.26859	Sema3b_predicted	BI275485			0	0	0	-1.45345
1377966_at	rc_AA894316_at	Transcribed locus	Rn.22923	Rn.22923	---	BI275560	0	0	1.76375	2.42928	1.69667	1.77043	0
1371813_at	0	HIRA interacting protein 3	Rn.12594	Rn.12594	Hirip3	BI275598			0	0	-1.48943	0
1370959_at	X70369_s_at	procollagen, type III, alpha 1	Rn.3247	Rn.3247	Col3a1	BI275716	0	0	1.74839	0	0	0	0
1373117_at	0	ubiquitin-like, containing PHD and RING finger domains 2 (predicted)	Rn.2173	Rn.2173	Uhrf2_predicted	BI275765			0	0	-1.54342	-1.93054
1372676_at	0	fumarylacetoacetate hydrolase domain containing 1	Rn.3918	Rn.3918	Fahd1	BI275774			1.69871	1.76226	0	0
1388422_at	0	LIM and senescent cell antigen like domains 2	Rn.4251	Rn.115282	Lims2	BI275904			0	0	1.50782	1.89325
1372091_at	0	MID1 interacting G12-like protein	Rn.8267	Rn.8267	Mig12	BI275959			0	1.71783	0	0
1390938_at	rc_AA891588_at	similar to hypothetical protein E130310N06 (predicted)	Rn.14693	Rn.14693	RGD1559882_predicted	BI276015	0	0	0	0	0	-2.44389	0
1371363_at	0	glycerol-3-phosphate dehydrogenase 1 (soluble)	Rn.1354	Rn.44452	Gpd1	BI277042			0	0	-1.48489	0
1389162_at	0	histone cell cycle regulation defective interacting protein 5 (predicted)	Rn.11703	Rn.161843	Hirip5_predicted	BI277328			0	0	0	-1.47045
1370912_at	Z75029_s_at	heat shock 70kD protein 1B (mapped)	Rn.81083	---	Hspa1b_mapped	BI278231	0	0	-1.92277	0	0	0	0
1371697_at	0	patatin-like phospholipase domain containing 2 (predicted)	Rn.19196	Rn.19196	Pnpla2_predicted	BI278288			-1.60917	0	0	0
1367481_at	0	vacuolar protein sorting 28 (yeast) (predicted)	Rn.36912	Rn.36912	Vps28_predicted	BI278301			0	0	-1.51137	0
1373947_at	0	dermatopontin (predicted)	Rn.8396	Rn.8396	Dpt_predicted	BI278545			1.57206	0	0	0
1372526_at	0	folliculin	Rn.12799	Rn.12799	Flcn	BI278582			0	-1.76799	0	0
1389059_at	0	Transcribed locus, weakly similar to XP_359938.1 hypothetical protein MG11009.4 [Magnaporthe grisea 70-15]	Rn.22099	Rn.165675	---	BI278651			0	-1.53485	0	0
1376328_at	0	similar to putative protein (5S487) (predicted)	Rn.46856	Rn.46856	RGD1310819_predicted	BI278776			0	0	0	1.86706
1371615_at	0	diacylglycerol O-acyltransferase homolog 2 (mouse)	Rn.9523	Rn.9523	Dgat2	BI279069			0	-1.784	1.72725	1.64452
1371084_at	M26534_f_at	kallikrein	Rn.32042	Rn.107068	LOC292872	BI279353	0	0	0	0	0	0	-1.61716
1389420_at	0	signal-transducing adaptor protein-2	Rn.19078	Rn.19078	Stap2	BI279446			0	0	0	-1.43281
1370383_s_at	0	RT1 class II, locus Db1	Rn.33311	Rn.33311	RT1-Db1	BI279526			0	0	0	-1.72112
1374119_at	0	E74-like factor 3	Rn.3063	Rn.3063	Elf3	BI279615			0	0	0	-1.55531
1372132_at	0	CNDP dipeptidase 2 (metallopeptidase M20 family)	Rn.3894	Rn.98790	Cndp2	BI279729			0	0	1.53521	1.67965
1388917_at	0	myosin ID	Rn.993	Rn.10376	Myo1d	BI279786			1.51593	0	0	0
1374768_at	0	similar to NYD-SP28 protein	Rn.34654	Rn.34654	LOC362994	BI279857			0	0	-1.67911	-1.89041
1373015_at	0	ring finger protein 11 (predicted)	Rn.4084	Rn.129983	Rnf11_predicted	BI280348			0	1.80636	0	0
1374104_at	0	claudin 5	Rn.17420	Rn.17420	Cldn5	BI281680			0	0	0	-1.51362
1389093_at	0	---	---	---	---	BI281735			0	0	1.41855	1.47797
1388519_at	rc_AA874999_at	Sec61 beta subunit (predicted)	Rn.3199	Rn.103030	Sec61b_predicted	BI281906	0	0	1.43963	0	0	0	0
1372911_at	0	Transcribed locus, moderately similar to XP_580018.1 PREDICTED: hypothetical protein XP_580018 [Rattus norvegicus]	Rn.27185	Rn.27185	---	BI281950			-1.98367	0	1.93093	0
1372029_at	0	similar to mannose-6-phosphate receptor binding protein 1	Rn.9506	Rn.9506	LOC316130	BI281957			-1.60843	0	0	0
1372543_at	0	similar to RIKEN cDNA 2610029G23 (predicted)	Rn.12007	Rn.12007	RGD1562502_predicted	BI282107			0	0	-1.52309	0
1383303_at	AF027188UTR#1_at	SA rat hypertension-associated gene	Rn.28004	Rn.88644	Sah	BI282211	0	0	1.65269	0	0	0	0
1376076_at	0	---	---	---	---	BI282296			-1.69394	0	0	0
1388705_at	0	similar to selenoprotein SelM (predicted)	Rn.8166	Rn.8166	RGD1565037_predicted	BI282694			0	0	0	-1.42894
1370252_at	0	arginine vasopressin-induced 1	Rn.13633	Rn.13633	Avpi1	BI282724			1.46317	0	0	0
1387854_at	rc_AA875531_s_at	procollagen, type I, alpha 2	Rn.16629	Rn.107239	Col1a2	BI282748	0	0	1.55278	0	0	1.64953	0
1370155_at	0	procollagen, type I, alpha 2	Rn.16629	Rn.107239	Col1a2	BI282748			1.47746	0	0	1.69103
1388413_at	0	ribosome binding protein 1 homolog 180kDa (dog) (predicted)	Rn.14242	Rn.14242	Rrbp1_predicted	BI282760			0	-1.59464	0	0
1374239_at	0	FERM, RhoGEF and pleckstrin domain protein 2 (predicted)	Rn.29020	Rn.163085	Farp2_predicted	BI282835			0	0	0	-1.63894
1388344_at	0	similar to RIKEN cDNA 1110005A23	Rn.1506	Rn.1506	RGD1305692	BI283112			0	0	0	1.51092
1372030_at	0	zinc finger, FYVE domain containing 21 (predicted)	Rn.2468	Rn.2468	Zfyve21_predicted	BI283114			1.60062	0	0	0
1398877_at	Y15068_at	stress-induced phosphoprotein 1	Rn.22614	Rn.22614	Stip1	BI283691	0	0	-1.7091	0	0	0	0
1388858_at	0	mitogen activated protein kinase kinase 3	Rn.8205	Rn.100064	Map2k3	BI283843			-1.4996	-1.56505	0	0
1372893_at	0	Yip1 domain family, member 1	Rn.17324	Rn.98698	Yipf1	BI284198			1.51466	0	0	0
1371812_at	rc_AI639411_at	P55	Rn.11875	Rn.11875	LOC362855	BI284223	0	0	0	0	-1.64228	0	0
1389265_at	0	glucan (1,4-alpha-), branching enzyme 1	Rn.29938	Rn.29938	Gbe1	BI284270			1.55792	1.42061	0	0
1373900_at	0	keratin complex 2, basic, gene 7	Rn.7913	Rn.7913	Krt2-7	BI284344			0	0	0	1.44694
1389090_at	0	Werner helicase interacting protein 1	Rn.8783	Rn.8783	Wrnip1	BI284350			0	0	0	-1.45391
1373122_at	0	ajuba homolog (Xenopus laevis)	Rn.23658	Rn.144617	Jub	BI284400			0	0	0	-1.45745
1376962_at	0	stimulated by retinoic acid gene 6 homolog (mouse)	Rn.12735	Rn.12735	Stra6	BI284420			0	0	-1.9211	-1.65536
1390525_a_at	0	stimulated by retinoic acid gene 6 homolog (mouse)	Rn.12735	Rn.12735	Stra6	BI284420			0	0	-2.77728	-2.26095
1388628_at	0	transmembrane emp24 domain containing 3	Rn.1232	Rn.98226	Tmed3	BI284430			0	0	0	-1.89203
1371542_at	rc_AA800948_at	tubulin, alpha 4	Rn.6673	Rn.92961	Tuba4	BI284599	0	0	-1.50704	0	0	0	0
1372702_at	0	proline-rich protein	Rn.43060	Rn.81196	PRP-2	BI284972			0	0	0	-1.42844
1374073_at	0	similar to DNA segment, Chr 11, ERATO Doi 18, expressed	Rn.23733	Rn.153975	RGD1309472	BI285135			1.58175	1.90564	0	0
1369635_at	rc_AI030175_s_at	sorbitol dehydrogenase	Rn.11334	Rn.11334	Sord	BI285149	0	0	0	-1.42932	0	0	0
1372907_at	0	ATPase, H+ transporting, V0 subunit E isoform 2	Rn.11803	Rn.11803	Atp6v0e2	BI285242			1.67855	1.97952	0	0
1370892_at	U42719_at	complement component 4a /// complement component 4, gene 2	Rn.30176	Rn.81052	C4a /// C4-2	BI285347	0	0	0	-1.51479	0	-2.0669	0
1375980_at	0	nucleoredoxin (predicted)	Rn.33897	Rn.105982	Nxn_predicted	BI285437			0	0	0	-1.71486
1371732_at	0	dermatopontin (predicted)	Rn.20274	Rn.8396	Dpt_predicted	BI285485			1.80569	0	0	0
1371817_at	0	similar to myo-inositol 1-phosphate synthase A1	Rn.37601	Rn.98850	LOC290651	BI285489			0	1.47223	0	0
1387995_a_at	X61381cds_s_at	interferon induced transmembrane protein 3	Rn.6945	Rn.145191	Ifitm3	BI285494	0	0	0	-1.56726	0	0	0
1388116_at	M27207mRNA_s_at	procollagen, type 1, alpha 1	Rn.2953	Rn.2953	Col1a1	BI285575	0	0	1.90061	0	0	0	0
1390383_at	rc_AA893280_at	adipose differentiation related protein	Rn.3182	Rn.101967	Adfp	BI285616	0	-1.58009	0	0	0	0	0
1375909_at	0	similar to glutathione transferase GSTM7-7	Rn.9557	---	MGC108896	BI285792			1.53661	0	0	1.61166
1371781_at	0	signal transducer and activator of transcription 3	Rn.9445	Rn.10247	Stat3	BI285863			-1.50768	0	0	0
1374000_at	rc_AA892465_at	helicase with zinc finger domain (predicted)	Rn.19942	Rn.19942	Helz_predicted	BI285893	0	0	0	-1.45491	0	0	0
1391544_at	rc_AI639525_at	Transcribed locus, moderately similar to XP_580018.1 PREDICTED: hypothetical protein XP_580018 [Rattus norvegicus]	Rn.74079	Rn.97779	---	BI285941	0	0	0	0	0	1.49913	0
1399001_at	0	hypothetical LOC294030	Rn.233	Rn.233	RGD1305481	BI285943			0	0	-1.49241	-1.53905
1373175_at	0	similar to RIKEN cDNA 1100001H23	Rn.3413	Rn.3413	RGD1308734	BI285951			0	-1.87953	-1.79364	-2.2613
1374462_at	0	kinesin-associated protein 3 (predicted)	Rn.36855	Rn.163223	Kifap3_predicted	BI286000			0	0	1.55365	0
1388155_at	rc_AI072634_at	keratin complex 1, acidic, gene 18	Rn.11104	Rn.103924	Krt1-18	BI286012	-1.56127	0	0	0	0	0	0
1374329_at	0	Transcribed locus	Rn.15595	Rn.164921	---	BI286364			-1.48593	0	0	0
1372423_at	0	PERP, TP53 apoptosis effector (predicted)	Rn.8546	Rn.101762	Perp_predicted	BI286396			1.55063	0	0	0
1376460_at	0	---	---	---	---	BI286710			0	0	0	-1.6019
1371898_at	rc_AA800928_at	Transcribed locus	Rn.23969	Rn.23969	---	BI287946	0	0	0	0	-1.75023	0	0
1375536_at	0	Numb gene homolog (Drosophila)	Rn.24380	Rn.102078	Numb	BI287975			0	1.49761	0	0
1373298_at	0	---	---	---	---	BI288011			0	0	1.6811	1.84882
1374765_at	0	Transcribed locus, moderately similar to NP_598623.1 fibrinogen, gamma polypeptide [Mus musculus]	Rn.46188	Rn.169535	---	BI288055			1.67289	0	0	0
1384283_at	rc_AA893314_at	ankyrin repeat and SOCS box-containing protein 9 (predicted)	Rn.22749	Rn.22749	Asb9_predicted	BI288318	0	0	0	0	-1.46438	0	0
1374444_at	0	Plexin B1 (predicted)	Rn.26773	Rn.26773	Plxnb1_predicted	BI288540			0	0	-1.6968	-1.86622
1383205_at	rc_AA875577_at	dapper homolog 2, antagonist of beta-catenin (xenopus) (predicted)	Rn.2966	Rn.100050	Dact2_predicted	BI288833	0	0	0	0	-1.96182	-1.50676	0
1383233_at	rc_AA891749_at	---	---	---	---	BI289032	0	0	0	-1.44096	0	0	0
1389253_at	0	vanin 1	Rn.16319	Rn.16319	Vnn1	BI289085			0	1.72094	0	0
1376117_at	rc_AI639535_at	solute carrier family 44, member 4	Rn.27480	Rn.27480	Slc44a4	BI289103	0	0	0	0	-1.82504	-1.47584	0
1372347_at	0	Transcribed locus	Rn.18885	Rn.116800	---	BI289462			0	2.01187	0	0
1372959_at	0	similar to mKIAA0665 protein	Rn.6965	Rn.17377	RGD1308952	BI289467			0	0	1.55626	1.42438
1388565_at	0	spastic paraplegia 21 homolog (human)	Rn.19459	Rn.19459	Spg21	BI289536			0	-1.47933	0	0
1373458_at	0	brain expressed X-linked 4	Rn.9287	Rn.9287	Bex4	BI289546			0	0	0	-2.59687
1374556_at	0	spermine oxidase (predicted)	Rn.13260	Rn.100278	Smox_predicted	BI289700			-1.8447	0	0	0
1389644_at	0	similar to CG16896-PA	Rn.23289	Rn.39013	LOC299949	BI289857			0	0	0	-1.86237
1390036_at	0	solute carrier family 16 (monocarboxylic acid transporters), member 6	Rn.17243	Rn.157381	Slc16a6	BI289867			0	0	0	1.49326
1374151_at	rc_AA892425_at	Transmembrane 6 superfamily member 1 (predicted)	Rn.8544	Rn.162432	Tm6sf1_predicted	BI289940	0	0	0	0	0	-1.57874	0
1374039_at	0	carbonic anhydrase 14 (predicted)	Rn.22160	Rn.159812	Car14_predicted	BI289989			1.41461	0	0	0
1375845_at	0	similar to Aig1 protein (predicted)	Rn.14443	Rn.14443	RGD1562920_predicted	BI290029			-1.4342	0	0	0
1383426_at	rc_AA893267_at	proline-serine-threonine phosphatase-interacting protein 1 (predicted)	Rn.6937	Rn.6937	Pstpip1_predicted	BI290159	0	0	0	0	-2.09791	-1.87898	0
1384240_at	M86912exon_g_at	angiotensin II receptor, type 1 (AT1A)	Rn.18696	Rn.9814	Agtr1a	BI290306	0	0	0	-1.49205	0	0	0
1372599_at	rc_AA955983_at	microsomal glutathione S-transferase 2 (predicted)	Rn.7854	Rn.7854	Mgst2_predicted	BI290559	0	0	1.7593	0	0	0	0
1374963_s_at	0	Transcribed locus	Rn.15248	Rn.156178	---	BI290604			0	0	0	-2.44237
1389745_at	0	Transcribed locus	Rn.15248	Rn.156178	---	BI290604			0	0	0	-3.25442
1374368_at	0	CDNA clone IMAGE:7389555	Rn.25222	Rn.25222	---	BI291066			0	0	0	-1.48787
1383649_a_at	0	---	---	---	---	BI291080			0	0	0	-1.66181
1371030_at	U19485_at	secreted phosphoprotein 2	Rn.84	Rn.106183	Spp2	BI291181	0	0	0	0	0	1.84481	0
1373814_at	0	similar to mKIAA1002 protein	Rn.22359	Rn.33733	RGD1310066	BI291270			0	1.86509	0	0
1374434_at	0	similar to specifically androgen-regulated protein	Rn.28408	Rn.28408	LOC498222	BI291703			0	0	0	-1.55809
1377058_at	0	similar to solute carrier family 37 (glycerol-3-phosphate transporter), member 2 (predicted)	Rn.41938	Rn.41938	RGD1564160_predicted	BI291872			0	-1.86314	0	0
1373399_at	0	WD repeat domain 6	Rn.7395	Rn.164872	Wdr6	BI291997			0	-1.68034	0	0
1373248_at	0	Similar to hypothetical protein FLJ20674 (predicted)	Rn.18507	Rn.114291	RGD1565800_predicted	BI292079			0	0	0	-1.41753
1383241_at	rc_AA799803_at	complement component 1, r subcomponent	Rn.6235	Rn.70397	C1r	BI292425	0	0	1.51707	0	0	0	0
1376494_at	0	polymerase (DNA directed), epsilon 3 (p17 subunit)	Rn.46911	Rn.3290	Pole3	BI292908			0	0	0	1.43185
1379380_at	rc_AA800572_at	sprouty homolog 1 (Drosophila) (predicted)	Rn.22787	Rn.22787	Spry1_predicted	BI294414	0	0	-1.41827	0	0	0	0
1375223_at	0	---	---	---	---	BI294737			0	0	0	-1.54189
1377155_at	0	Transcribed locus	Rn.18519	Rn.145636	---	BI294806			1.8187	0	0	0
1371356_at	rc_AA799494_at	tensin like C1 domain containing phosphatase (predicted)	Rn.1913	Rn.105953	Tenc1_predicted	BI294836	0	0	0	0	-1.60272	0	0
1372976_at	0	abhydrolase domain containing 14A	Rn.7454	Rn.41351	Abhd14a	BI294842			0	0	-1.65309	-1.5576
1372042_at	0	CKLF-like MARVEL transmembrane domain containing 3 (predicted)	Rn.15332	Rn.15332	Cmtm3_predicted	BI294844			0	0	-1.64835	-3.2625
1372268_at	rc_AA866369_at	Transcribed locus	Rn.3081	Rn.3081	---	BI294852	0	0	0	0	0	-1.56587	0
1398431_at	0	carbonic anhydrase 8	Rn.22066	Rn.22066	Car8	BI294910			1.85076	0	0	-1.48539
1374078_at	0	similar to PHF21A protein (predicted)	Rn.22593	Rn.22593	RGD1560612_predicted	BI295133			0	0	0	-1.61192
1377254_a_at	0	Cohen syndrome homolog 1 (predicted)	Rn.7442	Rn.7442	Cohh1_predicted	BI295640			0	0	0	-1.47852
1372158_at	0	LRP16 protein	Rn.2314	Rn.98178	Lrp16	BI295768			1.51865	0	0	0
1375349_at	0	Transcribed locus	Rn.12763	Rn.164346	---	BI295776			0	0	1.69425	0
1374006_at	0	kynurenine aminotransferase III	Rn.28263	Rn.28263	Kat3	BI295878			0	0	-1.95823	0
1383106_at	rc_AA875598_at	cullin 2 (predicted)	Rn.2970	Rn.2970	Cul2_predicted	BI295890	0	0	0	1.66964	0	0	0
1373590_at	0	stomatin	Rn.16958	Rn.16958	Stom	BI295949			0	0	2.8312	2.98283
1372280_at	rc_AA799438_at	ankyrin repeat and SOCS box-containing protein 2	Rn.3439	Rn.98677	Asb2	BI295982	0	0	0	0	0	-1.9077	0
1377145_at	0	similar to very large G-protein coupled receptor 1 (predicted)	Rn.16647	Rn.16647	RGD1562101_predicted	BI296089			0	0	1.9637	1.55095
1376078_at	0	Transcribed locus	Rn.22415	Rn.22415	---	BI296274			0	0	-1.96432	-1.82279
1389221_at	0	monocyte to macrophage differentiation-associated 2 (predicted)	Rn.23659	Rn.154557	Mmd2_predicted	BI296275			0	-1.94165	0	0
1367636_at	U59809_s_at	insulin-like growth factor 2 receptor	Rn.270	Rn.270	Igf2r	BI296290	0	0	0	0	1.67908	1.59222	0
1386872_at	0	insulin-like growth factor 2 receptor	Rn.270	Rn.270	Igf2r	BI296290			0	0	1.69411	1.55477
1372260_at	0	leucine zipper domain protein	Rn.995	Rn.995	MGC116147	BI296304			-1.54811	-1.67196	0	0
1388760_at	0	Solute carrier family 35, member B4 (predicted)	Rn.9146	Rn.23967	Slc35b4_predicted	BI296312			0	0	0	1.57428
1389085_at	0	Transcribed locus	Rn.13078	Rn.161242	---	BI296359			0	0	1.4552	0
1389681_at	0	Poliovirus receptor-related 2 (herpesvirus entry mediator B)	Rn.2144	Rn.7444	Pvrl2	BI296388			2.05319	0	0	0
1373079_at	0	Transcribed locus, weakly similar to XP_342574.1 PREDICTED: similar to Csr1 [Rattus norvegicus]	Rn.8272	Rn.8272	---	BI296427			1.96201	1.92142	0	0
1375775_at	0	similar to shippo 1 (predicted)	Rn.76400	Rn.76400	RGD1564322_predicted	BI296701			0	1.57257	0	0
1371619_at	0	similar to HTGN29 protein; keratinocytes associated transmembrane protein 2	Rn.8689	Rn.106999	RGD1310352	BI296718			0	0	-1.52865	0
1388743_at	rc_AI639513_at	Transcribed locus	Rn.43522	Rn.43522	---	BI297291	0	0	0	-1.646	0	0	0
1376009_at	0	meningioma expressed antigen 6 (coiled-coil proline-rich) (predicted)	Rn.58607	Rn.58607	Mgea6_predicted	BI300199			0	-1.48533	0	0
1388104_at	AF061443_at	leucine-rich repeat-containing G protein-coupled receptor 4	Rn.30054	Rn.162671	Lgr4	BI300274	0	0	0	-1.55285	0	0	0
1389496_at	0	A kinase (PRKA) anchor protein 7	Rn.53944	Rn.124802	Akap7	BI300893			0	0	-2.49591	-3.09213
1390566_a_at	X59737mRNA_at	creatine kinase, mitochondrial 1, ubiquitous	Rn.24682	Rn.155589	Ckmt1	BI301453	0	0	0	0	-1.86151	0	0
1370904_at	U31598_s_at	major histocompatibility complex, class II, DM alpha	Rn.35809	Rn.35809	Hla-dma	BI301490	0	0	-1.62993	-1.72998	0	-1.57667	0
1376847_at	0	CDNA clone IMAGE:7323916	Rn.26676	Rn.26676	---	BI302283			0	0	-3.8998	-1.70529
1383606_at	rc_AI639417_at	membrane targeting (tandem) C2 domain containing 1	Rn.43919	Rn.43919	Mtac2d1	BI302544	0	0	0	0	0	-2.55748	0
1376198_at	0	adipocyte-specific adhesion molecule	Rn.41390	Rn.163013	Asam	BI303342			0	0	-1.84623	-3.60419
1374339_at	0	Transcribed locus	Rn.8235	Rn.164881	---	BI303362			0	0	0	-1.4362
1371785_at	0	tumor necrosis factor receptor superfamily, member 12a	Rn.8543	Rn.105040	Tnfrsf12a	BI303379			0	0	0	-1.48925
1368171_at	S77494_s_at	lysyl oxidase	Rn.11372	Rn.11372	Lox	BI304009	0	0	2.12776	0	0	0	0
1398612_at	rc_AI639479_at	aldo-keto reductase family 1, member C12 (predicted)	Rn.43579	---	Akr1c12_predicted	BM383010	1.6606	0	0	0	16.66	19.7044	10.094
1372038_at	0	MAP kinase-interacting serine/threonine kinase 2	Rn.6769	Rn.162914	Mknk2	BM383395			0	0	-1.56873	0
1370503_s_at	0	erythrocyte protein band 4.1-like 3	Rn.8686	Rn.19026	Epb4.1l3	BM383451			0	0	1.6554	1.58005
1399039_at	0	Similar to Dnajb10 protein (predicted)	Rn.64723	Rn.40780	RGD1560574_predicted	BM383865			-1.49679	0	0	0
1372306_at	0	ethylmalonic encephalopathy 1 (predicted)	Rn.14691	Rn.14691	Ethe1_predicted	BM384018			1.8197	0	0	0
1372727_at	0	Transcribed locus	Rn.15045	Rn.15045	---	BM384088			0	0	0	-1.56407
1374747_at	0	PFTAIRE protein kinase 1 (predicted)	Rn.13668	Rn.12908	Pftk1_predicted	BM384279			0	0	0	-1.57923
1390228_at	0	Transcribed locus, moderately similar to XP_213925.1 PREDICTED: similar to early quiescence protein-1 [Rattus norvegicus]	Rn.31695	Rn.31695	---	BM384446			0	0	1.68476	0
1373393_at	0	similar to Ext1	Rn.35083	Rn.106323	LOC299907	BM384468			-1.72717	-1.41777	0	0
1389156_at	rc_AA859931_at	hypothetical protein LOC498606	Rn.822	Rn.822	LOC498606	BM384589	0	0	0	1.42536	0	0	0
1375213_at	0	phosphoenolpyruvate carboxykinase 2 (mitochondrial) (predicted)	Rn.35508	Rn.35508	Pck2_predicted	BM384604			0	0	-1.45333	-1.72631
1376194_at	0	Transcribed locus	Rn.25063	Rn.25063	---	BM384889			0	0	1.98338	1.83817
1383302_at	rc_AA859648_at	DnaJ (Hsp40) homolog, subfamily B, member 1 (predicted)	Rn.32136	Rn.128947	Dnajb1_predicted	BM384926	0	0	-1.50639	0	0	0	0
1370906_at	rc_AI168942_at	branched chain keto acid dehydrogenase E1, beta polypeptide	Rn.15623	Rn.15623	Bckdhb	BM385109	0	0	1.78618	0	-1.46508	0	0
1377307_at	0	similar to mammary tumor receptor 2 isoform-like protein	Rn.66325	---	LOC498968	BM385387			2.09792	2.50899	0	0
1390738_at	0	bone marrow stromal cell antigen 2	Rn.32168	Rn.32168	Bst2	BM385476			-1.75989	-1.63201	0	0
1388945_at	0	similar to 1300014I06Rik protein	Rn.6535	Rn.6535	RGD1311307	BM385779			0	0	-1.42189	0
1390389_at	0	---	---	---	---	BM385936			-1.4403	-1.53014	0	0
1389550_at	0	SH3-domain GRB2-like 2	Rn.9513	Rn.10787	Sh3gl2	BM385941			0	0	0	-1.9308
1371016_at	M18853_at	similar to RIKEN cDNA A430107P09 gene /// similar to RIKEN cDNA A430107P09 gene /// T cell receptor alpha chain V region /// similar to T-cell receptor alpha chain precursor V and C regions (TRA29)	Rn.9949	Rn.115124	LOC290071 /// LOC290150 /// LOC364343 /// RGD1359684	BM386010	0	0	-2.3271	-2.04626	0	0	0
1374254_a_at	rc_AA893237_at	RGD1563250 (predicted)	Rn.13486	Rn.13486	RGD1563250_predicted	BM386220	0	0	0	0	0	1.64536	0
1371989_at	0	high mobility group nucleosomal binding domain 3	Rn.89	Rn.106652	Hmgn3	BM386357			0	1.5424	0	0
1376911_at	0	Transcribed locus	Rn.45827	Rn.45827	---	BM386385			0	0	-1.53845	-1.66489
1373578_at	0	Transcribed locus, strongly similar to NP_032717.1 neurofilament 3, medium [Mus musculus]	Rn.16973	Rn.16973	---	BM386413			0	0	-1.47158	-1.61302
1389353_at	0	Transcribed locus	Rn.8257	Rn.8257	---	BM386525			0	0	1.76669	1.70062
1377404_at	0	stanniocalcin 1	Rn.21223	Rn.10647	Stc1	BM386683			0	0	0	-1.41778
1372308_at	0	CDNA clone IMAGE:7366335	Rn.8110	Rn.8110	---	BM386869			0	0	0	-2.15034
1372783_at	0	Transcribed locus	Rn.11463	Rn.11463	---	BM387109			0	1.74803	0	0
1374758_at	0	Transcribed locus	Rn.3315	Rn.3315	---	BM387112			0	0	-1.42601	-1.5319
1371019_at	0	tribbles homolog 1 (Drosophila)	Rn.64574	Rn.95274	Trib1	BM387324			0	0	0	1.69485
1377182_at	0	integrin beta 3 binding protein (beta3-endonexin)	Rn.81	Rn.91426	Itgb3bp	BM387863			0	0	0	-1.41806
1374159_at	0	Transcribed locus	Rn.13298	Rn.13298	---	BM388029			-1.47878	0	0	-1.5886
1376668_at	0	similar to RIKEN cDNA 4922503N01 (predicted)	Rn.24241	Rn.24241	RGD1311126_predicted	BM388328			0	0	-1.63865	-4.44988
1376709_at	0	solute carrier family 39 (metal ion transporter), member 8	Rn.28321	Rn.28321	Slc39a8	BM388442			0	0	1.49059	1.41712
1384101_at	0	---	---	---	---	BM388523			-1.53748	0	0	0
1374693_at	0	poly (ADP-ribose) polymerase family, member 16	Rn.23423	Rn.23423	Parp16	BM388613			0	0	0	1.55547
1373062_at	0	Transcribed locus	Rn.20664	Rn.20664	---	BM388650			0	0	0	-1.44878
1374900_at	0	golgi SNAP receptor complex member 2	Rn.13518	Rn.13518	Gosr2	BM388807			0	0	1.49894	0
1371875_at	0	mannosidase, beta A, lysosomal	Rn.7317	Rn.20578	Manba	BM388852			0	0	-1.69066	-1.91155
1371972_at	0	---	---	---	---	BM388888			0	0	0	-1.42558
1373204_at	0	hypothetical LOC297077	Rn.17071	Rn.17071	RGD1310725	BM388911			0	0	-1.63937	-2.13627
1374204_at	0	WD repeat and SOCS box-containing 1	Rn.18535	Rn.18535	Wsb1	BM388946			0	-2.50358	0	0
1388712_at	0	pleckstrin homology, Sec7 and coiled-coil domains 3	Rn.16600	Rn.10673	Pscd3	BM389186			0	0	-1.59673	0
1376953_at	0	Transcribed locus	Rn.17973	Rn.17973	---	BM389244			0	0	1.45135	0
1372940_at	0	RGD1562339 (predicted)	Rn.31760	Rn.95097	RGD1562339_predicted	BM389329			0	0	-1.76662	-1.52926
1389678_at	0	Transcribed locus	Rn.38259	Rn.38259	---	BM389496			1.58307	0	0	0
1388809_at	0	sphingomyelin phosphodiesterase, acid-like 3A	Rn.8142	Rn.8142	Smpdl3a	BM389498			1.47122	0	0	0
1390240_at	rc_AA800456_at	Transcribed locus	Rn.25146	Rn.25146	---	BM389611	0	0	-1.66261	0	0	0	0
1372182_at	L25387_at	phosphofructokinase, platelet	Rn.2278	Rn.2278	Pfkp	BM389769	0	0	0	0	-1.65366	0	0
1383713_at	rc_AA892396_at	Transcribed locus, moderately similar to XP_132808.1 PREDICTED: hypothetical protein LOC70291 isoform 1 [Mus musculus]	Rn.32293	Rn.32293	---	BM389843	0	0	0	0	0	-1.5512	0
1384970_at	0	similar to RIKEN cDNA 5330437I02 gene (predicted)	Rn.55053	Rn.132740	RGD1565246_predicted	BM389861			0	0	-2.05633	-1.66328
1375185_at	rc_AA800753_at	importin 7 (predicted)	Rn.17156	Rn.17156	Ipo7_predicted	BM390183	0	0	-1.43295	0	0	0	0
1372546_at	rc_AA955477_g_at	mitogen-activated protein kinase-activated protein kinase 3	Rn.8789	Rn.8789	Mapkapk3	BM390276	0	0	0	0	0	-2.67278	-1.54783
1376319_at	0	Transcribed locus	Rn.16403	Rn.98782	---	BM390322			-2.32109	-2.23457	0	0
1389725_at	0	transmembrane 7 superfamily member 2	Rn.8313	Rn.8313	Tm7sf2	BM390364			0	-2.38022	0	0
1376248_at	0	sulfotransferase family, cytosolic, 2B, member 1 (predicted)	Rn.12882	Rn.100005	Sult2b1_predicted	BM390571			0	0	-2.22016	-2.73153
1392490_at	rc_AA893811_at	Transcribed locus	Rn.14832	Rn.14832	---	BM390676	0	0	-1.41577	0	0	0	0
1379031_at	0	Transcribed locus	Rn.21437	Rn.21437	---	BM390697			0	0	0	-1.41781
1375504_at	rc_AA892950_at	Polymerase (DNA directed), gamma 2, accessory subunit (predicted)	Rn.25075	Rn.25075	Polg2_predicted	BM390747	0	0	0	-1.73139	-1.44351	-1.4323	0
1372765_a_at	0	peroxisomal delta3, delta2-enoyl-Coenzyme A isomerase /// similar to RIKEN cDNA 1810022C23	Rn.3194	Rn.3194	Peci /// RGD1310224	BM390774			0	0	1.45701	0
1375417_at	0	---	---	---	---	BM391419			-1.59691	0	0	0
1373615_at	0	frizzled-related protein	Rn.17567	Rn.12034	Frzb	BM391538			0	0	-1.62906	0
1390492_a_at	rc_AA894080_at	Transcribed locus, strongly similar to XP_237371.3 PREDICTED: similar to Ubiquitin carboxyl-terminal hydrolase 40 (Ubiquitin thiolesterase 40) (Ubiquitin-specific processing protease 40) (Deubiquitinating enzyme 40) [Rattus norvegicus]	Rn.9343	Rn.163576	---	BM391750	0	0	0	-1.43225	0	0	0
1376725_at	0	low density lipoprotein receptor-related protein 6 (predicted)	Rn.24624	Rn.32960	Lrp6_predicted	BM391816			-1.74791	0	0	0
1390717_at	0	similar to chromosome 20 open reading frame 155	Rn.26683	Rn.35982	RGD1311037	BM391963			0	-1.42593	-1.54406	0
1375896_at	0	similar to polyploidy associated protein kinase PAPK-A (predicted)	Rn.17696	Rn.17696	RGD1559449_predicted	BM392055			0	1.51236	0	0
1389654_at	0	Plastin 1 (I isoform) (predicted)	Rn.18668	Rn.18668	Pls1_predicted	BM392070			0	-1.66325	0	0
1375933_at	0	---	---	---	---	BM392116			0	1.58257	1.4701	1.44252
1398375_at	0	metastasis associated 3 (predicted)	Rn.19415	Rn.94848	Mta3_predicted	BM392144			0	0	0	-1.41744
1376346_at	0	---	---	---	---	BM392156			1.48033	0	0	0
1375062_at	0	---	---	---	---	BM392237			0	0	0	-1.69144
1372365_at	0	Ras and Rab interactor 2 (predicted)	Rn.34193	Rn.34193	Rin2_predicted	BM392293			-1.74782	-1.69682	0	0
1371469_at	0	calcium binding protein p22	Rn.4078	Rn.11041	Chp	BM958511			0	0	-1.42214	-1.60669
1370672_a_at	D14076_at	dynamin 3	Rn.11191	Rn.11191	Dnm3	D14076	0	0	0	0	1.43447	1.6189	0
1370747_at	D14839_at	fibroblast growth factor 9	Rn.25174	Rn.25174	Fgf9	D14839	0	0	0	0	0	-1.6961	0
1387936_at	D14989_f_at	sulfotransferase family 2A, dehydroepiandrosterone (DHEA)-preferring, member 2 (predicted)	Rn.40365	---	Sult2a2_predicted	D14989	-4.39663	0	0	0	0	0	0
1398310_at	D17309_at	aldo-keto reductase family 1, member D1	Rn.25716	Rn.25716	Akr1d1	D17309	2.84601	1.94565	1.90269	0	0	0	0
1370563_at	D17310_s_at	3-alpha-hydroxysteroid dehydrogenase	Rn.10021	Rn.10021	LOC191574	D17310	-1.517	0	0	-1.70596	0	0	0
1370657_at	D25290_at	cadherin 6	Rn.10390	Rn.10390	Cdh6	D25290	0	0	0	0	0	-1.73013	0
1367562_at	rc_AA891204_s_at	secreted acidic cysteine rich glycoprotein	Rn.31991	Rn.163095	Sparc	D28875	0	1.7909	1.47895	0	0	0	0
1368659_at	AB002584_at	alanine-glyoxylate aminotransferase 2	Rn.1874	Rn.1874	Agxt2	D38100	1.76323	0	0	0	0	1.49159	1.58335
1398307_at	D38381_s_at	cytochrome P450, 3a18	Rn.32085	Rn.32085	Cyp3a18	D38381	21.2868	4.90654	9.12903	17.7355	0	0	0
1387798_a_at	D42116_s_at	complement receptor related protein	Rn.5825	Rn.5825	Crry	D42115	0	0	1.89849	1.69366	0	0	0
1370362_at	D38222_s_at	protein tyrosine phosphatase, receptor type, N	Rn.11097	Rn.11097	Ptprn	D45414	0	0	0	0	1.42051	1.53378	0
1370811_at	D50564_at	mercaptopyruvate sulfurtransferase	Rn.32263	Rn.32263	Mpst	D50564	0	1.56234	0	0	0	0	0
1370445_at	D88666_at	phosphatidylserine-specific phospholipase A1	Rn.10696	Rn.10696	Pspla1	D88666	0	0	-1.5465	-1.49181	0	0	0
1389700_at	rc_H31078_at	Transcribed locus	Rn.22653	Rn.22653	---	H31078	0	0	0	0	1.56806	1.51415	0
1377048_at	rc_H31813_at	similar to cDNA sequence BC021917	Rn.14595	Rn.55630	RGD1311026	H31813	1.59787	0	1.50567	0	0	1.45996	0
1386466_at	rc_H33093_at	Transcribed locus	Rn.14624	Rn.135353	---	H33093	0	0	0	0	0	1.6804	0
1390416_at	rc_AA892522_at	Solute carrier family 25, member 30	Rn.19440	Rn.19440	Slc25a30	H35736	0	0	0	0	1.8122	1.50561	1.63709
1370479_x_at	J00738_s_at	alpha-2u globulin PGCL4	Rn.81155	Rn.86413	Obp3	J00738	126.491	35.2718	75.0176	152.387	0	0	0
1370862_at	S76779_s_at	apolipoprotein E	Rn.32351	Rn.32351	Apoe	J02582	0	0	0	0	0	1.43537	0
1370355_at	J02585_at	stearoyl-Coenzyme A desaturase 1	Rn.1023	Rn.1023	Scd1	J02585	2.56668	17.3771	3.9032	0	0	0	0
1387599_a_at	J02679_s_at	NAD(P)H dehydrogenase, quinone 1	Rn.11234	Rn.11234	Nqo1	J02679	0	0	-1.92655	0	0	-2.29778	0
1368426_at	U26033_at	carnitine O-octanoyltransferase	Rn.4896	Rn.4896	Crot	J02844	0	0	2.02154	0	-2.01047	-2.38531	-1.68755
1387183_at	J02844_s_at	carnitine O-octanoyltransferase	Rn.4896	Rn.4896	Crot	J02844	0	0	2.20051	0	-2.22279	-2.62783	0
1370495_s_at	J02861mRNA_s_at	cytochrome P450 2c13	Rn.32070	Rn.82715	Cyp2c13	J02861	29.8914	14.4285	86.3783	77.3549	0	0	0
1368190_at	S60054_s_at	renin 1	Rn.9831	Rn.9831	Ren1	J02941	0	0	0	0	-1.7573	-1.44701	0
1388014_at	J03093_at	odorant binding protein I f	Rn.9718	Rn.9718	Obp1f	J03093	0	1.4039	0	0	0	0	0
1388111_at	J04035_at	elastin	Rn.54384	Rn.54384	Eln	J04035	0	0	0	0	0	0	1.4648
1367851_at	J04488_at	prostaglandin D2 synthase	Rn.11400	Rn.11400	Ptgds	J04488	0	0	0	0	2.99563	3.10285	0
1370420_at	J05035_at	steroid 5 alpha-reductase 1	Rn.4620	Rn.4620	Srd5a1	J05035	-3.1656	0	-1.66343	-4.1117	0	0	0
1370375_at	J05499_at	glutaminase 2 (liver, mitochondrial)	Rn.10202	Rn.10202	Gls2	J05499	0	0	1.44735	0	0	0	0
1387243_at	E01184cds_s_at	cytochrome P450, family 1, subfamily a, polypeptide 2	Rn.5563	Rn.5563	Cyp1a2	K02422	0	0	0	-1.77104	0	0	0
1369671_at	M11266_at	ornithine transcarbamylase	Rn.2391	Rn.2391	Otc	K03040	0	1.547	2.31656	0	0	0	0
1387651_at	0	aquaporin 1	Rn.1618	Rn.1618	Aqp1	L07268			0	0	0	1.41662
1387911_at	S62097_s_at	RAB geranylgeranyl transferase, b subunit	Rn.2542	Rn.107818	Rabggtb	L10416	0	0	-1.51493	0	0	0	0
1370154_at	rc_AA892775_at	lysozyme	Rn.2283	Rn.2283	Lyz	L12458	1.4822	0	0	0	0	0	0
1368858_at	0	UDP galactosyltransferase 8	Rn.9744	Rn.9744	Ugt8	L21698			0	0	0	-1.6692
1369451_a_at	AF081366_s_at	potassium inwardly-rectifying channel, subfamily J, member 1	Rn.22609	Rn.22609	Kcnj1	L29403	0	0	0	0	0	-1.46902	0
1387958_at	E06822cds_s_at	aldo-keto reductase family 1, member C18	Rn.10030	Rn.10030	Akr1c18	L32601	1.79964	1.96132	2.91616	4.92314	0	0	0
1371062_at	L34821_at	aldehyde dehydrogenase family 5, subfamily A1	Rn.10070	Rn.10070	Aldh5a1	L34821	1.41021	1.60122	1.60897	0	0	0	0
1370363_at	L46791_at	carboxylesterase 3	Rn.34885	Rn.2549	Ces3	L46791	0	0	2.30373	1.77914	-4.08996	-3.99438	-1.55894
1370789_a_at	L48060_s_at	prolactin receptor	Rn.9757	Rn.9757	Prlr	L48060	-7.35201	-3.98979	-8.29214	-31.7536	4.20417	7.21506	1.97222
1370289_x_at	M11566_f_at	kallikrein, submaxillary gland S3	Rn.34527	Rn.34527	Klks3	M11566	0	0	0	0	0	-2.1105	0
1371124_a_at	0	K-kininogen	Rn.44576	---	LOC25087	M11884			-1.60154	0	0	-2.76225
1370333_a_at	M15481_g_at	insulin-like growth factor 1	Rn.6282	Rn.6282	Igf1	M15481	0	0	0	0	0	-1.7514	0
1368362_a_at	X07636_at	asialoglycoprotein receptor 2	Rn.9834	Rn.9834	Asgr2	M16347	0	-1.73251	0	0	2.23197	3.47236	2.16601
1370714_a_at	0	beta galactoside alpha 2,6 sialyltransferase 1	Rn.54567	Rn.54567	St6gal1	M18769			0	0	-1.49136	-1.5061
1370475_at	M20406_at	cytochrome P450IIB3	Rn.4845	Rn.4845	Cyp2b3	M20406	0	2.0803	0	0	0	0	0
1368718_at	M23995_at	aldehyde dehydrogenase family 1, subfamily A4	Rn.74044	Rn.74044	Aldh1a4	M23995	0	0	0	-12.6877	0	0	0
1370377_at	J02869mRNA_s_at	cytochrome P450, family 2, subfamily d, polypeptide 9 /// cytochrome P450, family 2, subfamily d, polypeptide 10	Rn.10842	Rn.91133	Cyp2d9 /// Cyp2d10	M25143	0	0	0	0	21.3628	15.9841	8.9508
1370816_at	M25804_at	nuclear receptor subfamily 1, group D, member 1	Rn.29848	Rn.29848	Nr1d1	M25804	0	0	4.18295	0	0	0	0
1368446_at	M35299_s_at	serine protease inhibitor, Kazal type 1	Rn.9767	Rn.9767	Spink1	M27882	1.50193	1.5754	2.84383	2.60814	0	1.47515	0
1387193_a_at	0	serine protease inhibitor, Kazal type 1	Rn.9767	Rn.9767	Spink1	M27882			2.15818	1.9239	0	0
1368447_x_at	0	serine protease inhibitor, Kazal type 1	Rn.9767	Rn.9767	Spink1	M27882			1.98771	1.86859	0	0
1387967_at	rc_AA858673_at	serine protease inhibitor, Kazal type 3	Rn.2337	Rn.144683	Spink3	M27883	9.04333	5.14227	15.514	15.5667	0	0	0
1386985_at	X04229cds_s_at	glutathione S-transferase, mu 1	Rn.625	Rn.625	Gstm1	M28241	1.85101	1.85053	2.04628	1.92031	0	0	0
1370399_at	M29853_at	cytochrome P450, family 4, subfamily b, polypeptide 1	Rn.5721	Rn.86651	Cyp4b1	M29853	0	0	0	0	-5.09636	-8.58523	-2.09301
1370401_at	M30689_at	lymphocyte antigen 6 complex, locus B	Rn.39703	Rn.39703	Ly6b	M30689	0	0	0	0	-9.14354	-5.12437	0
1387955_at	M31109_f_at	UDP glycosyltransferase 2 family, member 3	Rn.24945	Rn.24945	Ugt2b3	M31109	0	0	0	0	-1.44573	-1.65776	0
1370310_at	M33648_at	3-hydroxy-3-methylglutaryl-Coenzyme A synthase 2	Rn.29594	Rn.29594	Hmgcs2	M33648	0	0	0	0	0	1.98093	0
1370830_at	0	epidermal growth factor receptor	Rn.37227	Rn.37227	Egfr	M37394			0	1.54699	0	0
1387079_at	0	guanylate cyclase 1, soluble, alpha 3	Rn.1974	Rn.1974	Gucy1a3	M57405			0	0	0	1.43005
1370384_a_at	M34083_at	prolactin receptor	Rn.9757	Rn.9757	Prlr	M57668	-2.65259	-2.28127	-9.05259	-19.9737	4.09705	4.82869	1.70333
1371113_a_at	M58040_at	transferrin receptor	Rn.13151	Rn.98672	Tfrc	M58040	0	1.43083	0	0	0	1.66692	0
1387949_at	M58041_s_at	cytochrome P450, family 2, subfamily c, polypeptide 70	Rn.10389	Rn.88025	Cyp2c70	M58041	1.5093	2.1533	0	0	0	0	0
1370708_a_at	0	3-alpha-hydroxysteroid dehydrogenase	Rn.10021	Rn.10021	LOC191574	M61937			0	-1.66914	0	0
1371143_at	M63991_at	serine (or cysteine) peptidase inhibitor, clade A (alpha-1 antipeptidase, antitrypsin), member 7	Rn.9948	Rn.9948	Serpina7	M63991	0	-3.25393	0	0	0	0	0
1398286_at	E13557cds_s_at	cysteine sulfinic acid decarboxylase	Rn.43232	Rn.43232	Csad	M64755	2.94841	2.5028	4.4975	8.33233	1.99207	1.88555	0
1370307_at	M64780_at	agrin	Rn.2163	Rn.2163	Agrn	M64780	0	0	0	0	0	-1.62617	0
1370432_at	M72711_at	POU domain, class 3, transcription factor 1	Rn.11354	Rn.82720	Pou3f1	M72711	0	0	0	0	0	1.74115	0
1370907_at	M83143_at	beta galactoside alpha 2,6 sialyltransferase 1	Rn.54567	Rn.54567	St6gal1	M83143	0	0	0	0	-1.45853	-1.43682	0
1370547_at	rc_AA945569_at	pregnancy-zone protein	Rn.11295	Rn.11295	Pzp	M84000	0	0	0	0	2.02215	2.24295	2.29977
1387028_a_at	L23148_g_at	inhibitor of DNA binding 1	Rn.2113	Rn.2113	Id1	M86708	0	-2.21209	0	0	0	0	0
1387693_a_at	0	solute carrier family 6 (neurotransmitter transporter, glycine), member 9	Rn.32110	Rn.32110	Slc6a9	M95413			-1.47228	0	0	0
1367758_at	X02361_at	alpha-fetoprotein	Rn.9174	Rn.9174	Afp	NM_012493	0	0	1.88066	0	0	0	0
1367734_at	M60322_at	aldo-keto reductase family 1, member B4 (aldose reductase)	Rn.2917	Rn.107801	Akr1b4	NM_012498	0	0	0	0	-1.78966	0	0
1370009_at	J02596cds_at	apolipoprotein C-III	Rn.36813	---	Apoc3	NM_012501	0	0	0	0	0	1.47288	0
1370149_at	K02817cds_s_at	asialoglycoprotein receptor 1	Rn.44300	Rn.44300	Asgr1	NM_012503	0	0	0	0	1.82361	2.8163	0
1369658_at	X12752_at	CCAAT/enhancer binding protein (C/EBP), alpha	Rn.22163	Rn.153603	Cebpa	NM_012524	0	1.62017	0	0	0	0	0
1387819_at	L00117_at	elastase 1, pancreatic	Rn.6044	Rn.6044	Ela1	NM_012552	2.39936	1.69021	4.10768	3.65036	0	0	0
1370086_at	X05861exon#1-6_s_at	fibrinogen, gamma polypeptide	Rn.1702	Rn.1702	Fgg	NM_012559	0	0	0	0	0	-5.35695	0
1369465_at	M67465_at	steroid delta-isomerase, 3 beta	Rn.34902	Rn.34902	Hsd3b	NM_012584	13.3597	9.24172	50.6418	57.9999	0	0	0
1386881_at	M31837_at	insulin-like growth factor binding protein 3	Rn.26369	Rn.26369	Igfbp3	NM_012588	0	0	1.52561	0	0	0	0
1368073_at	M34253_at	interferon regulatory factor 1	Rn.6396	Rn.6396	Irf1	NM_012591	0	0	-1.60977	0	0	0	0
1387820_at	M19647_f_at	kallikrein 7	Rn.34526	Rn.144553	Klk7	NM_012593	0	0	0	0	-1.57507	-1.48082	0
1386965_at	L03294_at	lipoprotein lipase	Rn.3834	Rn.3834	Lpl	NM_012598	0	0	0	0	-1.88676	-1.8166	0
1387765_at	AF080507_g_at	mannose binding lectin 1, protein A	Rn.10273	Rn.10273	Mbl1	NM_012599	0	0	0	0	0	4.1647	0
1369467_a_at	X15580complete_seq_s_at	6-phosphofructo-2-kinase/fructose-2,6-biphosphatase 1	Rn.10115	Rn.10115	Pfkfb1	NM_012621	1.69302	1.85368	0	2.35215	0	0	0
1387263_at	X05684_at	pyruvate kinase, liver and red blood cell	Rn.48821	Rn.48821	Pklr	NM_012624	1.7824	0	0	0	2.1341	3.91656	0
1368651_at	0	pyruvate kinase, liver and red blood cell	Rn.48821	Rn.48821	Pklr	NM_012624			0	0	2.70076	4.23003
1368372_at	U37138_at	steroid sulfatase	Rn.6312	Rn.6312	Sts	NM_012661	0	0	0	0	-1.71151	0	0
1367598_at	rc_AA945169_at	transthyretin	Rn.1404	Rn.1404	Ttr	NM_012681	0	0	0	0	0	-1.43035	0
1387704_at	S52128_s_at	estrogen receptor 1	Rn.10595	Rn.10595	Esr1	NM_012689	0	0	0	0	2.17968	2.43698	0
1369161_at	L15079mRNA_s_at	ATP-binding cassette, sub-family B (MDR/TAP), member 4	Rn.9679	Rn.82691	Abcb4	NM_012690	-1.4553	0	0	0	0	0	0
1387511_at	0	Cytochrome P450 IIA1 (hepatic steroid hydroxylase IIA1) gene	Rn.32107	Rn.32107	Cyp2a1	NM_012692			-1.7732	-2.34639	0	0
1369424_at	J04187_at	cytochrome P450, subfamily 2A, polypeptide 1	Rn.9867	Rn.9867	Cyp2a2	NM_012693	2.20281	2.01001	76.3883	86.0761	0	0	0
1387006_at	rc_AA945050_f_at	rat senescence marker protein 2A gene, exons 1 and 2	Rn.40124	Rn.92406	Smp2a	NM_012695	-2.70415	0	-8.47735	-24.3262	0	0	0
1387050_s_at	K02814_at	kininogen 1 /// K-kininogen /// similar to alpha-1 major acute phase protein prepeptide	Rn.54394	Rn.128333	Kng1 /// LOC25087 /// MGC108747	NM_012696	0	0	-1.82423	-1.77883	0	-2.92909	0
1387852_at	0	thyroid hormone responsive protein	Rn.81140	Rn.81140	Thrsp	NM_012703			-2.49196	0	0	0
1370150_a_at	0	thyroid hormone responsive protein	Rn.81140	Rn.81140	Thrsp	NM_012703			-2.61456	0	0	0
1369858_at	X56661_at	gastrin releasing peptide receptor	Rn.10316	Rn.10316	Grpr	NM_012706	0	0	0	0	0	1.58491	0
1386981_at	D63834_at	solute carrier family 16 (monocarboxylic acid transporters), member 1	Rn.6085	Rn.6085	Slc16a1	NM_012716	0	0	0	1.4646	0	0	0
1387323_at	M30282_at	kallikrein B, plasma 1	Rn.9880	Rn.9880	Klkb1	NM_012725	0	0	0	0	0	-1.54747	0
1368075_at	rc_AA874784_s_at	lysosomal acid lipase 1	Rn.48656	Rn.48656	Lip1	NM_012732	0	0	0	-1.85183	0	0	0
1367939_at	M19257_at	retinol binding protein 1, cellular	Rn.902	Rn.902	Rbp1	NM_012733	0	0	0	0	1.62801	1.60618	0
1368520_at	M00002_at	apolipoprotein A-IV	Rn.15739	Rn.15739	Apoa4	NM_012737	1.78242	0	0	1.49515	0	0	0
1369834_at	X55955_at	forkhead box A1	Rn.10470	Rn.10470	Foxa1	NM_012742	0	0	0	0	0	-1.51073	0
1367989_at	D28561_s_at	solute carrier family 2 (facilitated glucose transporter), member 4	Rn.1314	Rn.1314	Slc2a4	NM_012751	0	0	0	0	0	-1.48157	0
1387123_at	M21208mRNA_s_at	cytochrome P450, family 17, subfamily a, polypeptide 1	Rn.10172	Rn.10172	Cyp17a1	NM_012753	0	0	-2.71876	0	0	0	0
1369103_at	0	fyn proto-oncogene	Rn.2432	Rn.19361	Fyn	NM_012755			0	0	-1.44202	-1.63646
1369677_at	X55812complete_seq_at	---	---	---	---	NM_012784	0	0	0	0	-2.37038	-8.85464	-1.70952
1387053_at	M84719_at	flavin containing monooxygenase 1	Rn.867	Rn.867	Fmo1	NM_012792	3.13961	3.02536	3.47571	0	0	0	0
1368253_at	J03588_at	guanidinoacetate methyltransferase	Rn.33890	Rn.33890	Gamt	NM_012793	0	0	0	0	1.70836	1.68768	1.5557
1368409_at	D10026_s_at	glutathione S-transferase, theta 2	Rn.10708	Rn.87212	Gstt2	NM_012796	0	0	1.69474	0	0	0	0
1369286_at	X64336_at	protein C	Rn.10403	Rn.91064	Proc	NM_012803	0	0	0	0	2.57258	1.89874	0
1387234_at	X75309_at	alpha-2-glycoprotein 1, zinc	Rn.5007	Rn.5007	Azgp1	NM_012826	0	0	0	0	-2.32434	-2.932	0
1368497_at	D86086_s_at	ATP-binding cassette, sub-family C (CFTR/MRP), member 2	Rn.10265	Rn.10265	Abcc2	NM_012833	-1.54824	0	0	0	0	0	0
1387773_at	rc_AI008815_s_at	cytochrome c, somatic	Rn.2202	Rn.161841	Cycs	NM_012839	0	0	0	0	1.58309	1.55336	2.43465
1369939_at	K00750exon#2-3_g_at	cytochrome c, somatic	Rn.2202	Rn.161841	Cycs	NM_012839	0	0	0	1.49214	1.48728	0	1.67031
1387669_a_at	M26125_at	epoxide hydrolase 1, microsomal	Rn.3603	Rn.3603	Ephx1	NM_012844	0	0	2.27013	0	0	0	0
1369292_at	X97754_at	hydroxysteroid (17-beta) dehydrogenase 1	Rn.10594	Rn.10594	Hsd17b1	NM_012851	0	0	0	0	0	3.27131	0
1369407_at	U94330_at	tumor necrosis factor receptor superfamily, member 11b (osteoprotegerin)	Rn.9792	---	Tnfrsf11b	NM_012870	0	0	0	0	0	0	1.59333
1368733_at	S76489_s_at	sulfotransferase, estrogen preferring	Rn.32104	---	Ste	NM_012883	70.49	20.8289	160.186	171.37	0	0	0
1398264_at	U50927_at	solute carrier family 30 (zinc transporter), member 2	Rn.11135	Rn.11135	Slc30a2	NM_012890	0	0	0	0	1.60157	1.96916	0
1387007_at	U97142_at	glial cell line derived neurotrophic factor family receptor alpha 1	Rn.6281	Rn.88489	Gfra1	NM_012959	0	0	1.46708	2.05808	1.53465	0	0
1386898_at	rc_AI170613_g_at	heat shock 10 kDa protein 1 (chaperonin 10)	Rn.1540	Rn.106093	Hspe1	NM_012966	0	0	-1.46252	0	0	0	0
1367880_at	rc_AI104225_at	laminin, beta 2	Rn.774	Rn.774	Lamb2	NM_012974	0	0	0	0	0	-1.52966	0
1387812_at	rc_AI230712_at	proprotein convertase subtilisin/kexin type 6	Rn.950	Rn.950	Pcsk6	NM_012999	0	0	-1.84629	-1.90461	0	0	0
1367849_at	S61865_s_at	syndecan 1	Rn.11176	Rn.11176	Sdc1	NM_013026	0	-1.43029	0	0	0	0	0
1367593_at	U25264_at	selenoprotein W, muscle 1	Rn.37192	Rn.37192	Sepw1	NM_013027	0	0	0	-1.62533	0	0	0
1387435_at	U55938_at	ST8 alpha-N-acetyl-neuraminide alpha-2,8-sialyltransferase 3	Rn.10969	Rn.90977	St8sia3	NM_013029	0	0	0	1.43601	0	0	0
1368348_at	X63995_at	solute carrier family 6 (neurotransmitter transporter, serotonin), member 4	Rn.1663	Rn.1663	Slc6a4	NM_013034	0	0	0	0	0	1.68021	0
1387218_at	M80826_at	trefoil factor 3	Rn.9960	Rn.87477	Tff3	NM_013042	0	0	0	0	3.90971	4.83178	5.03223
1398759_at	L25785_at	transforming growth factor beta 1 induced transcript 4	Rn.3545	Rn.3545	Tgfb1i4	NM_013043	2.30884	3.49932	1.96137	0	0	0	0
1369182_at	U07619_at	coagulation factor III	Rn.9980	Rn.9980	F3	NM_013057	0	0	0	0	2.46958	1.99785	0
1368870_at	0	inhibitor of DNA binding 2	Rn.3272	Rn.3272	Id2	NM_013060			0	0	0	1.5591
1369195_at	K01180_at	fatty acid binding protein 2, intestinal	Rn.10921	Rn.91358	Fabp2	NM_013068	0	-1.42528	-2.20927	0	0	0	0
1368328_at	J05446_at	glycogen synthase 2	Rn.2906	Rn.2906	Gys2	NM_013089	0	-1.81717	-1.82802	0	0	0	0
1368471_at	M95493_at	guanylate cyclase activator 2a (guanylin)	Rn.11388	Rn.11388	Guca2a	NM_013118	0	0	0	0	0	-1.42313	0
1387265_at	D38448_at	diacylglycerol kinase, gamma	Rn.10544	Rn.10544	Dgkg	NM_013126	0	0	0	0	0	-1.60294	0
1368236_at	S43408_g_at	meprin 1 alpha	Rn.16265	Rn.16265	Mep1a	NM_013143	0	0	0	0	-1.47624	0	0
1368160_at	M58634_at	insulin-like growth factor binding protein 1	Rn.34026	Rn.34026	Igfbp1	NM_013144	-3.54402	0	-3.43919	-2.7505	0	0	0
1369146_a_at	AF082124_s_at	aryl hydrocarbon receptor	Rn.2769	Rn.91370	Ahr	NM_013149	0	0	-1.8265	-1.96955	-1.73299	0	0
1368658_at	rc_AA892559_at	ciliary neurotrophic factor	Rn.6067	Rn.6067	Cntf	NM_013166	0	0	0	0	0	-1.63362	0
1387158_at	M88601_at	meprin 1 beta	Rn.3520	Rn.3520	Mep1b	NM_013183	0	0	0	0	0	-1.42259	0
1368514_at	M23601_at	monoamine oxidase B	Rn.6656	Rn.6656	Maob	NM_013198	1.71476	0	1.73944	0	0	0	0
1368121_at	AF045464_s_at	aldo-keto reductase family 7, member A3 (aflatoxin aldehyde reductase)	Rn.6043	Rn.6043	Akr7a3	NM_013215	1.99957	0	0	2.05421	2.22275	1.97645	0
1367702_at	J02791_at	acetyl-Coenzyme A dehydrogenase, medium chain	Rn.6302	Rn.6302	Acadm	NM_016986	0	0	0	0	1.47134	1.54745	0
1367854_at	J05210_at	ATP citrate lyase	Rn.29771	Rn.29771	Acly	NM_016987	0	0	-1.43611	0	0	0	0
1369158_at	U10354_at	calcium-sensing receptor	Rn.10019	Rn.10019	Casr	NM_016996	0	0	0	0	0	-1.43181	0
1369657_at	J00713mRNA_at	carboxypeptidase A1	Rn.9576	Rn.9576	Cpa1	NM_016998	-13.4974	-3.42298	-3.26704	-5.13133	0	0	0
1368934_at	M57718mRNA_s_at	cytochrome P450, family 4, subfamily a, polypeptide 10 /// cytochrome P450, family 4, subfamily A, polypeptide 22	Rn.5721	Rn.92401	Cyp4a10 /// Cyp4a22	NM_016999	-2.36245	0	0	-1.59039	-1.47279	0	0
1368180_s_at	K00136mRNA_at	glutathione-S-transferase, alpha type2	Rn.40574	Rn.144550	Gsta2	NM_017013	0	0	0	0	1.60238	1.76167	2.10556
1367901_at	M13962mRNA#2_at	glucuronidase, beta	Rn.3692	Rn.3692	Gusb	NM_017015	0	0	0	-1.51892	0	0	0
1367586_at	M54926_at	lactate dehydrogenase A	Rn.3687	Rn.107896	Ldha	NM_017025	0	0	0	1.57564	0	0	0
1369473_at	L11694_at	phosphoglucomutase 1	Rn.9970	Rn.9970	Pgm1	NM_017033	0	1.44115	0	0	0	0	0
1369454_at	J04147_at	vitamin D receptor	Rn.10911	Rn.10911	Vdr	NM_017058	0	0	0	0	-1.75129	0	0
1370151_at	M11710cds_s_at	carbamoyl-phosphate synthetase 1, mitochondrial	Rn.53968	Rn.53968	Cps1	NM_017072	0	0	0	0	0	-1.5025	0
1387506_at	AB017044exon_g_at	forkhead box A3	Rn.10949	Rn.10949	Foxa3	NM_017077	0	0	1.47723	0	0	0	0
1386953_at	rc_AI105448_at	hydroxysteroid 11-beta dehydrogenase 1	Rn.888	Rn.888	Hsd11b1	NM_017080	6.03041	5.873	11.5556	9.39457	1.71383	1.51162	2.11562
1368355_at	U60416_at	myosin 5B	Rn.10640	Rn.10640	Myo5b	NM_017083	0	0	0	0	0	-1.48271	0
1387672_at	rc_AA893219_at	glycine N-methyltransferase	Rn.11142	Rn.11142	Gnmt	NM_017084	0	0	1.49248	0	0	-1.60324	0
1368924_at	Z83757mRNA_g_at	growth hormone receptor	Rn.2178	Rn.2178	Ghr	NM_017094	0	0	0	0	0	1.42353	0
1368280_at	D90404_at	cathepsin C	Rn.11559	Rn.122504	Ctsc	NM_017097	1.60202	1.4427	1.45552	0	0	0	0
1368997_at	L46816_at	transcription elongation factor B (SIII), polypeptide 3	Rn.37427	Rn.37427	Tceb3	NM_017103	0	1.41388	0	0	0	0	0
1369773_at	D63860_s_at	bone morphogenetic protein 3	Rn.53974	Rn.53974	Bmp3	NM_017105	0	0	0	0	0	1.82092	0
1367709_at	X61654_at	CD63 antigen	Rn.11068	Rn.11068	Cd63	NM_017125	-1.52287	0	-2.06791	0	0	0	0
1368336_at	D50436_at	ferredoxin 1	Rn.6946	Rn.6946	Fdx1	NM_017126	-2.5711	0	-1.42822	-2.48017	0	0	0
1368127_at	rc_AI171959_at	neuraminidase 2	Rn.9731	Rn.9731	Neu2	NM_017130	0	0	-1.50294	0	0	-1.52459	0
1387081_at	U15734_at	reticulocalbin 2	Rn.6133	Rn.6133	Rcn2	NM_017132	0	0	0	0	0	-1.41829	0
1368266_at	J02720_at	arginase 1	Rn.9857	Rn.9857	Arg1	NM_017134	0	0	0	0	0	-3.39535	0
1370057_at	rc_AI234146_at	cysteine and glycine-rich protein 1	Rn.2401	Rn.108075	Csrp1	NM_017148	2.07445	0	1.52852	2.21767	0	0	0
1368422_at	Z17223_at	mesenchyme homeobox 2	Rn.34890	Rn.34890	Meox2	NM_017149	0	0	1.62382	0	0	0	0
1387307_at	M58308_at	histidine ammonia lyase	Rn.10037	Rn.10037	Hal	NM_017159	-1.87267	0	0	-1.80636	0	0	0
1386857_at	rc_AI231821_at	stathmin 1	Rn.555	Rn.555	Stmn1	NM_017166	0	0	1.825	1.44524	1.71022	1.5983	0
1368092_at	M77694_at	fumarylacetoacetate hydrolase	Rn.9195	Rn.9195	Fah	NM_017181	0	0	0	0	-1.53832	-1.41762	0
1368778_at	M96601_at	solute carrier family 6 (neurotransmitter transporter, taurine), member 6	Rn.9968	Rn.9968	Slc6a6	NM_017206	0	0	0	0	0	-1.48731	0
1368745_at	0	solute carrier family 10, member 2	Rn.10729	Rn.85891	Slc10a2	NM_017222			0	1.7339	0	0
1368329_at	AB004559_at	solute carrier family 22 (organic anion transporter), member 6	Rn.11113	Rn.87849	Slc22a6	NM_017224	0	0	0	0	1.70768	1.63132	0
1387058_at	AF040261_s_at	phosphatidylcholine transfer protein	Rn.9487	Rn.9487	Pctp	NM_017225	0	0	0	0	1.49421	0	0
1368188_at	AF082834_s_at	4-hydroxyphenylpyruvic acid dioxygenase	Rn.3664	Rn.3664	Hpd	NM_017233	0	0	0	0	-1.8498	-1.62621	-1.5104
1370003_at	rc_AI178750_at	eukaryotic translation elongation factor 2	Rn.55145	Rn.55145	Eef2	NM_017245	0	0	0	0	-1.48979	0	0
1368940_at	U56839_at	purinergic receptor P2Y, G-protein coupled 2	Rn.11102	Rn.11102	P2ry2	NM_017255	0	0	-1.48616	0	0	0	0
1368578_at	S63167_s_at	hydroxysteroid dehydrogenase-1, delta<5>-3-beta (predicted)	Rn.11311	Rn.128814	Hsd3b1_predicted	NM_017265	0	0	0	0	0	1.46397	0
1369863_at	X90710_at	alcohol dehydrogenase 4 (class II), pi polypeptide	Rn.10302	Rn.98159	Adh4	NM_017270	0	0	1.96249	0	0	0	0
1387010_s_at	M91808_at	sodium channel, voltage-gated, type I, beta	Rn.4958	Rn.4958	Scn1b	NM_017288	0	0	0	0	0	-1.89392	0
1369412_a_at	U38180_at	solute carrier family 19, member 1	Rn.9042	Rn.9042	Slc19a1	NM_017299	0	0	0	0	1.96002	2.24828	1.80668
1387508_at	D43964_at	bile acid-Coenzyme A: amino acid N-acyltransferase	Rn.11129	Rn.11129	Baat	NM_017300	1.42661	0	0	1.43685	0	-1.67555	0
1370030_at	rc_AI233261_i_at	glutamate cysteine ligase, modifier subunit	Rn.2460	Rn.2460	Gclm	NM_017305	0	0	0	1.73125	0	0	0
1369169_at	0	solute carrier family 23 (nucleobase transporters), member 1	Rn.12429	Rn.144579	Slc23a1	NM_017315			0	0	1.61657	0
1369738_s_at	S66024_at	cAMP responsive element modulator	Rn.76185	Rn.10251	Crem	NM_017334	1.57981	1.66595	0	1.75381	0	0	0
1369737_at	0	cAMP responsive element modulator	Rn.76185	Rn.10251	Crem	NM_017334			1.666	3.12681	0	0
1387280_a_at	AB015432_s_at	solute carrier family 7 (cationic amino acid transporter, y+ system), member 5	Rn.32261	Rn.32261	Slc7a5	NM_017353	0	0	-1.45644	-1.48483	0	0	0
1367866_at	rc_AA875033_at	fibulin 5	Rn.1699	Rn.1699	Fbln5	NM_019153	0	0	0	0	0	1.4979	0
1367977_at	AF007758_at	synuclein, alpha	Rn.1827	Rn.1827	Snca	NM_019169	0	0	0	0	1.84497	8.36353	0
1368037_at	D89070cds_s_at	carbonyl reductase 1	Rn.3425	Rn.3425	Cbr1	NM_019170	0	0	0	0	-1.43984	-1.74103	0
1387339_at	M63574_at	selenoprotein P, plasma, 1	Rn.1451	Rn.1451	Sepp1	NM_019192	0	0	0	0	0	1.93257	0
1368133_at	AJ001320_at	multiple PDZ domain protein	Rn.6684	Rn.6684	Mpdz	NM_019196	0	0	0	-1.58131	0	0	0
1368193_at	0	solute carrier family 26, member 4	Rn.11792	Rn.11792	Slc26a4	NM_019214			0	0	0	-1.4648
1368689_at	M76533cds_at	gap junction membrane channel protein beta 5	Rn.16074	Rn.16074	Gjb5	NM_019241	0	0	0	0	0	-1.73434	0
1367795_at	rc_AI014163_at	interferon-related developmental regulator 1	Rn.3723	Rn.3723	Ifrd1	NM_019242	0	0	0	0	0	1.50503	0
1367986_at	U26595_at	prostaglandin F2 receptor negative regulator	Rn.6332	Rn.6332	Ptgfrn	NM_019243	0	0	0	0	-1.90999	-2.29353	0
1368881_at	U42755_at	blocked early in transport 1 homolog (S. cerevisiae)	Rn.11078	Rn.3953	Bet1	NM_019251	0	0	0	-1.72269	0	0	0
1367950_at	AB017260_s_at	solute carrier family 22 (organic cation transporter), member 5	Rn.8844	Rn.8844	Slc22a5	NM_019269	-1.69876	0	0	-1.51799	0	1.58726	0
1367904_at	L25633_at	regulated endocrine-specific protein 18	Rn.2225	Rn.66430	Resp18	NM_019278	-1.4889	-1.44764	0	0	0	0	0
1369113_at	0	gremlin 1 homolog, cysteine knot superfamily (Xenopus laevis)	Rn.42929	Rn.42929	Grem1	NM_019282			0	0	0	-1.73839
1386977_at	AF037072_at	carbonic anhydrase 3	Rn.1647	Rn.1647	Ca3	NM_019292	10.6168	11.2969	14.893	11.276	0	0	0
1367896_at	0	carbonic anhydrase 3	Rn.1647	Rn.1647	Ca3	NM_019292			35.1976	7.23868	0	0
1387609_at	U12268_at	carbonic anhydrase 5a, mitochondrial	Rn.9988	Rn.9988	Ca5a	NM_019293	0	0	1.73873	0	0	0	0
1370111_at	U69882_at	potassium intermediate/small conductance calcium-activated channel, subfamily N, member 2	Rn.44421	Rn.44421	Kcnn2	NM_019314	0	0	0	-1.75818	0	0	0
1387165_at	U56242_at	v-maf musculoaponeurotic fibrosarcoma oncogene homolog (avian)	Rn.10726	Rn.10726	Maf	NM_019318	0	0	0	-1.51211	0	0	0
1368719_at	M64797_at	6-phosphofructo-2-kinase/fructose-2,6-biphosphatase 4	Rn.10925	Rn.90092	Pfkfb4	NM_019333	0	0	0	0	1.44837	1.67149	0
1387059_at	D88190_s_at	serine/threonine kinase 39, STE20/SPS1 homolog (yeast)	Rn.15731	Rn.34414	Stk39	NM_019362	0	0	0	0	0	-1.61326	0
1368774_a_at	AF076856_s_at	espin	Rn.10538	Rn.91373	Espn	NM_019622	0	0	0	0	1.77191	0	0
1368794_at	D44494_at	3-hydroxyanthranilate 3,4-dioxygenase	Rn.48675	Rn.48675	Haao	NM_020076	0	0	0	0	1.72985	1.5259	1.45865
1370056_at	M30691_at	Ly6-C antigen	Rn.40119	Rn.40119	Ly6c	NM_020103	0	0	0	0	-1.58136	0	0
1387135_at	0	a disintegrin and metallopeptidase domain 15 (metargidin)	Rn.28393	Rn.162607	Adam15	NM_020308			0	-1.47756	0	0
1369492_at	0	arylacetamide deacetylase (esterase)	Rn.48732	Rn.48732	Aadac	NM_020538			0	0	-2.90259	-3.35042
1369921_at	0	glutathione S-transferase M4	Rn.48683	---	Gstm4	NM_020540			0	1.59291	0	0
1369200_at	0	5' nucleotidase, ecto	Rn.40132	Rn.40132	Nt5e	NM_021576			1.60739	0	0	0
1368916_at	D13978_s_at	argininosuccinate lyase	Rn.64591	Rn.64591	Asl	NM_021577	-2.02891	0	0	-1.61812	0	0	0
1369000_at	M85214_at	neurotrophic tyrosine kinase, receptor, type 1	Rn.39098	Rn.39098	Ntrk1	NM_021589	-1.61468	-1.4659	-2.29577	-1.84756	0	0	0
1368915_at	AF056031_at	kynurenine 3-monooxygenase (kynurenine 3-hydroxylase)	Rn.35029	Rn.35029	Kmo	NM_021593	0	0	1.50979	0	0	0	0
1387793_at	0	solute carrier family 9 (sodium/hydrogen exchanger), isoform 3 regulator 1	Rn.35142	Rn.35142	Slc9a3r1	NM_021594			0	1.56119	0	0
1370000_at	0	nucleobindin 2	Rn.41602	Rn.41602	Nucb2	NM_021663			1.48137	2.08746	0	0
1368366_at	0	Camello-like 2	Rn.42037	Rn.160578	Cml2	NM_021668			0	0	-1.57545	0
1368660_at	U78167_at	Rap guanine nucleotide exchange factor (GEF) 3	Rn.42899	Rn.42899	Rapgef3	NM_021690	0	0	0	0	-1.70446	-1.60024	0
1398251_a_at	M16112_at	calcium/calmodulin-dependent protein kinase II, beta	Rn.9743	Rn.9743	Camk2b	NM_021739	0	0	0	0	0	-1.87317	0
1368490_at	AF087943_s_at	CD14 antigen	Rn.42942	---	Cd14	NM_021744	0	0	0	0	0	-1.7133	0
1398297_at	rc_AA849716_at	mitogen-activated protein kinase 12	Rn.42944	---	Mapk12	NM_021746	0	0	0	0	0	-1.47971	0
1368008_at	0	prominin 1	Rn.43387	Rn.144589	Prom1	NM_021751			-2.65996	-2.89687	2.78562	1.61583
1369404_a_at	M96375_s_at	neurexin 1	Rn.54924	Rn.54924	Nrxn1	NM_021767	0	0	0	0	0	1.45175	0
1368450_at	0	myosin Va	Rn.44865	Rn.44865	Myo5a	NM_022178			0	0	1.44468	1.51406
1369791_at	Z36944cds_at	putative chloride channel 4-2	Rn.44406	Rn.44406	Clcn4-2	NM_022198	0	0	0	0	0	1.47572	0
1369560_at	AB002558_at	---	---	---	---	NM_022215	0	0	0	0	-1.59523	0	0
1387725_at	D14564cds_s_at	L-gulonolactone oxidase	Rn.44472	Rn.115212	Gulo	NM_022220	1.69163	1.72883	0	0	0	0	0
1369579_at	0	stanniocalcin 2	Rn.44823	Rn.44823	Stc2	NM_022230			0	0	-1.82144	-2.26783
1369027_at	0	alpha 1,4-galactosyltransferase	Rn.48584	Rn.48584	A4galt	NM_022240			0	0	0	-1.57315
1387454_at	0	niban protein	Rn.64482	Rn.114474	Niban	NM_022242			0	0	0	-1.55693
1369557_at	AF072124_at	caspase 7	Rn.53995	Rn.53995	Casp7	NM_022260	0	0	0	-1.44351	0	0	0
1368674_at	M59460mRNA#2_at	liver glycogen phosphorylase	Rn.21399	Rn.21399	Pygl	NM_022268	0	0	1.81603	0	0	0	0
1368770_at	S79797_at	glucosaminyl (N-acetyl) transferase 1, core 2	Rn.54473	Rn.162516	Gcnt1	NM_022276	0	0	0	0	1.69631	2.72832	0
1387253_at	U75186_at	guanylate cyclase activator 2b	Rn.1851	Rn.97593	Guca2b	NM_022284	0	0	0	0	0	2.12343	0
1368600_at	L23413_at	solute carrier family 26 (sulfate transporter), member 1	Rn.10016	Rn.10016	Slc26a1	NM_022287	0	0	0	0	0	1.44988	0
1387111_at	D86041_at	dimethylarginine dimethylaminohydrolase 1	Rn.4241	Rn.7398	Ddah1	NM_022297	0	0	0	2.39714	0	0	0
1369310_at	D14441_at	brain abundant, membrane attached signal protein 1	Rn.37779	Rn.37779	Basp1	NM_022300	0	0	0	0	3.12319	1.9511	1.84868
1387373_at	0	phosphodiesterase 4D interacting protein (myomegalin)	Rn.48693	Rn.48693	Pde4dip	NM_022382			0	0	-1.79582	-1.41479
1369765_at	0	achaete-scute complex homolog-like 1 (Drosophila)	Rn.32936	Rn.32936	Ascl1	NM_022384			-13.8299	0	0	0
1368189_at	AB016800_at	7-dehydrocholesterol reductase	Rn.228	Rn.228	Dhcr7	NM_022389	0	0	0	0	0	0	1.45762
1367695_at	J03481mRNA_g_at	quinoid dihydropteridine reductase	Rn.241	Rn.241	Qdpr	NM_022390	0	1.66182	0	0	0	0	0
1367894_at	L13619_at	insulin induced gene 1	Rn.772	Rn.772	Insig1	NM_022392	0	0	-2.25362	0	0	0	0
1386928_at	U68417_at	branched chain aminotransferase 2, mitochondrial	Rn.981	Rn.981	Bcat2	NM_022400	0	0	0	0	0	-1.43749	0
1387022_at	AF001898_at	aldehyde dehydrogenase family 1, member A1	Rn.6132	Rn.6132	Aldh1a1	NM_022407	0	0	0	-4.43971	0	0	0
1387314_at	D89375_s_at	sulfotransferase family 1B, member 1	Rn.1183	Rn.1183	Sult1b1	NM_022513	0	0	0	0	0	4.1101	0
1367729_at	rc_AA893325_at	ornithine aminotransferase	Rn.1430	Rn.1430	Oat	NM_022521	-1.55212	0	0	-1.84083	-2.48445	-1.71467	0
1386943_at	Z49858_at	plasma membrane proteolipid	Rn.1721	Rn.1721	Pllp	NM_022533	0	0	0	0	1.56978	0	0
1367765_at	0	transcobalamin 2	Rn.1829	Rn.1829	Tcn2	NM_022534			-1.49234	0	0	0
1369958_at	rc_AA900505_at	ras homolog gene family, member B	Rn.2042	Rn.2042	Rhob	NM_022542	0	0	0	1.42101	0	0	0
1367621_at	AJ006971_at	death-associated protein kinase 3	Rn.2311	Rn.60353	Dapk3	NM_022546	0	0	0	0	-1.48136	-1.5069	0
1368078_at	rc_AI233219_at	endothelial cell-specific molecule 1	Rn.6376	Rn.6376	Esm1	NM_022604	0	-1.40327	0	0	0	0	0
1369427_at	0	macrophage expressed gene 1	Rn.48702	Rn.162497	Mpeg1	NM_022617			1.46267	0	0	0
1369468_at	0	frizzled homolog 4 (Drosophila)	Rn.48736	Rn.48736	Fzd4	NM_022623			0	-1.7569	-1.47875	0
1387336_at	0	N-acetyltransferase 8 (camello like)	Rn.48757	Rn.43582	Nat8	NM_022635			-1.79708	0	0	0
1387492_at	M64862_at	solute carrier organic anion transporter family, member 2a1	Rn.9671	Rn.9671	Slco2a1	NM_022667	0	1.60764	0	0	0	0	0
1387760_a_at	0	one cut domain, family member 1	Rn.48812	Rn.48812	Onecut1	NM_022671			-2.72384	0	0	0
1386861_at	M37584_at	H2A histone family, member Z	Rn.3636	Rn.112573	H2afz	NM_022674	0	0	1.42548	0	0	0	0
1369728_at	rc_AA892647_at	histone 1, H4m (predicted)	Rn.44120	---	Hist1h4m_predicted	NM_022686	0	0	0	0	0	-1.62034	0
1369099_at	U17133_at	solute carrier family 30 (zinc transporter), member 1	Rn.10120	Rn.10120	Slc30a1	NM_022853	0	0	0	0	0	-1.64298	0
1368550_at	L13201_at	forkhead box Q1 /// hypothetical gene supported by NM_022858	Rn.10101	Rn.10101	Foxq1 /// LOC497713	NM_022858	0	0	0	0	-6.2905	-6.97684	-2.08133
1368797_at	0	nuclear receptor subfamily 1, group I, member 3	Rn.48759	Rn.163229	Nr1i3	NM_022941			1.76931	0	0	0
1387832_at	0	butyrylcholinesterase	Rn.48791	Rn.48791	Bche	NM_022942			0	-1.71077	0	0
1387008_at	rc_AA891880_at	sideroflexin 3	Rn.37545	Rn.37545	Sfxn3	NM_022948	0	0	0	0	0	-1.44995	0
1369655_at	AJ006710_at	phosphoinositide-3-kinase, class 3	Rn.30010	Rn.30010	Pik3c3	NM_022958	1.51063	0	0	1.43937	0	0	0
1368621_at	AB013112_s_at	aquaporin 9	Rn.30018	Rn.30018	Aqp9	NM_022960	1.45614	0	2.51912	0	0	0	0
1368126_at	0	acetoacetyl-CoA synthetase	Rn.9215	Rn.9215	Aacs	NM_023104			0	-1.42263	0	0
1369654_at	0	protein kinase, AMP-activated, alpha 2 catalytic subunit	Rn.64583	Rn.64583	Prkaa2	NM_023991			0	0	0	1.48448
1387087_at	S77528cds_s_at	CCAAT/enhancer binding protein (C/EBP), beta	Rn.6479	Rn.6479	Cebpb	NM_024125	0	0	0	0	0	1.67073	1.50575
1387090_a_at	D31874_at	LIM motif-containing protein kinase 2	Rn.11013	Rn.11013	Limk2	NM_024135	0	-1.457	-2.24496	-1.61613	0	0	0
1368957_at	L23219_at	guanine nucleotide binding protein, gamma 7	Rn.11335	Rn.11335	Gng7	NM_024138	0	0	0	0	1.64846	1.7624	0
1387325_at	0	solute carrier family 27 (fatty acid transporter), member 5	Rn.51349	Rn.15135	Slc27a5	NM_024143			-1.46063	0	0	0
1368205_at	0	complement factor I	Rn.7424	Rn.7424	Cfi	NM_024157			0	0	0	-1.42254
1386962_at	L15556_at	phospholipase C, beta 4	Rn.6155	Rn.6155	Plcb4	NM_024353	0	0	0	0	0	-2.28032	0
1368503_at	0	GTP cyclohydrolase 1	Rn.28195	Rn.28195	Gch	NM_024356			1.98888	0	0	0
1387221_at	E03424cds_s_at	GTP cyclohydrolase 1	Rn.28195	Rn.28195	Gch	NM_024356	0	0	1.82593	0	0	0	0
1369156_at	U09583_at	fyn-related kinase	Rn.10556	Rn.10556	Frk	NM_024368	0	0	0	0	0	-1.4535	0
1387491_at	D16102_at	glycerol kinase	Rn.44654	Rn.44654	Gyk	NM_024381	0	0	0	0	0	-1.66768	0
1387631_at	U44750_at	hydroxyprostaglandin dehydrogenase 15 (NAD)	Rn.9788	Rn.6386	Hpgd	NM_024390	0	0	0	0	1.86919	2.61127	1.47909
1387156_at	X91234_at	hydroxysteroid (17-beta) dehydrogenase 2	Rn.10515	Rn.10515	Hsd17b2	NM_024391	0	0	5.122	-1.97414	-1.77535	-2.41058	0
1367672_at	S83279_at	hydroxysteroid (17-beta) dehydrogenase 4	Rn.2082	Rn.2082	Hsd17b4	NM_024392	0	0	0	0	1.43675	0	0
1370005_at	rc_AI232256_at	cytochrome b5 type B	Rn.10249	Rn.10249	Cyb5b	NM_030586	0	0	-1.52989	0	0	0	0
1367952_at	L34049_at	low density lipoprotein receptor-related protein 2	Rn.26430	Rn.26430	Lrp2	NM_030827	0	0	0	1.46985	0	0	0
1370024_at	U02096_at	Fatty acid binding protein 7, brain	Rn.10014	Rn.10014	Fabp7	NM_030832	0	0	2.26556	0	0	0	0
1368498_a_at	D79981_at	kidney specific organic anion transporter	Rn.10583	Rn.9912	Slc21a4	NM_030837	0	0	0	0	3.73089	2.14798	0
1369172_at	0	phosphodiesterase 1A, calmodulin-dependent	Rn.27298	Rn.24207	Pde1a	NM_030871			0	0	0	-1.55654
1387015_at	0	profilin 2	Rn.3515	Rn.17153	Pfn2	NM_030873			0	0	0	-1.4306
1369291_at	X62295cds_s_at	angiotensin II receptor, type 1 (AT1A)	Rn.9814	Rn.9814	Agtr1a	NM_030985	0	0	0	-1.54501	0	0	0
1387144_at	X52140_at	integrin alpha 1	Rn.11491	Rn.91044	Itga1	NM_030994	0	0	0	0	0	-1.87854	0
1367933_at	Z15123exon#5_s_at	S-adenosylmethionine decarboxylase 1	Rn.29949	Rn.56270	Amd1	NM_031011	0	0	0	-2.12068	0	0	0
1386938_at	M25073_at	alanyl (membrane) aminopeptidase	Rn.11132	Rn.11132	Anpep	NM_031012	0	0	0	0	0	0	1.60641
1387600_at	U95368_at	gamma-aminobutyric acid A receptor, pi	Rn.21401	Rn.21401	Gabrp	NM_031029	0	0	0	0	0	-1.55925	0
1387052_at	D10354_s_at	glutamic pyruvic transaminase 1, soluble	Rn.6318	Rn.6318	Gpt1	NM_031039	0	0	0	0	0	-1.79292	0
1368220_at	X65948_at	general transcription factor IIB	Rn.6109	Rn.6109	Gtf2b	NM_031041	0	0	-1.54531	0	0	0	0
1387382_at	D10693_at	histamine N-methyltransferase	Rn.13145	Rn.13145	Hnmt	NM_031044	0	0	0	0	2.01226	2.29619	0
1369228_at	D86345_at	leukemia inhibitory factor receptor	Rn.14529	Rn.14529	Lifr	NM_031048	-2.22886	-2.03122	-5.80709	-8.11974	-1.66021	0	0
1367609_at	rc_AI009801_at	macrophage migration inhibitory factor	Rn.2661	Rn.2661	Mif	NM_031051	0	0	1.51731	0	0	0	0
1387267_at	E03082cds_s_at	neurotrophin 3	Rn.9715	Rn.9715	Ntf3	NM_031073	0	0	0	0	0	-1.98895	0
1386890_at	J03627_at	S100 calcium binding protein A10 (calpactin)	Rn.4083	Rn.4083	S100a10	NM_031114	-1.62174	0	-1.55326	-1.45346	0	0	0
1369718_at	Z14030_at	signal sequence receptor, gamma	Rn.21394	Rn.3264	Ssr3	NM_031120	0	0	1.67566	0	0	0	0
1368650_at	rc_AI172476_at	Kruppel-like factor 10	Rn.2398	Rn.2398	Klf10	NM_031135	-1.91085	0	-2.69292	-2.1443	0	0	0
1369083_at	AB000362_at	cold inducible RNA binding protein	Rn.28931	Rn.28931	Cirbp	NM_031147	0	0	2.05934	0	0	0	0
1387023_at	E01415cds_s_at	glutathione S-transferase, mu type 3	Rn.6036	Rn.6036	Gstm3	NM_031154	1.42228	0	2.10637	0	0	0	0
1368435_at	0	cytochrome P450, family 8, subfamily b, polypeptide 1	Rn.23013	Rn.23013	Cyp8b1	NM_031241			0	0	0	2.63577
1368248_at	AB009999_at	CDP-diacylglycerol synthase 1	Rn.18983	Rn.18983	Cds1	NM_031242	0	0	0	1.43278	0	0	0
1398250_at	AB010428_s_at	cytosolic acyl-CoA thioesterase 1	Rn.11326	Rn.11326	Cte1	NM_031315	0	0	-8.25446	0	-1.44502	0	-1.45143
1367938_at	AB013732_at	UDP-glucose dehydrogenase	Rn.3967	Rn.3967	Ugdh	NM_031325	0	0	0	0	1.65821	0	0
1398281_at	AB016425_at	thiopurine methyltransferase	Rn.31429	Rn.31429	Tpmt	NM_031329	0	0	0	0	0	-1.45543	0
1367754_s_at	AB016536_s_at	argininosuccinate lyase /// heterogeneous nuclear ribonucleoprotein A/B	Rn.1427	Rn.64591	Asl /// Hnrpab	NM_031330	-1.84903	0	0	-1.68423	0	0	0
1368461_at	0	solute carrier family 22 (organic anion transporter), member 8	Rn.23348	Rn.23348	Slc22a8	NM_031332			4.60795	9.61149	0	0
1367771_at	0	TSC22 domain family 3	Rn.6211	Rn.21970	Tsc22d3	NM_031345			-2.02602	0	-1.5886	0
1387432_at	0	ROD1 regulator of differentiation 1 (S. pombe)	Rn.26667	Rn.162818	Rod1	NM_031346			0	0	0	-1.57222
1369503_at	V01225mRNA_s_at	amylase 2, pancreatic	Rn.67070	Rn.67070	Amy2	NM_031502	1.88589	1.82664	0	0	0	0	0
1369502_a_at	0	amylase 1, salivary /// amylase 2, pancreatic /// similar to amylase 2, pancreatic	Rn.67070	Rn.67070	Amy1 /// Amy2 /// LOC499694	NM_031502			1.62364	0	0	0
1367774_at	K01932_f_at	glutathione S-transferase A3	Rn.10460	Rn.10460	Gsta3	NM_031509	0	0	0	0	2.15843	1.52791	2.13135
1368856_at	U13396_at	Janus kinase 2	Rn.18909	Rn.18909	Jak2	NM_031514	0	0	0	0	-2.59016	-2.78037	0
1369218_at	U65007_at	met proto-oncogene	Rn.10617	Rn.10617	Met	NM_031517	0	0	0	-1.69445	0	0	0
1367961_at	J00758_s_at	nerve growth factor, gamma	Rn.11331	Rn.11331	Ngfg	NM_031523	0	0	0	0	-1.80511	-1.60637	0
1367871_at	AF056333_s_at	cytochrome P450, family 2, subfamily e, polypeptide 1	Rn.1372	Rn.1372	Cyp2e1	NM_031543	0	0	0	-1.68808	0	0	0
1368342_at	U90888_at	adenosine monophosphate deaminase 3	Rn.11106	Rn.11106	Ampd3	NM_031544	0	0	0	0	0	-1.50837	0
1368627_at	D31662exon#4_s_at	regucalcin	Rn.10006	Rn.10006	Rgn	NM_031546	1.71493	0	1.90098	0	11.7498	10.5093	7.06067
1387104_at	X70521_at	sodium channel, nonvoltage-gated 1 alpha	Rn.9808	Rn.9808	Scnn1a	NM_031548	0	0	0	0	0	-1.85872	0
1386901_at	rc_AA946368_at	similar to fatty acid translocase/CD36 (predicted)	Rn.3790	---	RGD1562323_predicted	NM_031561	-7.95694	0	-6.38184	-11.0321	0	0	0
1367689_a_at	AF072411_at	cd36 antigen /// similar to fatty acid translocase/CD36 (predicted)	Rn.3790	Rn.102418	Cd36 /// RGD1562323_predicted	NM_031561	-7.92268	0	-9.39831	-15.3451	0	0	0
1387214_at	X81395_at	carboxylesterase 1	Rn.82692	Rn.161717	Ces1	NM_031565	0	0	0	0	2.32891	4.41131	0
1368155_at	J03786_s_at	cytochrome P450, family 2, subfamily c, polypeptide 40	Rn.2586	Rn.2586	Cyp2c40	NM_031572	-25.5382	-11.3505	-9.57054	-3.94665	0	0	0
1387303_at	D83044_at	solute carrier family 22 (organic cation transporter), member 2	Rn.10555	Rn.10555	Slc22a2	NM_031584	0	0	0	0	4.91769	4.71298	0
1386960_at	AF080468_at	solute carrier family 37 (glycerol-6-phosphate transporter), member 4	Rn.1592	Rn.1592	Slc37a4	NM_031589	0	1.5125	0	0	0	1.68052	0
1368326_at	AF096835_at	eukaryotic translation initiation factor 2 alpha kinase 3	Rn.24897	Rn.24897	Eif2ak3	NM_031599	0	0	0	-1.65126	0	-1.80694	0
1368607_at	M37828_at	cytochrome P450, 4a12	Rn.10034	Rn.10034	Cyp4a12	NM_031605	0	0	2.199	2.84271	0	0	0
1387004_at	S72637_s_at	neuroblastoma, suppression of tumorigenicity 1	Rn.4073	Rn.4073	Nbl1	NM_031609	0	0	0	0	0	-1.43319	0
1367811_at	X97772_at	3-phosphoglycerate dehydrogenase	Rn.6872	Rn.6872	Phgdh	NM_031620	0	0	0	0	0	1.55318	0
1368399_a_at	AF097723_s_at	plasma glutamate carboxypeptidase	Rn.17112	Rn.17112	Pgcp	NM_031640	0	0	1.65615	1.71541	0	0	0
1368562_at	0	sulfotransferase family 4A, member 1	Rn.41474	Rn.162965	Sult4a1	NM_031641			0	0	0	1.51566
1387297_at	X97195exon_s_at	killer cell lectin-like receptor subfamily G, member 1	Rn.10256	Rn.10256	Klrg1	NM_031649	0	0	-1.64671	0	0	0	0
1387077_at	0	cAMP-regulated phosphoprotein 19	Rn.11472	Rn.112577	Arpp19	NM_031660			-1.54185	0	0	0
1367662_at	rc_AA945583_at	hydroxyacyl-Coenzyme A dehydrogenase type II	Rn.2700	Rn.2700	Hadh2	NM_031682	0	0	0	1.48058	-1.51896	0	0
1398295_at	AF015304_at	solute carrier family 29 (nucleoside transporters), member 1	Rn.5814	Rn.5814	Slc29a1	NM_031684	1.41115	1.41661	0	0	0	0	0
1370031_at	rc_AI175208_at	golgi SNAP receptor complex member 2	Rn.10734	Rn.13518	Gosr2	NM_031685	0	0	0	0	1.62587	0	0
1387430_at	0	heat shock factor 2	Rn.48722	Rn.163428	Hsf2	NM_031694			0	0	1.52891	0
1368115_at	AJ011656cds_s_at	claudin 3	Rn.4513	Rn.4513	Cldn3	NM_031700	0	0	0	1.48302	1.50413	1.44424	0
1368178_at	AF013145_at	PDZ domain containing 1	Rn.10800	Rn.19842	Pdzk1	NM_031712	0	-1.49114	0	-1.50297	0	0	0
1386884_at	0	HtrA serine peptidase 1	Rn.2782	Rn.2782	Htra1	NM_031721			0	0	2.12336	1.81956
1369296_at	L22339_at	sulfotransferase family, cytosolic, 1C, member 1	Rn.9937	Rn.9937	Sult1c1	NM_031732	6.03671	5.18328	13.9914	8.99831	0	-1.60642	0
1368460_at	D13871_s_at	solute carrier family 2, member 5	Rn.10900	Rn.10900	Slc2a5	NM_031741	0	0	0	0	0	1.79695	0
1370043_at	AB008538_at	activated leukocyte cell adhesion molecule	Rn.5789	Rn.5789	Alcam	NM_031753	-1.8779	0	-2.43801	-2.07417	0	0	0
1387383_at	AF058795_at	gamma-aminobutyric acid (GABA) B receptor 2	Rn.30039	Rn.162814	Gabbr2	NM_031802	0	0	0	0	0	1.54909	0
1387197_at	AF104362_at	osteomodulin	Rn.30124	Rn.30124	Omd	NM_031817	1.4121	0	1.85835	2.37353	0	0	0
1367654_at	0	fat tumor suppressor homolog (Drosophila)	Rn.8633	Rn.8633	Fath	NM_031819			-1.43042	0	0	0
1368106_at	0	polo-like kinase 2 (Drosophila)	Rn.12100	Rn.12100	Plk2	NM_031821			-1.5573	0	0	0
1368839_at	0	Wolfram syndrome 1 homolog (human)	Rn.16015	Rn.16015	Wfs1	NM_031823			0	0	0	-1.44165
1367667_at	M89945mRNA_g_at	farensyl diphosphate synthase	Rn.2622	Rn.2848	Fdps	NM_031840	0	0	-1.97736	0	0	0	0
1367577_at	rc_AI176658_s_at	heat shock 27kDa protein 1	Rn.3841	Rn.3841	Hspb1	NM_031970	0	0	-2.07765	0	0	0	0
1368247_at	L16764_s_at	heat shock 70kD protein 1A /// heat shock 70kD protein 1B (mapped)	Rn.1950	Rn.1950	Hspa1a /// Hspa1b_mapped	NM_031971	0	0	-2.02481	0	0	0	0
1368397_at	U06273_i_at	---	---	---	---	NM_031980	0	0	0	0	-1.67628	0	0
1368371_at	0	potassium voltage-gated channel, subfamily Q, member 1	Rn.9779	Rn.9779	Kcnq1	NM_032073			0	0	0	-1.4441
1387139_at	0	hydroxyacid oxidase 2 (long chain)	Rn.10417	---	Hao2	NM_032082			8.33628	8.27508	0	0
1368862_at	D30040_at	thymoma viral proto-oncogene 1	Rn.11422	Rn.11422	Akt1	NM_033230	0	0	0	-1.58437	0	0	0
1369986_at	rc_AI012802_at	hydroxyacyl glutathione hydrolase	Rn.11048	Rn.11048	Hagh	NM_033349	0	0	1.46456	0	0	0	0
1368877_at	M96548_at	zinc finger protein 354A	Rn.11049	Rn.11049	Zfp354a	NM_052798	0	0	0	0	0	2.40476	2.57863
1367755_at	rc_AA942685_at	cysteine dioxygenase 1, cytosolic	Rn.2589	Rn.2589	Cdo1	NM_052809	0	0	0	0	1.78743	0	0
1369664_at	rc_AA892251_at	arginine vasopressin receptor 1A	Rn.32282	Rn.32282	Avpr1a	NM_053019	0	0	0	0	0	-1.42098	0
1387531_at	0	methionine sulfoxide reductase A	Rn.74261	Rn.163306	Msra	NM_053307			1.73966	0	0	0
1369415_at	AF009330_at	basic helix-loop-helix domain containing, class B2	Rn.81055	Rn.81055	Bhlhb2	NM_053328	0	0	0	0	0	1.56231	0
1369734_at	X95188_at	acyl-Coenzyme A oxidase 3, pristanoyl	Rn.10546	Rn.10546	Acox3	NM_053339	0	0	0	0	0	1.45073	0
1367945_at	0	ATX1 (antioxidant protein 1) homolog 1 (yeast)	Rn.11992	Rn.11992	Atox1	NM_053359			1.55585	0	0	0
1369031_at	0	interleukin 18 binding protein	Rn.20083	Rn.20083	Il18bp	NM_053374			0	-1.48346	0	0
1368168_at	0	solute carrier family 34 (sodium phosphate), member 2	Rn.16933	Rn.16933	Slc34a2	NM_053380			0	0	1.56207	0
1387169_at	0	transducin-like enhancer of split 3, E(spl) homolog (Drosophila)	Rn.24106	Rn.24106	Tle3	NM_053400			0	0	1.43749	0
1369077_at	0	N-acylsphingosine amidohydrolase 1	Rn.64638	Rn.127798	Asah1	NM_053407			0	-1.41514	0	0
1387805_at	0	BCL2/adenovirus E1B 19 kDa-interacting protein 3	Rn.2060	Rn.2060	Bnip3	NM_053420			0	-1.49613	0	0
1367683_at	0	karyopherin (importin) alpha 2	Rn.2949	Rn.2949	Kpna2	NM_053483			1.59076	0	1.45213	0
1369325_at	AB020019_at	lysosomal trafficking regulator	Rn.44274	Rn.44274	Lyst	NM_053518	0	0	0	1.78494	0	0	0
1368543_at	rc_AA892258_at	NADPH oxidase 4	Rn.14744	Rn.14744	Nox4	NM_053524	0	0	2.46909	3.17196	0	0	0
1387503_at	0	carboxypeptidase N, polypeptide 1, 50kD	Rn.41757	Rn.145303	Cpn1	NM_053526			0	0	-1.45721	0
1370098_at	0	synaptobrevin-like 1	Rn.34151	Rn.34151	Sybl1	NM_053531			0	1.80715	0	0
1368249_at	0	Kruppel-like factor 15	Rn.24978	Rn.22556	Klf15	NM_053536			0	0	-1.71165	0
1368878_at	AF003835_at	isopentenyl-diphosphate delta isomerase	Rn.10780	Rn.10780	Idi1	NM_053539	0	0	0	0	1.59775	1.5582	0
1369150_at	AF034577_at	pyruvate dehydrogenase kinase, isoenzyme 4	Rn.30070	Rn.30070	Pdk4	NM_053551	-1.71823	-2.00113	0	-1.85004	0	0	0
1369452_a_at	AF041373_s_at	phosphatidylinositol binding clathrin assembly protein	Rn.10888	Rn.24871	Picalm	NM_053554	0	0	0	0	1.41757	0	0
1387209_at	0	leucine zipper transcription regulator 2	Rn.21873	Rn.21873	Lztr2	NM_053571			0	0	0	2.22187
1369008_a_at	U03416_at	olfactomedin 1	Rn.11005	Rn.11005	Olfm1	NM_053573	0	0	0	0	-1.51032	-1.48213	0
1369410_at	U49099_at	---	---	---	---	NM_053584	0	0	1.56767	0	0	0	0
1368358_a_at	D64050_at	protein tyrosine phosphatase, receptor type, R	Rn.6277	Rn.6277	Ptprr	NM_053594	0	0	0	0	-1.71575	-1.65184	0
1368991_at	0	sphingomyelin phosphodiesterase 3, neutral	Rn.54555	Rn.54555	Smpd3	NM_053605			-1.45273	0	0	0
1386926_at	AB012933_at	acyl-CoA synthetase long-chain family member 5	Rn.3061	Rn.105862	Acsl5	NM_053607	-1.49167	0	-1.45511	-2.21431	0	-1.4148	0
1367847_at	AF014503_at	nuclear protein 1	Rn.11182	Rn.11182	Nupr1	NM_053611	0	0	-1.92327	0	0	0	0
1387282_at	0	heat shock 22kDa protein 8	Rn.48843	Rn.102906	Hspb8	NM_053612			-1.55624	0	0	0
1368509_at	0	Bardet-Biedl syndrome 2 homolog (human)	Rn.15987	Rn.15987	Bbs2	NM_053618			1.70137	0	0	1.4288
1387101_at	D85189_at	acyl-CoA synthetase long-chain family member 4	Rn.2366	Rn.87821	Acsl4	NM_053623	-1.60029	0	0	-1.72584	0	0	0
1369491_at	AB003400_at	D-amino acid oxidase 1	Rn.81058	Rn.81058	Dao1	NM_053626	0	0	2.45661	0	0	0	0
1369963_at	AF016047_at	platelet-activating factor acetylhydrolase, isoform 1b, alpha1 subunit	Rn.17971	Rn.17971	Pafah1b3	NM_053654	0	0	0	0	0	-1.7487	0
1387271_at	0	phytanoyl-CoA hydroxylase	Rn.80832	Rn.7279	Phyh	NM_053674			0	1.77364	0	0
1387809_at	rc_AI176689_at	mitogen-activated protein kinase kinase 6	Rn.17256	Rn.17256	Map2k6	NM_053703	0	0	0	1.55526	0	0	0
1369249_at	0	progressive ankylosis homolog (mouse)	Rn.81030	Rn.81030	Ank	NM_053714			0	1.49706	0	0
1368622_at	AJ005046_at	fructose-1,6-bisphosphatase 2	Rn.15319	Rn.15319	Fbp2	NM_053716	0	0	0	0	0	-1.48097	0
1368279_at	AJ006295_g_at	myeloid/lymphoid or mixed-lineage leukemia,translocated to, 3 (trithorax homolog, Drosophila)	Rn.22828	Rn.22828	Mllt3	NM_053718	0	0	0	0	0	-1.64589	0
1368980_at	0	phospholipase C, epsilon 1	Rn.64650	Rn.64650	Plce1	NM_053758			0	0	0	-2.95026
1368009_at	rc_AI145931_at	glucosamine	Rn.18753	Rn.18753	Gne	NM_053765	0	-1.79956	0	0	0	-1.4858	0
1368569_at	0	aldo-keto reductase family 1, member B7	Rn.32702	Rn.32702	Akr1b7	NM_053781			-31.7114	-190.376	-12.3703	-61.0401
1387170_at	L15618_at	casein kinase II, alpha 1 polypeptide	Rn.81042	Rn.4231	Csnk2a1	NM_053824	0	0	1.60109	0	0	0	0
1367807_at	L25331_at	procollagen-lysine, 2-oxoglutarate 5-dioxygenase 1	Rn.4445	Rn.4445	Plod1	NM_053827	0	0	-1.48923	0	0	0	0
1368245_at	M97662_at	ureidopropionase, beta	Rn.11110	Rn.11110	Upb1	NM_053845	0	0	1.5756	0	0	0	0
1368097_a_at	U17604_at	reticulon 1	Rn.55126	Rn.55126	Rtn1	NM_053865	0	0	0	0	0	-1.56958	0
1398282_at	U68168_at	kynureninase (L-kynurenine hydrolase)	Rn.10575	Rn.10575	Kynu	NM_053902	0	0	1.49275	0	0	0	0
1369594_at	U69279_at	ephrin A5	Rn.10714	Rn.10714	Efna5	NM_053903	0	0	0	1.58929	0	0	0
1387513_at	U83897_at	pleckstrin homology, Sec7 and coiled-coil domains 3	Rn.10673	Rn.10673	Pscd3	NM_053912	0	0	0	0	0	-1.60073	0
1369050_at	AB009636_at	phosphatidylinositol 3-kinase, C2 domain containing, gamma polypeptide	Rn.14870	Rn.14870	Pik3c2g	NM_053923	0	0	2.14857	1.48313	0	0	0
1368515_at	0	erythrocyte protein band 4.1-like 3	Rn.19026	Rn.19026	Epb4.1l3	NM_053927			0	0	0	1.50249
1368059_at	0	crystallin, mu	Rn.24561	Rn.24561	Crym	NM_053955			3.50093	0	0	0
1369864_a_at	J03863_at	serine dehydratase	Rn.9918	Rn.9918	Sds	NM_053962	0	0	4.34353	0	0	-4.01582	0
1369224_at	X78997_at	cadherin 17	Rn.76726	Rn.76726	Cdh17	NM_053977	2.14597	0	0	11.1166	0	0	0
1368387_at	rc_AA817846_at	3-hydroxybutyrate dehydrogenase, type 1	Rn.36635	Rn.36635	Bdh1	NM_053995	1.50171	0	1.63873	1.43579	0	0	0
1369221_at	0	protein phosphatase 2 (formerly 2A), regulatory subunit B (PR 52), alpha isoform	Rn.81155	Rn.81155	Ppp2r2a	NM_053999			1.6043	1.50538	0	0
1368536_at	D28560_at	ectonucleotide pyrophosphatase/phosphodiesterase 2	Rn.20403	Rn.20403	Enpp2	NM_057104	2.73227	2.94119	6.35809	3.24788	1.70335	1.63573	0
1369978_at	rc_AI231500_at	phosphoribosyl pyrophosphate synthetase-associated protein 2	Rn.2681	Rn.2681	Prpsap2	NM_057131	0	0	0	0	-1.41971	0	0
1368376_at	D86580_at	nuclear receptor subfamily 0, group B, member 2	Rn.10712	Rn.10712	Nr0b2	NM_057133	0	0	0	0	0	-1.43918	0
1368428_at	0	X-prolyl aminopeptidase (aminopeptidase P) 2, membrane-bound	Rn.56142	Rn.56142	Xpnpep2	NM_057155			0	-2.04088	0	0
1386914_at	AF090867_at	guanosine monophosphate reductase	Rn.3862	Rn.3862	Gmpr	NM_057188	0	0	0	0	-1.65819	-1.71241	0
1369029_at	0	phospholipid scramblase 1	Rn.35796	Rn.96807	Plscr1	NM_057194			0	0	0	-1.56348
1387617_at	L24776_at	tropomyosin 3, gamma	Rn.37575	Rn.37575	Tpm3	NM_057208	0	0	1.4767	0	0	0	0
1369577_at	AF075382_at	suppressor of cytokine signaling 2	Rn.29983	Rn.154411	Socs2	NM_058208	-2.31588	0	0	0	0	0	0
1367829_at	X15958_at	enoyl Coenzyme A hydratase, short chain, 1, mitochondrial	Rn.6847	Rn.6847	Echs1	NM_078623	0	0	1.46504	0	0	0	0
1368013_at	0	DNA-damage-inducible transcript 4-like	Rn.19672	Rn.19672	Ddit4l	NM_080399			0	0	0	-4.03926
1387062_a_at	0	checkpoint kinase 1 homolog (S. pombe)	Rn.33267	Rn.33267	Chek1	NM_080400			-1.46791	-1.57647	0	0
1367786_at	D10729_s_at	proteosome (prosome, macropain) subunit, beta type 8	Rn.29244	Rn.29244	Psmb8	NM_080767	0	0	0	-1.61419	0	0	0
1367813_at	0	protein phosphatase 1, regulatory (inhibitor) subunit 14A	Rn.20515	Rn.73852	Ppp1r14a	NM_130403			0	1.4765	0	0
1387583_at	0	cytochrome P450, family 26, subfamily A, polypeptide 1	Rn.81072	Rn.81072	Cyp26a1	NM_130408			-1.83875	0	0	0
1386880_at	X05341_at	acetyl-Coenzyme A acyltransferase 2 (mitochondrial 3-oxoacyl-Coenzyme A thiolase)	Rn.3786	Rn.3786	Acaa2	NM_130433	0	0	0	1.57952	0	0	0
1367815_at	AF026554_at	solute carrier family 5 (sodium-dependent vitamin transporter), member 6	Rn.11105	Rn.11105	Slc5a6	NM_130746	0	0	0	0	-1.53063	-1.77666	0
1387643_at	0	fibroblast growth factor 21	Rn.81231	Rn.81231	Fgf21	NM_130752			-3.10015	0	0	0
1368021_at	M15327_at	alcohol dehydrogenase 1 (class I)	Rn.756	Rn.40222	Adh1	NM_130780	0	0	0	0	-5.65173	-4.69227	-3.13284
1368016_at	0	peroxisomal trans-2-enoyl-CoA reductase	Rn.19267	Rn.163081	Pecr	NM_133299			0	0	2.17713	2.55836
1387130_at	U76714_at	solute carrier family 39 (iron-regulated transporter), member 1	Rn.15324	Rn.15324	Slc40a1	NM_133315	0	0	-1.47127	0	0	0	0
1368134_a_at	0	interleukin 4 receptor, alpha	Rn.10471	Rn.10471	Il4ra	NM_133380			0	0	1.42463	0
1368052_at	Y13275_at	tetraspanin 8	Rn.6087	Rn.6087	Tspan8	NM_133526	0	0	0	0	-5.36414	-5.99692	-2.33563
1368087_a_at	U17971_at	protein tyrosine phosphatase, non-receptor type 21	Rn.11310	Rn.11310	Ptpn21	NM_133545	0	0	-1.79588	-1.49768	0	0	0
1387188_at	U28504_at	solute carrier family 17 (sodium phosphate), member 1	Rn.11150	Rn.11150	Slc17a1	NM_133554	0	0	1.45336	0	0	0	0
1387121_a_at	rc_AA799560_at	N-myc downstream regulated gene 2	Rn.3407	Rn.3407	Ndrg2	NM_133583	0	0	0	0	-1.42926	0	0
1368905_at	AB010635_s_at	carboxylesterase 2 (intestine, liver)	Rn.14535	Rn.14535	Ces2	NM_133586	0	0	0	-1.67235	0	0	0
1367816_at	0	homeobox only domain	Rn.2989	Rn.2989	Hod	NM_133621			0	0	0	-1.44713
1387372_at	M95762_at	solute carrier family 6 (neurotransmitter transporter, GABA), member 13	Rn.10527	Rn.10527	Slc6a13	NM_133623	0	0	0	0	1.46231	1.76824	0
1367612_at	J03752_at	microsomal glutathione S-transferase 1	Rn.2580	Rn.2580	Mgst1	NM_134349	0	0	0	0	1.69817	1.43732	1.50832
1370147_at	0	2-amino-3-carboxymuconate-6-semialdehyde decarboxylase	Rn.81224	Rn.162389	Acmsd	NM_134372			0	0	0	1.43358
1369100_at	M85183complete_seq_at	NACHT, leucine rich repeat and PYD containing 6	Rn.9669	Rn.9669	Nalp6	NM_134375	0	0	0	0	1.60959	1.49216	0
1369840_at	0	integral membrane transport protein UST4r	Rn.81213	Rn.81213	UST4r	NM_134379			0	-4.36191	0	0
1369450_at	0	integral membrane transport protein UST5r	Rn.81214	Rn.81214	Ust5r	NM_134380			17.851	22.1461	4.289	5.87837
1367909_at	0	dicarbonyl L-xylulose reductase	Rn.19540	Rn.177518	Dcxr	NM_134387			1.57668	0	0	0
1368840_at	0	LR8 protein	Rn.26876	Rn.26876	Lr8	NM_134390			0	0	-1.7423	-1.70031
1368340_at	0	inositol polyphosphate multikinase	Rn.15187	Rn.15187	Ipmk	NM_134417			0	0	-1.78783	-1.55849
1367691_at	D85435_at	protein kinase C, delta binding protein	Rn.12281	Rn.12281	Prkcdbp	NM_134449	-2.12702	-1.52016	-1.72537	-1.5803	0	0	0
1387408_at	0	seven in absentia 2	Rn.29192	Rn.29192	Siah2	NM_134457			0	-1.45217	0	0
1387310_at	0	ATPase, Ca++ transporting, type 2C, member 2	Rn.47804	---	Atp2c2	NM_134462			0	0	0	-1.65581
1387588_at	0	EH-domain containing 3	---	Rn.7771	Ehd3	NM_138890			0	-1.47204	0	0
1369909_s_at	0	fasting-inducible integral membrane protein TM6P1	---	Rn.144670	Tm6p1	NM_139107			0	1.50209	0	0
1367576_at	X07365_s_at	glutathione peroxidase 1	Rn.11323	Rn.11323	Gpx1	S41066	0	0	0	0	1.4609	0	0
1371211_a_at	U02315_g_at	neuregulin 1	Rn.37438	Rn.37438	Nrg1	U02315	0	0	0	0	0	1.54532	0
1369783_a_at	U02322_s_at	neuregulin 1	Rn.37438	Rn.37438	Nrg1	U02323	0	0	0	0	1.46853	0	0
1370511_at	U05675_at	fibrinogen, B beta polypeptide	Rn.11416	Rn.11416	Fgb	U05675	0	0	0	0	-1.97332	-3.37216	0
1371037_at	U06230_s_at	protein S (alpha)	Rn.2888	Rn.2888	Pros1	U06230	0	0	1.51247	0	1.61908	1.74771	0
1387925_at	U07201_at	asparagine synthetase	Rn.11172	Rn.11172	Asns	U07202	0	0	0	0	-2.3238	-2.50563	0
1369666_at	U83880UTR#1_at	Glycerol-3-phosphate dehydrate dehydrogenase (mtGPDH) mRNA, 3'UTR, mRNA sequence	Rn.10167	Rn.163884	---	U08027	0	0	0	0	-1.43873	-1.64351	0
1387670_at	X78593_at	glycerol-3-phosphate dehydrogenase 2, mitochondrial	Rn.10167	Rn.89705	Gpd2	U08027	0	0	0	0	0	-1.44548	0
1370593_at	M13646_s_at	cytochrome P450, family 3, subfamily a, polypeptide 11	Rn.37424	Rn.37424	Cyp3a11	U09742	154.73	10.0989	149.411	113.535	0	0	0
1367462_at	rc_AA892814_s_at	calpain, small subunit 1	Rn.3430	Rn.3430	Capns1	U10861	1.61717	1.50428	0	1.6713	0	0	0
1370541_at	U20796_at	nuclear receptor subfamily 1, group D, member 2	Rn.10055	Rn.10055	Nr1d2	U20796	0	0	1.80064	0	0	0	0
1370540_at	0	nuclear receptor subfamily 1, group D, member 2	Rn.10055	Rn.10055	Nr1d2	U20796			1.48386	0	0	0
1369799_at	D87839_at	4-aminobutyrate aminotransferase	Rn.10090	Rn.10090	Abat	U29701	0	0	1.61598	0	-1.62192	0	0
1371131_a_at	rc_AI014169_at	upregulated by 1,25-dihydroxyvitamin D-3	Rn.2758	Rn.2758	Txnip	U30789	0	0	0	0	-1.52443	0	0
1398305_at	0	brain and kidney protein	Rn.31973	Rn.31973	Bk	U30831			0	0	0	-1.43987
1368064_a_at	M84648mRNA_s_at	dopa decarboxylase	Rn.11064	Rn.11064	Ddc	U31884	0	0	2.3755	0	0	0	0
1370566_at	U33500_at	retinol dehydrogenase 2	Rn.37873	Rn.94108	Rdh2	U33500	2.25046	2.24056	3.71148	6.86928	0	3.20007	0
1369758_at	U36772_at	glycerol-3-phosphate acyltransferase, mitochondrial	Rn.44456	Rn.44456	Gpam	U36771	0	0	0	-2.08401	0	0	0
1387916_at	U39208_at	cytochrome P450 4F6	Rn.11269	Rn.11269	Cyp4f6	U39208	0	0	0	1.49984	0	0	0
1370282_at	U44948_at	cysteine and glycine-rich protein 2	Rn.4267	Rn.94754	Csrp2	U44948	-1.8762	0	-1.60738	0	0	0	0
1370387_at	U46118_at	cytochrome P450, family 3, subfamily a, polypeptide 13	Rn.10489	Rn.10489	Cyp3a13	U46118	-2.98232	-7.62192	-4.2868	-2.94323	0	0	0
1387913_at	U48220_at	cytochrome P450, family 2, subfamily d, polypeptide 22	Rn.26060	Rn.26060	Cyp2d22	U48220	0	0	0	1.50247	1.51499	2.29737	0
1370329_at	rc_AA997886_s_at	cytochrome P450, family 2, subfamily d, polypeptide 22	Rn.26060	Rn.26060	Cyp2d22	U48220	0	0	0	0	1.54531	1.73822	0
1370836_at	rc_AA893552_at	serine (or cysteine) proteinase inhibitor, clade A (alpha-1 antiproteinase, antitrypsin), member 4	Rn.11152	Rn.11152	Serpina4	U51017	1.89304	0	1.69032	1.52479	0	0	0
1387941_s_at	U51898_at	phospholipase A2, group VI	Rn.44692	Rn.44692	Pla2g6	U51898	0	0	0	0	-1.80139	0	0
1370605_s_at	0	leptin receptor	Rn.9891	Rn.9891	Lepr	U53144			-2.37575	0	0	0
1369867_at	D45255_s_at	ST8 alpha-N-acetyl-neuraminide alpha-2,8-sialyltransferase 1	Rn.10603	Rn.96242	St8sia1	U53883	0	0	0	1.61055	0	0	0
1387947_at	U56241_at	v-maf musculoaponeurotic fibrosarcoma oncogene family, protein B (avian)	Rn.10725	Rn.10725	Mafb	U56241	0	0	0	0	0	-2.49809	0
1388228_at	U57049_at	5,10-methylenetetrahydrofolate reductase (NADPH) (predicted)	Rn.10494	Rn.10494	Mthfr_predicted	U57049	0	0	0	0	1.46103	0	0
1370538_at	0	laminin, alpha 3	Rn.10597	Rn.10597	Lama3	U61261			0	1.46247	0	0
1370301_at	U65656_at	matrix metallopeptidase 2	Rn.6422	Rn.6422	Mmp2	U65656	0	0	1.43438	0	0	0	0
1388102_at	U66322_at	leukotriene B4 12-hydroxydehydrogenase	Rn.10656	Rn.10656	Ltb4dh	U66322	0	0	0	0	-1.83128	-1.47391	0
1370361_at	U66470_at	cell growth regulator with EF hand domain 1	Rn.31842	Rn.31842	Cgref1	U66470	0	0	-1.48797	0	-1.60447	-1.54928	0
1370319_at	U68544_at	peptidylprolyl isomerase F (cyclophilin F)	Rn.2923	Rn.2923	Ppif	U68544	0	0	1.46817	0	0	0	0
1370530_a_at	AB000778_s_at	phospholipase D1	Rn.11130	Rn.11130	Pld1	U69550	1.40107	0	0	1.54043	-3.42971	-3.40274	-2.80573
1370529_a_at	0	phospholipase D1	Rn.11130	Rn.11130	Pld1	U69550			0	0	-2.82156	-3.69534
1370531_a_at	0	phospholipase D1	Rn.11130	Rn.11130	Pld1	U69550			0	0	0	-4.38786
1387093_at	U88036_at	solute carrier organic anion transporter family, member 1a4	Rn.5641	Rn.5641	Slco1a4	U95011	1.57336	0	2.36642	0	0	0	0
1387094_at	0	solute carrier organic anion transporter family, member 1a4	Rn.5641	Rn.5641	Slco1a4	U95011			2.32081	0	0	0
1387665_at	AF038870_at	betaine-homocysteine methyltransferase	Rn.11406	Rn.11406	Bhmt	U96133	0	2.27995	2.21494	0	0	0	0
1370269_at	E00717UTR#1_s_at	cytochrome P450, family 1, subfamily a, polypeptide 1	Rn.10352	Rn.10352	Cyp1a1	X00469	0	0	0	0	-2.61333	-3.08593	-1.54317
1388122_at	rc_AI012589_s_at	glutathione-S-transferase, pi 1 /// glutathione S-transferase, pi 2	Rn.44821	Rn.87063	Gstp1 /// Gstp2	X02904	0	0	0	0	1.81132	0	1.71423
1388131_at	X03369_s_at	Tubulin, beta 2b	Rn.37849	Rn.37849	Tubb2b	X03369	0	0	0	0	0	0	1.52407
1370201_at	M31178_g_at	calbindin 1	Rn.3908	Rn.3908	Calb1	X04280	0	0	0	0	0	-1.62795	0
1371102_x_at	M94919mRNA_f_at	hemoglobin beta chain complex	Rn.36966	Rn.36966	Hbb	X05080	0	0	0	0	0	0	1.83086
1371147_at	X69834_at	serine (or cysteine) proteinase inhibitor, clade A, member 3M	Rn.10424	Rn.107050	Serpina3m	X69834	2.1078	1.78217	2.07421	0	0	0	0
1371266_at	X76456cds_at	afamin	Rn.32082	---	Afm	X76456	1.6406	0	1.61855	1.47064	1.99613	1.70948	0
1367860_a_at	X83537_at	matrix metallopeptidase 14 (membrane-inserted)	Rn.10371	Rn.10371	Mmp14	X83537	0	0	-1.56463	0	0	0	0
1371137_at	X95189_at	acyl-Coenzyme A oxidase 2, branched chain	Rn.10622	Rn.10622	Acox2	X95189	0	1.62194	2.67556	0	-2.25747	-2.47171	0
1370883_at	M15562_at	RT1 class II, locus Da	Rn.4200	Rn.103146	RT1-Da	Y00480	0	0	0	0	0	-1.42822	0
1388210_at	Y09333_at	mitochondrial acyl-CoA thioesterase 1	Rn.37524	Rn.37524	Mte1	Y09333	0	0	-2.21241	0	0	0	0
1388211_s_at	0	cytosolic acyl-CoA thioesterase 1 /// mitochondrial acyl-CoA thioesterase 1	Rn.37524	Rn.37524	Cte1 /// Mte1	Y09333			-2.69246	0	0	0
1388175_at	D26111_s_at	chloride channel Kb	Rn.10339	Rn.10339	Clcnkb	Z30663	0	0	0	0	-1.5941	0	0
1387567_at	L19031_at	solute carrier family 21, member 1 /// hypothetical gene supported by NM_017111	Rn.9912	---	Slc21a1 /// LOC497799	NM_017111	0	0	0	0	21.3362	112.615	0
1389350_at	X15551cds_at	apolipoprotein H	Rn.1824	Rn.1824	Apoh	AI180413	0	0	0	0	4.177	4.56513	0
1370144_at	0	GTP binding protein 4	Rn.8867	Rn.96111	Gtpbp4	NM_053689			0	0	4.27335	5.94207
1387811_at	rc_AA943892_at	angiotensinogen (serpin peptidase inhibitor, clade A, member 8)	Rn.6319	Rn.6319	Agt	NM_134432	0	0	0	0	1.90975	3.78388	0
1368234_at	AB012759_at	prolyl endopeptidase	Rn.11058	Rn.11058	Prep	NM_031324	0	0	0	0	5.20833	7.29723	3.20075
1368442_at	M81397_at	coagulation factor II	Rn.54498	Rn.54498	F2	NM_022924	0	0	0	0	2.549	3.73322	0
1389756_at	0	maternal embryonic leucine zipper kinase (predicted)	Rn.28232	Rn.28232	Melk_predicted	BM390710			0	0	3.66112	10.4033
1368779_a_at	M57507_at	guanylate cyclase 1, soluble, beta 2	Rn.10933	Rn.10933	Gucy1b2	NM_012770	0	0	0	1.56107	2.64545	4.5313	2.41752
1371762_at	K03045cds_s_at	retinol binding protein 4, plasma	Rn.35762	Rn.108214	Rbp4	AA858962	0	0	0	0	4.1131	0	0
1368470_at	U38379_at	gamma-glutamyl hydrolase	Rn.10260	Rn.10260	Ggh	NM_012960	0	0	0	0	2.25817	2.25165	0
1387223_at	Z50144_at	aminoadipate aminotransferase	Rn.11133	Rn.11133	Aadat	NM_017193	0	0	0	0	1.91315	1.4167	0
1369493_at	M19304_at	prolactin receptor	Rn.9757	Rn.9757	Prlr	NM_012630	-14.0112	-7.62644	-6.82973	-24.4466	3.60267	6.60243	0
1368114_at	0	fibroblast growth factor 13	Rn.15709	Rn.15709	Fgf13	NM_053428			0	0	1.91167	1.73364
1367953_at	D37880_at	TYRO3 protein tyrosine kinase 3	Rn.8883	Rn.8883	Tyro3	NM_017092	0	0	0	0	1.72618	0	0
1373975_at	0	similar to thioether S-methyltransferase	Rn.19133	Rn.19133	LOC368066	AI232716			3.93888	4.18838	0	0
1367845_at	Z12152_at	neurofilament 3, medium	Rn.10971	Rn.10971	Nef3	NM_017029	0	0	0	0	1.91244	2.09907	0
1387328_at	J02657_s_at	Cytochrome P450, subfamily IIC (mephenytoin 4-hydroxylase)	Rn.10870	Rn.10870	Cyp2c	NM_019184	50.7175	19.546	80.4515	80.3638	6.30251	46.9777	0
1388802_at	0	brain expressed X-linked 1	Rn.9190	Rn.9190	Bex1	AI579422			0	0	0	-3.34727
1387206_at	AF048687_s_at	UDP-Gal:betaGlcNAc beta 1,4-galactosyltransferase, polypeptide 6	Rn.21126	Rn.21126	B4galt6	NM_031740	0	0	0	0	0	-1.60593	0
1368226_at	U82591_at	Nucleoside 2-deoxyribosyltransferase domain containing protein RGD620382	Rn.6997	Rn.6997	RGD620382	NM_133525	0	0	0	0	0	-1.53483	0
1367775_at	U89905_at	alpha-methylacyl-CoA racemase	Rn.2590	Rn.2590	Amacr	NM_012816	0	0	1.4596	0	-1.719	0	0
1367839_at	M95591_at	farnesyl diphosphate farnesyl transferase 1	Rn.3252	Rn.154404	Fdft1	NM_019238	0	0	0	0	-2.21009	-2.60621	-1.54416
1369225_at	0	K-kininogen	Rn.44576	---	LOC25087	NM_012741			0	0	0	-1.99608
1369226_at	M14369exon#2_at	kininogen 1 /// K-kininogen /// similar to alpha-1 major acute phase protein prepeptide	Rn.44576	Rn.128333	Kng1 /// LOC25087 /// MGC108747	NM_012741	0	0	-1.7237	-1.9631	0	0	0
1387470_at	0	claudin 1	Rn.24293	Rn.24293	Cldn1	NM_031699			0	0	-2.07632	-2.97844
1368593_at	D26439_at	CD1d1 antigen	Rn.11120	Rn.11120	Cd1d1	NM_017079	0	0	0	-2.0022	-2.89983	-5.32604	-1.85003
1368322_at	Z24721_at	superoxide dismutase 3, extracellular	Rn.10358	Rn.10358	Sod3	NM_012880	0	0	0	0	-3.03774	-3.09991	-2.10193
1374207_at	0	angiopoietin 2	Rn.9048	Rn.138360	Angpt2	BI275292			0	0	-13.3877	-6.85028
1368790_at	U55765_at	serine (or cysteine) peptidase inhibitor, clade A (alpha-1 antiproteinase, antitrypsin), member 10	Rn.10502	Rn.10502	Serpina10	NM_133617	0	0	0	0	-2.65848	-8.5044	-2.01195
1398267_at	L27651_at	solute carrier family 22 (organic anion transporter), member 7	Rn.10009	Rn.10009	Slc22a7	NM_053537	0	0	0	0	-13.7749	-8.42928	-2.16388
1386921_at	L07281_at	carboxypeptidase E	Rn.7149	Rn.7149	Cpe	NM_013128	0	0	0	0	-7.8817	-7.80086	0

## Sheet: Liver and kidney comparison
Probe Set ID in 230	Corresponding probes set in U34A	Gene Title	UniGene ID	Archival UniGene Cluster	Gene Symbol	GenBank	Inst17_liver 230A	Inst11_liver 230A	Inst11_kidney 230A	Inst4_kidney 230_2	Gene Category
1387328_at	J02657_s_at	Cytochrome P450, subfamily IIC (mephenytoin 4-hydroxylase)	Rn.10870	Rn.10870	Cyp2c	NM_019184	80.4515	80.3638	6.30251	46.9777	I
1369450_at	0	integral membrane transport protein UST5r	Rn.81214	Rn.81214	Ust5r	NM_134380	17.851	22.1461	4.289	5.87837	I
1386953_at	rc_AI105448_at	hydroxysteroid 11-beta dehydrogenase 1	Rn.888	Rn.888	Hsd11b1	NM_017080	11.5556	9.39457	1.71383	1.51162	I
1371412_a_at	0	Neuronal regeneration related protein	Rn.162297	Rn.8180	Nrep	BE107450	11.008	5.35268	2.87231	0	I
1368536_at	D28560_at	ectonucleotide pyrophosphatase/phosphodiesterase 2	Rn.20403	Rn.20403	Enpp2	NM_057104	6.35809	3.24788	1.70335	1.63573	I
1398286_at	E13557cds_s_at	cysteine sulfinic acid decarboxylase	Rn.43232	Rn.43232	Csad	M64755	4.4975	8.33233	1.99207	1.88555	I
1370566_at	U33500_at	retinol dehydrogenase 2	Rn.94108	Rn.37873	Rdh2	U33500	3.71148	6.86928	0	3.20007	I
1368446_at	M35299_s_at	serine protease inhibitor, Kazal type 1	Rn.9767	Rn.9767	Spink1	M27882	2.84383	2.60814	0	1.47515	I
1368627_at	D31662exon#4_s_at	regucalcin	Rn.10006	Rn.10006	Rgn	NM_031546	1.90098	0	11.7498	10.5093	I
1386857_at	rc_AI231821_at	stathmin 1	Rn.555	Rn.555	Stmn1	NM_017166	1.825	1.44524	1.71022	1.5983	I
1377966_at	rc_AA894316_at	Transcribed locus	Rn.22923	Rn.22923	---	BI275560	1.76375	2.42928	1.69667	1.77043	I
1388567_at	0	THUMP domain containing 1	Rn.12345	Rn.12345	Thumpd1	BF282947	1.66546	1.91303	1.65353	1.5926	I
1371266_at	X76456cds_at	afamin	---	Rn.32082	Afm	X76456	1.61855	1.47064	1.99613	1.70948	I
1375647_at	0	Transcribed locus	Rn.164616	Rn.7207	---	BG671943	1.55801	2.46289	1.55125	0	I
1371037_at	U06230_s_at	protein S (alpha)	Rn.2888	Rn.2888	Pros1	U06230	1.51247	0	1.61908	1.74771	I
1387007_at	U97142_at	glial cell line derived neurotrophic factor family receptor alpha 1	Rn.88489	Rn.6281	Gfra1	NM_012959	1.46708	2.05808	1.53465	0	I
1368121_at	AF045464_s_at	aldo-keto reductase family 7, member A3 (aflatoxin aldehyde reductase)	Rn.6043	Rn.6043	Akr7a3	NM_013215	0	2.05421	2.22275	1.97645	I
1388103_at	0	transmembrane protein 37	Rn.92180	Rn.2975	Tmem37	AF361355	0	1.86585	1.80178	1.63246	I
1375933_at	0	---	---	---	---	BM392116	0	1.58257	1.4701	1.44252	I
1368779_a_at	M57507_at	guanylate cyclase 1, soluble, beta 2	Rn.10933	Rn.10933	Gucy1b2	NM_012770	0	1.56107	2.64545	4.5313	I
1387913_at	U48220_at	cytochrome P450, family 2, subfamily d, polypeptide 22	Rn.26060	Rn.26060	Cyp2d22	U48220	0	1.50247	1.51499	2.29737	I
1368115_at	AJ011656cds_s_at	claudin 3	Rn.4513	Rn.4513	Cldn3	NM_031700	0	1.48302	1.50413	1.44424	I
1370245_at	S85184_g_at	cathepsin L	Rn.1294	Rn.1294	Ctsl	AI232474	0	-1.47134	-2.56004	-2.25151	I
1375506_at	0	---	---	---	---	BG376675	0	-1.56636	-2.42097	-2.08706	I
1375504_at	rc_AA892950_at	Polymerase (DNA directed), gamma 2, accessory subunit (predicted)	Rn.25075	Rn.25075	Polg2_predicted	BM390747	0	-1.73139	-1.44351	-1.4323	I
1367729_at	rc_AA893325_at	ornithine aminotransferase	Rn.1430	Rn.1430	Oat	NM_022521	0	-1.84083	-2.48445	-1.71467	I
1373175_at	0	similar to RIKEN cDNA 1100001H23	Rn.3413	Rn.3413	RGD1308734	BI285951	0	-1.87953	-1.79364	-2.2613	I
1370583_s_at	M81855_at	ATP-binding cassette, sub-family B (MDR/TAP), member 1 /// ATP-binding cassette, sub-family B (MDR/TAP), member 1A	Rn.154810	Rn.82691	Abcb1 /// Abcb1a	AY082609	0	-1.93891	-2.20328	-2.00756	I
1368593_at	D26439_at	CD1d1 antigen	Rn.11120	Rn.11120	Cd1d1	NM_017079	0	-2.0022	-2.89983	-5.32604	I
1367668_a_at	M15114_g_at	stearoyl-Coenzyme A desaturase 2	Rn.83595	Rn.2627	Scd2	BE107760	0	-4.72926	-2.23108	-4.32504	I
1387388_at	U39875_at	calcium binding protein p22 /// similar to calcium binding protein P22 (predicted) /// similar to calcium binding protein P22 (predicted)	Rn.11041	Rn.11041	Chp /// RGD1565588_predicted /// RGD1564956_predicted	AB070350	-1.44352	0	-1.43336	-1.55508	I
1386926_at	AB012933_at	acyl-CoA synthetase long-chain family member 5	Rn.105862	Rn.3061	Acsl5	NM_053607	-1.45511	-2.21431	0	-1.4148	I
1383796_at	0	CDNA clone IMAGE:7323916	Rn.26676	Rn.26676	---	BF550303	-1.484	0	-2.69474	-1.82122	I
1370361_at	U66470_at	cell growth regulator with EF hand domain 1	Rn.31842	Rn.31842	Cgref1	U66470	-1.48797	0	-1.60447	-1.54928	I
1375080_at	0	Similar to expressed sequence AW491445 (predicted)	Rn.137716	Rn.53414	RGD1311842_predicted	BF392317	-1.56608	-1.60118	-1.58712	0	I
1390176_at	0	similar to breast cancer membrane protein 101 (predicted)	Rn.101909	Rn.17353	RGD1562236_predicted	AA957367	-1.59156	-2.28861	0	-1.44007	I
1370904_at	U31598_s_at	major histocompatibility complex, class II, DM alpha	Rn.35809	Rn.35809	Hla-dma	BI301490	-1.62993	-1.72998	0	-1.57667	I
1398936_at	rc_AA891935_at	eukaryotic translation initiation factor 2, subunit 3, structural gene X-linked	Rn.87025	Rn.2057	Eif2s3x	AI598546	-1.69502	-1.48207	-1.5153	-1.75911	I
1372390_at	0	Transcribed locus	Rn.49740	Rn.22874	---	AI710604	-1.81674	-1.92694	0	-1.48498	I
1387050_s_at	K02814_at	kininogen 1 /// K-kininogen /// similar to alpha-1 major acute phase protein prepeptide	Rn.128333	Rn.54394	Kng1 /// LOC25087 /// MGC108747	NM_012696	-1.82423	-1.77883	0	-2.92909	I
1369146_a_at	AF082124_s_at	aryl hydrocarbon receptor	Rn.91370	Rn.2769	Ahr	NM_013149	-1.8265	-1.96955	-1.73299	0	I
1374746_at	rc_AA891922_at	Ab1-152	Rn.3690	Rn.3690	LOC500877	AA891922	-1.89938	-2.10054	0	-1.65929	I
1376036_at	0	transporter	Rn.92663	Rn.8174	LOC314323	AI180408	-1.90741	-2.5127	0	-1.56966	I
1390628_at	0	cytoplasmic polyadenylation element binding protein 2 (predicted)	Rn.162283	Rn.17551	Cpeb2_predicted	AI010275	-1.91764	-1.72634	0	-1.47558	I
1375436_at	0	nicotinate phosphoribosyltransferase domain containing 1	Rn.22665	Rn.17436	Naprt1	BF416417	-2.52174	-1.99122	-1.42753	0	I
1371089_at	rc_AA945082_at	glutathione S-transferase Yc2 subunit	Rn.120929	Rn.40574	Yc2	AA945082	-2.8403	-7.96113	-2.86265	-3.19363	I
1370202_at	X76453_at	HRAS like suppressor 3	Rn.11377	Rn.11377	Hrasls3	BG378637	-3.08963	-7.27644	-1.54619	0	I
1369228_at	D86345_at	leukemia inhibitory factor receptor	Rn.14529	Rn.14529	Lifr	NM_031048	-5.80709	-8.11974	-1.66021	0	I
1390662_at	0	Ab2-427	Rn.20976	Rn.20976	LOC500084	AW435169	-6.72686	-13.4668	-1.55922	-2.49847	I
1383169_at	0	Transcribed locus, moderately similar to XP_580018.1 PREDICTED: hypothetical protein XP_580018 [Rattus norvegicus]	Rn.40381	Rn.53670	---	BF563716	-11.4815	-13.0514	-2.45649	-2.20262	I
1373178_at	0	Transcribed locus, moderately similar to XP_580018.1 PREDICTED: hypothetical protein XP_580018 [Rattus norvegicus]	Rn.40381	Rn.40381	---	AA945183	-11.4874	-13.5165	-2.47597	-2.0398	I
1375535_at	0	---	---	---	---	AI103917	-13.5297	-23.8548	-15.6512	-40.9033	I
1368569_at	0	aldo-keto reductase family 1, member B7	Rn.32702	Rn.32702	Akr1b7	NM_053781	-31.7114	-190.376	-12.3703	-61.0401	I
1374684_at	0	Transcribed locus, moderately similar to NP_036828.1 kininogen 1 [Rattus norvegicus]	Rn.166484	Rn.16704	---	AI228978	-36.866	-42.818	-37.9761	-89.3576	I
1369296_at	L22339_at	sulfotransferase family, cytosolic, 1C, member 1	Rn.9937	Rn.9937	Sult1c1	NM_031732	13.9914	8.99831	0	-1.60642	II
1387156_at	X91234_at	hydroxysteroid (17-beta) dehydrogenase 2	Rn.10515	Rn.10515	Hsd17b2	NM_024391	5.122	-1.97414	-1.77535	-2.41058	II
1371137_at	X95189_at	acyl-Coenzyme A oxidase 2, branched chain	Rn.10622	Rn.10622	Acox2	X95189	2.67556	0	-2.25747	-2.47171	II
1370363_at	L46791_at	carboxylesterase 3	Rn.2549	Rn.34885	Ces3	L46791	2.30373	1.77914	-4.08996	-3.99438	II
1387183_at	J02844_s_at	carnitine O-octanoyltransferase	Rn.4896	Rn.4896	Crot	J02844	2.20051	0	-2.22279	-2.62783	II
1368426_at	U26033_at	carnitine O-octanoyltransferase	Rn.4896	Rn.4896	Crot	J02844	2.02154	0	-2.01047	-2.38531	II
1388778_at	0	Transcribed locus	Rn.17629	Rn.17629	---	BF284876	1.84516	0	-1.5693	-1.54243	II
1367601_at	rc_AA900476_at	Cbp/p300-interacting transactivator, with Glu/Asp-rich carboxy-terminal domain, 2	Rn.31765	Rn.31765	Cited2	AI013390	1.79548	1.6309	-1.71037	-1.58369	II
1367602_at	0	Cbp/p300-interacting transactivator, with Glu/Asp-rich carboxy-terminal domain, 2	Rn.31765	Rn.31765	Cited2	AI013390	1.66376	1.69071	-1.54607	-1.62849	II
1375856_at	0	Transcribed locus, weakly similar to XP_426788.1 PREDICTED: similar to gene 11-1 protein precursor, partial [Gallus gallus]	Rn.7450	Rn.7450	---	AI102258	1.54809	0	-1.57953	-1.53728	II
1370530_a_at	AB000778_s_at	phospholipase D1	Rn.11130	Rn.11130	Pld1	U69550	0	1.54043	-3.42971	-3.40274	II
1371615_at	0	diacylglycerol O-acyltransferase homolog 2 (mouse)	Rn.9523	Rn.9523	Dgat2	BI279069	0	-1.784	1.72725	1.64452	II
1398343_at	rc_AA799570_at	DnaJ (Hsp40) homolog, subfamily A, member 4	Rn.27927	Rn.27927	Dnaja4	AI104324	-1.45798	0	1.49896	1.6322	II
1372103_at	rc_AA799518_at	DnaJ (Hsp40) homolog, subfamily A, member 4	Rn.27927	Rn.27927	Dnaja4	AI104324	-1.47921	0	1.58687	1.55591	II
1387905_at	0	J domain protein 1	Rn.9583	Rn.9583	LOC619393	AB062135	-1.67871	-1.59647	0	1.42187	II
1398350_at	rc_AA859536_at	brain abundant, membrane attached signal protein 1	Rn.37779	Rn.14	Basp1	BG380454	-1.89985	0	2.24616	2.04764	II
1369756_a_at	AF004017_at	solute carrier family 4, member 4	Rn.11114	Rn.11114	Slc4a4	AF210250	-2.2554	-1.8664	0	1.4368	II
1368008_at	0	prominin 1	Rn.144589	Rn.43387	Prom1	NM_021751	-2.65996	-2.89687	2.78562	1.61583	II
1369493_at	M19304_at	prolactin receptor	Rn.9757	Rn.9757	Prlr	NM_012630	-6.82973	-24.4466	3.60267	6.60242	II
1370789_a_at	L48060_s_at	prolactin receptor	Rn.9757	Rn.9757	Prlr	L48060	-8.29214	-31.7536	4.20417	7.21506	II
1376944_at	0	Prolactin receptor	Rn.9757	Rn.25476	Prlr	AI407163	-8.36902	-7.86264	4.3416	6.19681	II
1370384_a_at	M34083_at	prolactin receptor	Rn.9757	Rn.9757	Prlr	M57668	-9.05259	-19.9737	4.09705	4.82869	II
