# Supplementary material for: Sources of variation in baseline gene expression levels from toxicogenomics study control animals across multiple laboratories
Source: BMC Genomics. 2008 Jun 12;9:285. doi: 10.1186/1471-2164-9-285 (PMC2453529; doi:10.1186/1471-2164-9-285)
Supplement: Additional file 12 — List of probe sets identified as altered by fasting using EPIG or a t-test. This file contains lists of Affymetrix RAE230 series probe sets that were significantly different in expression between fasted and ad libitum fed rats in the control animal dataset. For each probe set, the gene symbol, name, test statistic, and average fold change difference between fasted vs. non-fasted rats are provided. Fold changes less than one are reported as negative reciprocal fold changes. [file 1471-2164-9-285-S12.xls]

## Sheet: Fasting genes from t-test
ArrayName	Gene Symbol	Gene Title	ttest_No_vs_Yes	Magnitude	Mean Noise	SNR	p_value_No_vs_Yes	Fast/ad libitum
1370355_at	Scd1	stearoyl-Coenzyme A desaturase 1	16.465	3.24397	0.197022	16.465	8.44472e-32	-9.47399
1367707_at	Fasn	fatty acid synthase	26.1766	2.9915	0.114281	26.1766	0	-7.95298
1367708_a_at	Fasn	fatty acid synthase	25.1772	2.70636	0.107492	25.1772	0	-6.52673
1370281_at	Fabp5	fatty acid binding protein 5, epidermal	26.2558	2.59192	0.0987178	26.2558	0	-6.02899
1370150_a_at	Thrsp	thyroid hormone responsive protein	16.0746	2.58437	0.160773	16.0746	5.68822e-31	-5.99752
1387852_at	Thrsp	thyroid hormone responsive protein	16.6883	2.47728	0.148444	16.6883	2.8609e-32	-5.56846
1367854_at	Acly	ATP citrate lyase	25.4604	2.32436	0.0912933	25.4604	0	-5.00844
1371400_at	Thrsp	thyroid hormone responsive protein	17.4092	2.29116	0.131606	17.4092	9.06374e-34	-4.89449
1387312_a_at	Gck	glucokinase	15.5271	2.17581	0.14013	15.5271	8.51548e-30	-4.51839
1372091_at	Mig12	MID1 interacting G12-like protein	22.0569	1.92827	0.0874226	22.0569	9.39e-43	-3.806
1368651_at	Pklr	pyruvate kinase, liver and red blood cell	18.4455	1.90486	0.10327	18.4455	7.11283e-36	-3.74473
1367894_at	Insig1	insulin induced gene 1	13.346	1.86899	0.140041	13.346	5.72663e-25	-3.65278
1371942_at	RGD1562732_predicted	similar to Glutathione S-transferase, theta 3 (predicted)	11.3822	1.86051	0.163458	11.3822	1.839e-20	-3.63137
1388426_at	Srebf1	sterol regulatory element binding factor 1	18.2138	1.74006	0.0955351	18.2138	2.07764e-35	-3.34049
1367896_at	Ca3	carbonic anhydrase 3	12.1862	1.72191	0.1413	12.1862	2.54686e-22	-3.29873
1386977_at	Ca3	carbonic anhydrase 3	12.8041	1.68116	0.131298	12.8041	9.75699e-24	-3.20685
1368826_at	Comt	catechol-O-methyltransferase	7.87473	1.65678	0.210392	7.87473	2.28447e-12	-3.15312
1387263_at	Pklr	pyruvate kinase, liver and red blood cell	17.4644	1.61359	0.0923928	17.4645	6.97561e-34	-3.06012
1371104_at	Srebf1	sterol regulatory element binding factor 1	15.8931	1.59174	0.100152	15.8931	1.38898e-30	-3.01412
1377048_at	RGD1311026	similar to cDNA sequence BC021917	25.991	1.51746	0.058384	25.991	0	-2.86287
1390591_at	Slc17a3	solute carrier family 17 (sodium phosphate), member 3	12.3493	1.48422	0.120187	12.3493	1.07352e-22	-2.79767
1373718_at	LOC498736	similar to tubulin, beta 2	12.6161	1.43654	0.113866	12.6161	2.62508e-23	-2.70671
1387949_at	Cyp2c70	cytochrome P450, family 2, subfamily c, polypeptide 70	21.0643	1.41757	0.0672973	21.0644	6.22e-41	-2.67136
1368878_at	Idi1	isopentenyl-diphosphate delta isomerase	10.2568	1.37833	0.134382	10.2568	7.62566e-18	-2.59968
1388108_at	Elovl6	ELOVL family member 6, elongation of long chain fatty acids (yeast)	9.65359	1.32558	0.137315	9.65359	1.92759e-16	-2.50634
1372012_at	Dhcr24	24-dehydrocholesterol reductase	21.1309	1.3121	0.0620938	21.1309	4.6785e-41	-2.48302
1370893_at	Acaca	acetyl-coenzyme A carboxylase alpha	21.7105	1.29485	0.0596415	21.7105	4.002e-42	-2.45351
1368180_s_at	Gsta2	glutathione-S-transferase, alpha type2	11.1297	1.29285	0.116162	11.1297	7.09614e-20	-2.45011
1375215_x_at	Pgpep1	pyroglutamyl-peptidase I	12.9843	1.27499	0.0981941	12.9843	3.78999e-24	-2.41996
1371161_at	Ppp1r3b	protein phosphatase 1, regulatory (inhibitor) subunit 3B	8.29521	1.2394	0.149411	8.29521	2.56975e-13	-2.361
1374932_at	---	---	12.4697	1.2342	0.0989754	12.4697	5.68168e-23	-2.3525
1367979_s_at	Cyp51	cytochrome P450, subfamily 51	9.14494	1.21759	0.133143	9.14494	2.90306e-15	-2.32557
1375852_at	Hmgcr	3-hydroxy-3-methylglutaryl-Coenzyme A reductase	12.1096	1.20159	0.0992265	12.1096	3.82304e-22	-2.29993
1368189_at	Dhcr7	7-dehydrocholesterol reductase	15.0572	1.19619	0.0794431	15.0572	8.9351e-29	-2.29133
1372038_at	Mknk2	MAP kinase-interacting serine/threonine kinase 2	21.5948	1.19285	0.0552377	21.5948	6.516e-42	-2.28604
1386859_at	Tkt	transketolase	17.0204	1.18318	0.0695157	17.0204	5.78639e-33	-2.27077
1371089_at	Yc2	glutathione S-transferase Yc2 subunit	6.69356	1.1824	0.176647	6.69356	8.7919e-10	-2.26954
1368064_a_at	Ddc	dopa decarboxylase	16.9819	1.17972	0.069469	16.9819	6.95691e-33	-2.26532
1374625_at	Hes6	hairy and enhancer of split 6 (Drosophila)	14.9451	1.17857	0.0788599	14.9451	1.57097e-28	-2.26353
1391544_at	---	Transcribed locus, moderately similar to XP_580018.1 PREDICTED: hypothetical protein XP_580018 [Rattus norvegicus]	8.12174	1.16614	0.143583	8.12174	6.35016e-13	-2.24411
1372056_at	Cmtm6	CKLF-like MARVEL transmembrane domain containing 6	15.1468	1.15266	0.0760992	15.1468	5.69558e-29	-2.22323
1375944_at	---	---	11.8609	1.14734	0.0967331	11.8609	1.43286e-21	-2.21505
1368275_at	Sc4mol	sterol-C4-methyl oxidase-like	10.7239	1.1423	0.106519	10.7239	6.23498e-19	-2.20733
1389265_at	Gbe1	glucan (1,4-alpha-), branching enzyme 1	22.5489	1.14	0.050557	22.5489	1.23e-43	-2.20381
1387020_at	Cyp51	cytochrome P450, subfamily 51	7.06989	1.09718	0.15519	7.06989	1.36704e-10	-2.13936
1398759_at	Tgfb1i4	transforming growth factor beta 1 induced transcript 4	12.1237	1.08702	0.0896608	12.1237	3.54784e-22	-2.12434
1372306_at	Ethe1_predicted	ethylmalonic encephalopathy 1 (predicted)	13.7096	1.07543	0.0784434	13.7097	8.67148e-26	-2.10735
1374524_at	Scly	selenocysteine lyase	20.2344	1.07175	0.0529665	20.2345	2.27267e-39	-2.10198
1371763_at	RGD1309534	similar to RIKEN cDNA 4931406C07	18.5207	1.06338	0.0574157	18.5207	5.02911e-36	-2.08982
1368428_at	Xpnpep2	X-prolyl aminopeptidase (aminopeptidase P) 2, membrane-bound	11.9242	1.06338	0.0891777	11.9242	1.02307e-21	-2.08982
1371646_at	Pgd_mapped	phosphogluconate dehydrogenase (mapped)	17.5149	1.06219	0.0606449	17.5149	5.49434e-34	-2.0881
1372342_at	Mrvldc1	MARVEL (membrane-associating) domain containing 1	6.08931	1.03361	0.169742	6.08931	1.59932e-08	-2.04714
1367609_at	Mif	macrophage migration inhibitory factor	13.479	1.03151	0.0765277	13.479	2.86804e-25	-2.04417
1373243_at	Pmvk	phosphomevalonate kinase	17.1196	1.01886	0.0595145	17.1196	3.59849e-33	-2.02632
1372156_at	Tmem97	transmembrane protein 97	21.2956	1.017	0.0477563	21.2956	2.316e-41	-2.02371
1372462_at	Acat2	acetyl-Coenzyme A acetyltransferase 2	13.5027	1.01002	0.0748013	13.5027	2.53503e-25	-2.01394
1388872_at	---	Transcribed locus	10.2775	0.981891	0.0955377	10.2775	6.82477e-18	-1.97505
1388686_at	Dscr1	Down syndrome critical region homolog 1 (human)	9.56992	0.968957	0.10125	9.56992	3.01432e-16	-1.95743
1367857_at	Fads1	fatty acid desaturase 1	8.55314	0.960363	0.112282	8.55314	6.6445e-14	-1.9458
1373778_at	---	Transcribed locus	9.87071	0.956382	0.0968909	9.87071	6.0342e-17	-1.94044
1387669_a_at	Ephx1	epoxide hydrolase 1, microsomal	9.02546	0.954551	0.105762	9.02548	5.47588e-15	-1.93798
1376089_at	---	---	9.89159	0.948398	0.0958792	9.89159	5.39608e-17	-1.92973
1372452_at	---	Transcribed locus	18.5004	0.936858	0.0506398	18.5004	5.52275e-36	-1.91435
1398362_at	Notch2	Notch gene homolog 2 (Drosophila)	13.3748	0.921803	0.0689208	13.3748	4.9305e-25	-1.89448
1375056_at	RGD1565826_predicted	similar to OCIA domain containing 2 (predicted)	12.186	0.920828	0.0755641	12.186	2.54866e-22	-1.8932
1372774_at	---	Transcribed locus	13.1845	0.910248	0.069039	13.1846	1.32973e-24	-1.87937
1387659_at	Gda	guanine deaminase	11.4496	0.909807	0.0794617	11.4496	1.28288e-20	-1.87879
1367946_at	Pdlim1	PDZ and LIM domain 1 (elfin)	23.6948	0.906458	0.0382556	23.6948	1.4e-45	-1.87444
1368121_at	Akr7a3	aldo-keto reductase family 7, member A3 (aflatoxin aldehyde reductase)	11.1627	0.90379	0.0809654	11.1627	5.94774e-20	-1.87097
1379073_at	---	Transcribed locus	22.2355	0.899133	0.0404367	22.2356	4.47e-43	-1.86495
1387017_at	Sqle	squalene epoxidase	8.59684	0.891455	0.103696	8.59685	5.2793e-14	-1.85505
1368177_at	Acsl3	acyl-CoA synthetase long-chain family member 3	20.881	0.887346	0.0424955	20.881	1.3676e-40	-1.84977
1390532_at	---	Transcribed locus	10.6656	0.882302	0.0827239	10.6656	8.52026e-19	-1.84331
1370295_at	Nme1	expressed in non-metastatic cells 1	18.4297	0.875084	0.0474821	18.4297	7.64912e-36	-1.83411
1367758_at	Afp	alpha-fetoprotein	15.4178	0.864609	0.0560787	15.4178	1.46762e-29	-1.82085
1374677_at	---	---	13.742	0.861424	0.0626856	13.742	7.33542e-26	-1.81683
1367856_at	G6pdx	glucose-6-phosphate dehydrogenase X-linked	11.7055	0.857547	0.07326	11.7055	3.27615e-21	-1.81196
1386280_at	Mettl7b	methyltransferase like 7B	16.9516	0.854742	0.0504223	16.9516	8.04536e-33	-1.80844
1371795_at	---	---	17.8107	0.853282	0.0479083	17.8107	1.36329e-34	-1.80661
AFFX-BioB-M_at	---	---	8.17476	0.851279	0.104135	8.17476	4.8184e-13	-1.8041
1371412_a_at	Nrep	Neuronal regeneration related protein	7.26486	0.847488	0.116656	7.26487	5.13879e-11	-1.79937
1371824_at	Ak3l1	adenylate kinase 3-like 1	16.4488	0.84107	0.0511325	16.4488	9.13557e-32	-1.79138
1368486_at	Irs3	insulin receptor substrate 3	13.7471	0.838342	0.060983	13.7471	7.14198e-26	-1.78799
AFFX-r2-Ec-bioD-5_at	---	---	9.74733	0.833296	0.0854897	9.74733	1.16769e-16	-1.78175
1371442_at	Hyou1	hypoxia up-regulated 1	8.70663	0.83224	0.0955869	8.70664	2.95967e-14	-1.78045
1367839_at	Fdft1	farnesyl diphosphate farnesyl transferase 1	10.3473	0.830825	0.0802938	10.3473	4.69494e-18	-1.7787
1370952_at	Gstm2	glutathione S-transferase, mu 2	15.2288	0.825989	0.0542384	15.2288	3.77456e-29	-1.77275
1371496_at	---	---	17.8565	0.82277	0.0460767	17.8565	1.09964e-34	-1.7688
1369063_at	Anp32a	acidic (leucine-rich) nuclear phosphoprotein 32 family, member A	8.56233	0.82247	0.0960568	8.56233	6.33063e-14	-1.76843
1387538_at	Acaca	acetyl-coenzyme A carboxylase alpha	10.7072	0.817625	0.0763619	10.7072	6.81685e-19	-1.7625
1389906_at	Fdft1	farnesyl diphosphate farnesyl transferase 1	16.8782	0.816187	0.0483575	16.8782	1.14502e-32	-1.76075
1368378_at	Fthfd	formyltetrahydrofolate dehydrogenase	18.767	0.815038	0.0434293	18.767	1.62539e-36	-1.75934
1367905_at	Enpp3	ectonucleotide pyrophosphatase/phosphodiesterase 3	14.6633	0.81109	0.0553142	14.6633	6.53635e-28	-1.75454
1387848_at	Hmgcr	3-hydroxy-3-methylglutaryl-Coenzyme A reductase	9.38919	0.796433	0.0848243	9.3892	7.90804e-16	-1.7368
1372755_at	Mal2	mal, T-cell differentiation protein 2	17.297	0.789767	0.0456592	17.297	1.54425e-33	-1.7288
1373312_at	---	Transcribed locus, moderately similar to NP_064383.1 brain protein 17 isoform 1 [Mus musculus]	17.9111	0.782402	0.0436824	17.9111	8.51607e-35	-1.71999
1372973_at	Lss	Lanosterol synthase	7.51245	0.777942	0.103554	7.51245	1.46516e-11	-1.71468
AFFX-r2-Ec-bioB-3_at	---	---	7.47538	0.773659	0.103494	7.47538	1.76942e-11	-1.7096
1368354_at	Gstt1	glutathione S-transferase theta 1	11.4125	0.767333	0.0672361	11.4125	1.56413e-20	-1.70212
1376579_at	Lap3	leucine aminopeptidase 3	11.4346	0.761985	0.0666384	11.4346	1.38992e-20	-1.69582
AFFX-r2-Ec-bioD-3_at	---	---	8.21076	0.758289	0.092353	8.21076	3.99387e-13	-1.69148
AFFX-BioDn-5_at	---	---	7.86794	0.758199	0.0963656	7.86794	2.36601e-12	-1.69138
AFFX-r2-Ec-bioB-5_at	---	---	8.03355	0.754915	0.0939702	8.03355	1.00408e-12	-1.68753
1367932_at	Hmgcs1	3-hydroxy-3-methylglutaryl-Coenzyme A synthase 1	8.30599	0.753023	0.0906602	8.30599	2.42886e-13	-1.68532
1368035_a_at	Ptprf	protein tyrosine phosphatase, receptor type, F	9.74866	0.749855	0.0769188	9.74866	1.15941e-16	-1.68162
1370067_at	Me1	malic enzyme 1	7.24967	0.746204	0.102929	7.24967	5.54764e-11	-1.67737
1373560_at	RGD1562836_predicted	similar to N-acetylglucosaminyltrasnferase IVb (predicted)	13.2395	0.741224	0.0559857	13.2395	9.97833e-25	-1.67159
1369502_a_at	Amy1 /// Amy2 /// LOC499694	amylase 1, salivary /// amylase 2, pancreatic /// similar to amylase 2, pancreatic	15.5577	0.741095	0.0476353	15.5577	7.31274e-30	-1.67144
1372318_at	---	Transcribed locus, strongly similar to NP_035560.1 synuclein, gamma [Mus musculus]	8.26868	0.739616	0.0894479	8.26868	2.95182e-13	-1.66973
1369491_at	Dao1	D-amino acid oxidase 1	8.90379	0.738514	0.0829438	8.90379	1.04371e-14	-1.66846
1372665_at	Psat1	phosphoserine aminotransferase 1	8.39738	0.736225	0.0876731	8.39738	1.50533e-13	-1.66581
1368674_at	Pygl	liver glycogen phosphorylase	16.1927	0.736186	0.0454641	16.1927	3.18836e-31	-1.66577
1369671_at	Otc	ornithine transcarbamylase	10.7359	0.735522	0.0685107	10.7359	5.84758e-19	-1.665
1370359_at	Amy1	amylase 1, salivary	12.0471	0.733893	0.0609185	12.0471	5.32576e-22	-1.66312
1381012_at	---	Transcribed locus, strongly similar to NP_035920.1 ariadne homolog 2 [Mus musculus]	8.49803	0.729303	0.0858202	8.49804	8.87717e-14	-1.65784
1390021_at	Hist1h2bh	histone 1, H2bh	9.08211	0.719464	0.0792178	9.08211	4.05364e-15	-1.64657
1377051_at	Mpv17l_predicted	Mpv17 transgene, kidney disease mutant-like (predicted)	12.2727	0.716441	0.0583767	12.2727	1.61014e-22	-1.64312
1392604_at	---	Transcribed locus	11.5959	0.711419	0.0613507	11.5959	5.8763e-21	-1.63741
1389199_at	RGD1309079	Similar to Ab2-095	7.47325	0.708721	0.0948344	7.47325	1.78875e-11	-1.63435
1387031_at	Erp29	endoplasmic reticulum protein 29	14.7507	0.707499	0.0479636	14.7507	4.19579e-28	-1.63297
1370043_at	Alcam	activated leukocyte cell adhesion molecule	9.57383	0.704903	0.0736281	9.57383	2.95195e-16	-1.63004
1370808_at	Cyb5r3	cytochrome b5 reductase 3	14.2907	0.704851	0.0493225	14.2907	4.36368e-27	-1.62998
1371428_at	---	---	20.5013	0.701765	0.0342302	20.5013	7.08051e-40	-1.62649
AFFX-BioC-5_at	---	---	7.40536	0.697552	0.0941955	7.40536	2.52524e-11	-1.62175
1390672_at	---	CDNA clone MGC:109515 IMAGE:7323940	8.54904	0.686877	0.0803454	8.54905	6.78914e-14	-1.60979
1376118_at	Otub2_predicted	OTU domain, ubiquitin aldehyde binding 2 (predicted)	16.847	0.682445	0.0405083	16.847	1.33041e-32	-1.60486
1374943_at	---	Transcribed locus	13.3688	0.680063	0.0508696	13.3688	5.08774e-25	-1.60221
AFFX-BioB-5_at	---	---	8.38813	0.676681	0.0806713	8.38813	1.58006e-13	-1.59846
1372261_at	---	Transcribed locus	13.7881	0.674581	0.0489246	13.7882	5.77837e-26	-1.59613
1373152_at	Prss23	protease, serine, 23	10.4769	0.668071	0.0637658	10.477	2.34289e-18	-1.58895
1387916_at	Cyp4f6	cytochrome P450 4F6	12.6943	0.662541	0.052192	12.6943	1.73855e-23	-1.58287
1376168_at	---	Transcribed locus	12.0045	0.659056	0.0549006	12.0045	6.67751e-22	-1.57905
1383165_at	RGD1310209_predicted	similar to KIAA1324 protein (predicted)	9.17975	0.658224	0.0717037	9.17977	2.41244e-15	-1.57814
1386861_at	H2afz	H2A histone family, member Z	11.88	0.655421	0.0551701	11.88	1.29428e-21	-1.57508
1370374_at	Steap3	STEAP family member 3	18.6227	0.654005	0.0351187	18.6227	3.1474e-36	-1.57353
1375362_at	---	---	10.3394	0.651191	0.0629814	10.3394	4.89775e-18	-1.57046
1388659_at	Carhsp1	calcium regulated heat stable protein 1	11.8947	0.650733	0.054708	11.8947	1.1972e-21	-1.56997
1376867_at	RGD1307414_predicted	similar to RIKEN cDNA 1110067D22 (predicted)	9.42971	0.648967	0.0688215	9.42971	6.37127e-16	-1.56805
1390203_at	---	Transcribed locus	11.8425	0.645142	0.0544767	11.8425	1.57979e-21	-1.56389
1375641_at	RGD1560362_predicted	similar to actin related protein 2/3 complex, subunit 5-like (predicted)	12.2454	0.641918	0.0524211	12.2454	1.86107e-22	-1.5604
1389430_at	---	Transcribed locus	9.18958	0.641699	0.069829	9.18958	2.28965e-15	-1.56017
1375538_at	---	Transcribed locus	11.8246	0.641495	0.0542509	11.8246	1.73807e-21	-1.55995
1369664_at	Avpr1a	arginine vasopressin receptor 1A	6.96876	0.637803	0.0915233	6.96876	2.26251e-10	-1.55596
1388747_at	Lcmt1	leucine carboxyl methyltransferase 1	13.8037	0.632698	0.0458353	13.8037	5.33099e-26	-1.55046
1375247_at	Mgll	Monoglyceride lipase	10.6761	0.632656	0.0592591	10.6761	8.05508e-19	-1.55042
1369492_at	Aadac	arylacetamide deacetylase (esterase)	8.34036	0.632556	0.0758427	8.34037	2.02925e-13	-1.55031
AFFX-r2-Ec-bioC-3_at	---	---	7.57844	0.631633	0.083346	7.57844	1.04634e-11	-1.54932
1376619_at	---	Transcribed locus	10.8731	0.627963	0.0577539	10.8731	2.80332e-19	-1.54538
AFFX-BioB-3_at	---	---	8.4234	0.625445	0.0742508	8.4234	1.31336e-13	-1.54269
1368316_at	Aqp8	aquaporin 8	12.3425	0.618023	0.0500726	12.3425	1.11278e-22	-1.53477
1367813_at	Ppp1r14a	protein phosphatase 1, regulatory (inhibitor) subunit 14A	10.0831	0.616583	0.06115	10.0831	1.93452e-17	-1.53324
1398308_at	Rpa3_predicted	replication protein A3 (predicted)	13.5942	0.615246	0.0452581	13.5942	1.57695e-25	-1.53182
1376051_at	Cryl1	crystallin, lamda 1	9.68417	0.612623	0.0632602	9.68417	1.63691e-16	-1.52904
1371202_a_at	Nfib	nuclear factor I/B	10.549	0.609622	0.0577896	10.549	1.59215e-18	-1.52586
1389113_at	---	Transcribed locus	15.9725	0.609047	0.0381309	15.9725	9.39282e-31	-1.52525
1388519_at	Sec61b_predicted	Sec61 beta subunit (predicted)	16.4163	0.607552	0.0370091	16.4163	1.07028e-31	-1.52367
1373447_at	RGD1305117	similar to HN1-like protein	10.3215	0.607456	0.0588535	10.3215	5.39124e-18	-1.52357
1387188_at	Slc17a1	solute carrier family 17 (sodium phosphate), member 1	10.1926	0.606811	0.0595343	10.1926	1.07575e-17	-1.52289
1372790_at	Mdh1	Malate dehydrogenase 1, NAD (soluble)	13.0695	0.605835	0.046355	13.0695	2.4269e-24	-1.52186
1369943_at	Tgm2	transglutaminase 2, C polypeptide	14.1961	0.60341	0.0425053	14.1961	7.08018e-27	-1.5193
1368245_at	Upb1	ureidopropionase, beta	10.0339	0.59941	0.0597383	10.0339	2.5181e-17	-1.5151
1373433_at	Nsbp1_predicted /// LOC501603	nucleosome binding protein 1 (predicted) /// similar to Nucleosome binding protein 1	12.592	0.599132	0.0475802	12.592	2.97996e-23	-1.51481
1390165_at	Prdm15_predicted	PR domain containing 15 (predicted)	14.1265	0.596653	0.0422363	14.1265	1.01175e-26	-1.5122
1386985_at	Gstm1	glutathione S-transferase, mu 1	12.1736	0.596608	0.0490081	12.1736	2.7217e-22	-1.51216
1369937_at	Calm1	calmodulin 1	14.1392	0.59604	0.0421551	14.1392	9.48056e-27	-1.51156
1367753_at	Sec31l1	SEC31-like 1 (S. cerevisiae)	13.8295	0.590519	0.0426998	13.8295	4.66597e-26	-1.50579
1385594_at	---	Transcribed locus	8.2638	0.588834	0.0712545	8.26382	3.02811e-13	-1.50403
1371798_at	---	Transcribed locus	11.4701	0.588029	0.0512661	11.4701	1.14976e-20	-1.50319
1374585_at	Echdc1	enoyl Coenzyme A hydratase domain containing 1	11.5048	0.585907	0.0509273	11.5048	9.5575e-21	-1.50098
1390117_at	---	Transcribed locus	11.6952	0.584582	0.0499848	11.6952	3.46159e-21	-1.4996
1368627_at	Rgn	regucalcin	13.6079	0.583635	0.0428895	13.6079	1.46878e-25	-1.49862
1372119_at	Ube1dc1	ubiquitin-activating enzyme E1-domain containing 1	13.0066	0.583572	0.0448675	13.0066	3.37333e-24	-1.49855
1375426_a_at	Khsrp	KH-type splicing regulatory protein	8.74669	0.581106	0.0664373	8.74669	2.39556e-14	-1.496
1389075_at	---	Transcribed locus	9.65886	0.579091	0.0599544	9.65886	1.87411e-16	-1.49391
1367773_at	Slc25a1	solute carrier family 25, member 1	13.4193	0.577504	0.0430353	13.4193	3.91077e-25	-1.49226
1374628_at	Cryz	crystallin, zeta	12.6098	0.576679	0.0457326	12.6098	2.7137e-23	-1.49141
1367832_at	Lypla1	lysophospholipase 1	15.704	0.5758	0.0366659	15.704	3.53769e-30	-1.4905
1367695_at	Qdpr	quinoid dihydropteridine reductase	13.341	0.575715	0.0431537	13.341	5.87759e-25	-1.49042
AFFX-BioDn-3_at	---	---	8.92083	0.569531	0.0638428	8.92083	9.53618e-15	-1.48404
1368514_at	Maob	monoamine oxidase B	16.4259	0.565945	0.0344544	16.4259	1.02131e-31	-1.48036
1372297_at	Gsta4	glutathione S-transferase, alpha 4	8.29125	0.563439	0.0679558	8.29126	2.62343e-13	-1.47779
1386926_at	Acsl5	acyl-CoA synthetase long-chain family member 5	8.86852	0.562663	0.0634449	8.86852	1.25796e-14	-1.47699
1386976_at	Cd82	CD82 antigen	13.0929	0.562026	0.0429261	13.0929	2.14705e-24	-1.47634
1371559_at	---	Transcribed locus	16.5038	0.559292	0.0338886	16.5038	6.99324e-32	-1.47355
1375652_at	Ssr3	signal sequence receptor, gamma	15.1251	0.55869	0.036938	15.1251	6.35156e-29	-1.47293
1369868_at	Iag2	implantation-associated protein	11.2485	0.558407	0.0496428	11.2485	3.75786e-20	-1.47264
1369215_a_at	Cpd	carboxypeptidase D	5.90953	0.556549	0.0941783	5.90953	3.70193e-08	-1.47075
1387549_at	Ndst1	N-deacetylase/N-sulfotransferase (heparan glucosaminyl) 1	9.68322	0.554897	0.057305	9.68322	1.64525e-16	-1.46906
1389488_at	LOC498544	hypothetical protein LOC498544	8.04943	0.554562	0.0688946	8.04943	9.24677e-13	-1.46872
1371062_at	Aldh5a1	aldehyde dehydrogenase family 5, subfamily A1	15.0253	0.553865	0.0368621	15.0253	1.04889e-28	-1.46801
1371368_at	Sec61a1	Sec61 alpha 1 subunit (S. cerevisiae)	11.9727	0.553154	0.046201	11.9728	7.90525e-22	-1.46729
1390274_at	---	Transcribed locus	10.9558	0.552146	0.0503975	10.9558	1.79955e-19	-1.46627
1398378_at	Gstk1	glutathione S-transferase kappa 1	10.3266	0.55207	0.0534609	10.3266	5.24557e-18	-1.46619
1367847_at	Nupr1	nuclear protein 1	6.70113	0.551737	0.082335	6.70113	8.47228e-10	-1.46585
1388946_at	RGD1311910_predicted	similar to hypothetical p38 protein (predicted)	13.4742	0.548378	0.0406983	13.4742	2.93936e-25	-1.46244
1370510_a_at	Arntl	aryl hydrocarbon receptor nuclear translocator-like	7.2012	0.547518	0.0760314	7.20121	7.07991e-11	-1.46157
1372004_at	Hebp1_predicted	heme binding protein 1 (predicted)	11.354	0.546241	0.0481101	11.354	2.1384e-20	-1.46028
1374987_at	Pank3_predicted	Pantothenate kinase 3 (predicted)	12.6075	0.544547	0.0431924	12.6075	2.74731e-23	-1.45856
1399106_at	---	---	10.0922	0.543261	0.0538299	10.0922	1.84288e-17	-1.45726
1370906_at	Bckdhb	branched chain keto acid dehydrogenase E1, beta polypeptide	9.1944	0.542586	0.0590127	9.1944	2.2317e-15	-1.45658
1377353_a_at	Tnfsf13	tumor necrosis factor (ligand) superfamily, member 13	5.46129	0.535782	0.0981055	5.46129	2.84198e-07	-1.44973
1367790_at	Snd1	staphylococcal nuclease domain containing 1	16.0822	0.532728	0.0331254	16.0822	5.47994e-31	-1.44666
1389218_at	---	Transcribed locus	10.9279	0.532692	0.048746	10.9279	2.08965e-19	-1.44663
1372536_at	Cabc1	chaperone, ABC1 activity of bc1 complex like (S. pombe)	9.11129	0.531145	0.0582953	9.11129	3.4715e-15	-1.44508
1376427_a_at	Gldc_predicted	glycine decarboxylase (predicted)	10.3871	0.530731	0.0510952	10.3871	3.79265e-18	-1.44466
1376755_at	Rarb	retinoic acid receptor, beta	7.92033	0.528905	0.066778	7.92034	1.80494e-12	-1.44283
1372273_at	Gypc /// LOC498835	glycophorin C (Gerbich blood group) /// similar to glycophorin C	11.7407	0.528615	0.0450242	11.7407	2.71662e-21	-1.44254
1374959_at	Nqo2	NAD(P)H dehydrogenase, quinone 2	13.1552	0.524465	0.0398674	13.1552	1.54987e-24	-1.4384
1373823_at	RGD1562047_predicted	similar to Cyclin-dependent kinases regulatory subunit 2 (CKS-2) (predicted)	9.9375	0.521741	0.0525021	9.93752	4.22e-17	-1.43569
1373918_at	Rdh11	retinol dehydrogenase 11	8.7407	0.519153	0.0593949	8.7407	2.47259e-14	-1.43311
1388617_at	Bphl	biphenyl hydrolase-like (serine hydrolase, breast epithelial mucin-associated antigen)	7.41633	0.517652	0.0697989	7.41634	2.38854e-11	-1.43162
1375703_at	Mll5	myeloid/lymphoid or mixed-lineage leukemia 5 (trithorax homolog, Drosophila)	7.75059	0.516622	0.0666558	7.75059	4.33051e-12	-1.4306
1374178_at	---	Transcribed locus, weakly similar to NP_032303.1 4-hydroxyphenylpyruvic acid dioxygenase [Mus musculus]	8.98023	0.516556	0.0575214	8.98025	6.96065e-15	-1.43054
1368953_at	Ugcgl1	UDP-glucose ceramide glucosyltransferase-like 1	6.89321	0.516551	0.0749362	6.89321	3.29078e-10	-1.43053
1370745_at	Slc34a1	solute carrier family 34 (sodium phosphate), member 1	-11.4913	0.517005	0.0449909	11.4913	1.02687e-20	1.43098
1387636_a_at	Cdtw1	P11 protein	-14.4003	0.519132	0.03605	14.4004	2.49175e-27	1.43309
1370361_at	Cgref1	cell growth regulator with EF hand domain 1	-7.74568	0.52049	0.0671974	7.74568	4.44116e-12	1.43444
1374750_at	---	Transcribed locus	-10.896	0.522743	0.0479756	10.896	2.47907e-19	1.43668
1388755_at	Sec23a_predicted	SEC23A (S. cerevisiae) (predicted)	-9.88171	0.524379	0.0530656	9.88171	5.6891e-17	1.43831
1371976_at	RGD1564215_predicted	similar to RIKEN cDNA 9530058B02 (predicted)	-8.71161	0.524924	0.0602557	8.71162	2.88299e-14	1.43886
1370695_s_at	Trib3	tribbles homolog 3 (Drosophila)	-11.8499	0.525428	0.0443403	11.8499	1.51896e-21	1.43936
1387679_at	Slco1b2	solute carrier organic anion transporter family, member 1b2	-9.7154	0.525528	0.0540921	9.71542	1.38514e-16	1.43946
1374556_at	Smox_predicted	spermine oxidase (predicted)	-12.9089	0.534716	0.0414222	12.9089	5.62874e-24	1.44866
1387643_at	Fgf21	fibroblast growth factor 21	-5.55256	0.535279	0.0964021	5.55256	1.88907e-07	1.44922
1386880_at	Acaa2	acetyl-Coenzyme A acyltransferase 2 (mitochondrial 3-oxoacyl-Coenzyme A thiolase)	-7.78018	0.539468	0.0693387	7.78018	3.71922e-12	1.45344
1390356_at	---	Transcribed locus	-16.7249	0.577479	0.0345281	16.7249	2.39754e-32	1.49224
1372276_at	---	Transcribed locus	-11.1316	0.580155	0.0521177	11.1316	7.02158e-20	1.49501
1367957_at	Rgs3	regulator of G-protein signalling 3	-6.86836	0.580548	0.0845249	6.86837	3.72127e-10	1.49542
1374475_at	Abhd1	abhydrolase domain containing 1	-11.5386	0.583418	0.050562	11.5387	7.97727e-21	1.49839
1375904_at	Tmed5	Transmembrane emp24 protein transport domain containing 5	-11.912	0.585261	0.0491318	11.912	1.09152e-21	1.50031
1388666_at	Enc1	ectodermal-neural cortex 1	-9.70075	0.585731	0.06038	9.70075	1.49807e-16	1.5008
1377092_at	---	Transcribed locus	-9.43394	0.586376	0.062156	9.43394	6.22899e-16	1.50147
1388232_a_at	Lepr	leptin receptor	-10.7024	0.586492	0.0547998	10.7024	6.99475e-19	1.50159
1371534_at	Slc25a22	solute carrier family 25 (mitochondrial carrier, glutamate), member 22	-18.0877	0.58688	0.0324464	18.0877	3.73528e-35	1.50199
1379429_at	Tmed5	Transmembrane emp24 protein transport domain containing 5	-14.936	0.588599	0.0394082	14.936	1.64533e-28	1.50379
1371872_at	---	Transcribed locus	-11.0262	0.588986	0.053417	11.0262	1.2347e-19	1.50419
1375034_at	Lypla3	lysophospholipase 3	-11.7569	0.595095	0.0506164	11.757	2.49137e-21	1.51057
1370244_at	Ctsl	cathepsin L	-13.6809	0.60114	0.0439402	13.6809	1.0064e-25	1.51691
1390513_at	---	---	-10.8221	0.603513	0.0557667	10.8221	3.68354e-19	1.51941
1398249_at	Slc25a20	solute carrier family 25 (mitochondrial carnitine/acylcarnitine translocase), member 20	-15.1992	0.607121	0.0399442	15.1992	4.3789e-29	1.52322
1372616_at	---	Transcribed locus	-9.37448	0.607178	0.0647693	9.37448	8.55344e-16	1.52328
1388316_at	RGD1566320_predicted	RGD1566320 (predicted)	-13.9486	0.607946	0.0435849	13.9486	2.52604e-26	1.52409
1371642_at	Eif4a2	eukaryotic translation initiation factor 4A2	-14.495	0.609441	0.042045	14.495	1.53818e-27	1.52567
1371471_at	Gltscr2	glioma tumor suppressor candidate region gene 2	-12.5486	0.610384	0.0486417	12.5486	3.74774e-23	1.52667
1387506_at	Foxa3	forkhead box A3	-7.87308	0.632672	0.080359	7.87308	2.30411e-12	1.55043
1388605_at	Wfdc3_predicted	WAP four-disulfide core domain 3 (predicted)	-14.7973	0.637395	0.0430751	14.7973	3.31526e-28	1.55552
1370310_at	Hmgcs2	3-hydroxy-3-methylglutaryl-Coenzyme A synthase 2	-23.3434	0.642884	0.0275401	23.3435	4.2e-45	1.56145
1368178_at	Pdzk1	PDZ domain containing 1	-16.4581	0.645301	0.0392086	16.4581	8.73127e-32	1.56407
1383321_at	Tpst1	tyrosylprotein sulfotransferase 1	-17.3407	0.666232	0.0384201	17.3407	1.25465e-33	1.58692
1392607_at	RGD1564762_predicted	Similar to erythrocyte membrane protein band 4.1 (elliptocytosis 1, RH-linked) isoform 1 (predicted)	-10.1473	0.670833	0.0661093	10.1473	1.37125e-17	1.59199
1369270_at	Nr1i2	nuclear receptor subfamily 1, group I, member 2	-16.3028	0.674057	0.0413461	16.3028	1.86128e-31	1.59555
1369011_at	Apoa5	apolipoprotein A-V	-17.0117	0.674189	0.0396309	17.0117	6.03222e-33	1.5957
1369195_at	Fabp2	fatty acid binding protein 2, intestinal	-9.81864	0.677415	0.0689927	9.81865	7.97355e-17	1.59927
1370164_at	Hadha	hydroxyacyl-Coenzyme A dehydrogenase/3-ketoacyl-Coenzyme A thiolase/enoyl-Coenzyme A hydratase (trifunctional protein), alpha subunit	-25.1295	0.699779	0.0278469	25.1295	0	1.62426
1368475_at	Colq	collagen-like tail subunit (single strand of homotrimer) of asymmetric acetylcholinesterase	-16.6707	0.70986	0.0425814	16.6707	3.11565e-32	1.63565
1368474_at	Vcam1	vascular cell adhesion molecule 1	-10.377	0.715781	0.0689778	10.377	4.00401e-18	1.64237
1368328_at	Gys2	glycogen synthase 2	-7.73506	0.718357	0.0928702	7.73507	4.69033e-12	1.64531
1380431_at	RGD1308772_predicted	similar to KIAA0564 protein (predicted)	-16.4338	0.759039	0.0461877	16.4338	9.82958e-32	1.69236
1371972_at	---	---	-20.2195	0.769009	0.038033	20.2195	2.42632e-39	1.7041
1387215_at	Agxt	alanine-glyoxylate aminotransferase	-21.8944	0.784718	0.0358411	21.8944	1.85e-42	1.72276
1390389_at	---	---	-13.6512	0.784985	0.0575029	13.6512	1.17331e-25	1.72307
1388756_at	Ppcs	phosphopantothenoylcysteine synthetase	-17.9887	0.792728	0.0440682	17.9887	5.92658e-35	1.73235
1388900_at	RGD1566118_predicted	RGD1566118 (predicted)	-15.3751	0.795111	0.0517143	15.3751	1.81634e-29	1.73521
1387296_at	Cyp2j4	cytochrome P450, family 2, subfamily J, polypeptide 4	-13.3444	0.797131	0.0597353	13.3444	5.77612e-25	1.73764
1368797_at	Nr1i3	nuclear receptor subfamily 1, group I, member 3	-10.0434	0.824608	0.0821048	10.0434	2.39378e-17	1.77105
1370245_at	Ctsl	cathepsin L	-15.6108	0.84079	0.0538596	15.6108	5.6167e-30	1.79103
1387109_at	Por	P450 (cytochrome) oxidoreductase	-8.70613	0.843174	0.0968483	8.70613	2.96756e-14	1.79399
1367694_at	Hadhb	hydroxyacyl-Coenzyme A dehydrogenase/3-ketoacyl-Coenzyme A thiolase/enoyl-Coenzyme A hydratase (trifunctional protein), beta subunit	-26.2565	0.84721	0.0322667	26.2565	0	1.79902
1374265_at	---	Transcribed locus	-14.5759	0.888073	0.0609273	14.5759	1.01871e-27	1.8507
1387868_at	Lbp	lipopolysaccharide binding protein	-11.756	0.900698	0.0766163	11.756	2.50462e-21	1.86697
1387740_at	Pex11a	peroxisomal biogenesis factor 11A	-14.2979	0.914393	0.0639529	14.2979	4.20473e-27	1.88478
1371699_at	---	Transcribed locus, strongly similar to NP_064456.1 fibrinogen, beta polypeptide [Rattus norvegicus]	-14.6878	0.921255	0.0627226	14.6878	5.77322e-28	1.89376
1371886_at	Crat	carnitine acetyltransferase	-14.0695	0.941566	0.0669226	14.0695	1.35608e-26	1.92061
1387271_at	Phyh	phytanoyl-CoA hydroxylase	-14.9292	0.94317	0.063176	14.9292	1.70202e-28	1.92275
1370397_at	Cyp4a14	cytochrome P450, family 4, subfamily a, polypeptide 14	-12.8105	0.944606	0.0737369	12.8105	9.43819e-24	1.92466
1379361_at	Pex11a	peroxisomal biogenesis factor 11A	-14.926	0.952093	0.0637877	14.926	1.73042e-28	1.93468
1367777_at	Decr1	2,4-dienoyl CoA reductase 1, mitochondrial	-22.2222	0.971584	0.0437213	22.2222	4.72e-43	1.96099
1386927_at	Cpt2	carnitine palmitoyltransferase 2	-17.587	0.977849	0.0556007	17.587	3.90794e-34	1.96953
1374417_at	Siahbp1	Siah binding protein 1; FBP interacting repressor; pyrimidine tract binding splicing factor; Ro ribonucleoprotein-binding protein 1	-12.6992	0.984355	0.0775132	12.6992	1.69451e-23	1.97843
1390255_at	RGD1565118_predicted	similar to mKIAA0843 protein (predicted)	-15.5894	0.994791	0.0638122	15.5894	6.24717e-30	1.99279
1374555_at	Acbd6	acyl-Coenzyme A binding domain containing 6	-11.4888	1.00236	0.0872465	11.4888	1.04091e-20	2.00327
1377049_at	Ntel1	neuropathy target esterase like 1	-19.4612	1.017	0.0522576	19.4612	7.01277e-38	2.0237
1368213_at	Por	P450 (cytochrome) oxidoreductase	-9.99322	1.01851	0.10192	9.99322	3.13117e-17	2.02583
1369161_at	Abcb4	ATP-binding cassette, sub-family B (MDR/TAP), member 4	-19.4851	1.03663	0.0532015	19.4851	6.30207e-38	2.05144
1371697_at	Pnpla2_predicted	patatin-like phospholipase domain containing 2 (predicted)	-20.0604	1.09163	0.0544173	20.0604	4.8865e-39	2.13115
1370024_at	Fabp7	Fatty acid binding protein 7, brain	-12.4744	1.16414	0.0933224	12.4744	5.54449e-23	2.24099
1398296_at	Mir16	membrane interacting protein of RGS16	-16.5017	1.18287	0.0716819	16.5017	7.06738e-32	2.27028
1375845_at	RGD1562920_predicted	similar to Aig1 protein (predicted)	-15.707	1.186	0.0755076	15.707	3.48567e-30	2.2752
1367648_at	Igfbp2	insulin-like growth factor binding protein 2	-13.2089	1.27145	0.0962568	13.2089	1.17063e-24	2.41404
1373810_at	Pla2g12a_predicted	phospholipase A2, group XIIA (predicted)	-21.7531	1.28649	0.0591407	21.7531	3.346e-42	2.43934
1371583_at	Rbm3	RNA binding motif protein 3	-12.7818	1.28708	0.100697	12.7818	1.09757e-23	2.44034
1373692_at	---	---	-9.25227	1.31101	0.141696	9.25227	1.64012e-15	2.48116
1388210_at	Mte1	mitochondrial acyl-CoA thioesterase 1	-14.0308	1.34897	0.0961437	14.0308	1.65439e-26	2.5473
1371012_at	Phyh2	phytanoyl-CoA 2-hydroxylase 2	-16.4946	1.41044	0.0855094	16.4946	7.31532e-32	2.65818
1368934_at	Cyp4a10 /// Cyp4a22	cytochrome P450, family 4, subfamily a, polypeptide 10 /// cytochrome P450, family 4, subfamily A, polypeptide 22	-20.2398	1.43044	0.0706746	20.2398	2.21994e-39	2.69529
1388211_s_at	Cte1 /// Mte1	cytosolic acyl-CoA thioesterase 1 /// mitochondrial acyl-CoA thioesterase 1	-15.8885	1.44633	0.09103	15.8885	1.42117e-30	2.72514
1369663_at	Ephx2	epoxide hydrolase 2, cytoplasmic	-8.9937	1.473	0.163781	8.9937	6.48076e-15	2.77598
1367950_at	Slc22a5	solute carrier family 22 (organic cation transporter), member 5	-23.5886	1.48549	0.0629749	23.5887	1.4e-45	2.80013
1372479_at	---	Transcribed locus, moderately similar to NP_064456.1 fibrinogen, beta polypeptide [Rattus norvegicus]	-22.0425	1.51171	0.0685815	22.0425	9.96e-43	2.85147
1368916_at	Asl	argininosuccinate lyase	-25.417	1.55529	0.0611907	25.417	0	2.93892
1367754_s_at	Asl /// Hnrpab	argininosuccinate lyase /// heterogeneous nuclear ribonucleoprotein A/B	-25.4745	1.59691	0.0626866	25.4745	0	3.02495
1377037_at	RGD1564089_predicted	similar to peroxisomal long chain acyl-CoA thioesterase Ia (predicted)	-14.6193	1.5984	0.109336	14.6193	8.17421e-28	3.02808
1387123_at	Cyp17a1	cytochrome P450, family 17, subfamily a, polypeptide 1	-13.5872	1.8079	0.133059	13.5872	1.63486e-25	3.50133
1367659_s_at	Dci	dodecenoyl-coenzyme A delta isomerase	-28.159	1.91979	0.0681767	28.159	0	3.78368
1371237_a_at	Mt1a	metallothionein 1a	-14.4312	2.03618	0.141095	14.4312	2.12872e-27	4.10157
1368435_at	Cyp8b1	cytochrome P450, family 8, subfamily b, polypeptide 1	-30.8399	2.11935	0.068721	30.8399	0	4.34499
1386885_at	Ech1	enoyl coenzyme A hydratase 1, peroxisomal	-34.3532	2.22079	0.0646458	34.3532	0	4.66148
1389253_at	Vnn1	vanin 1	-20.4951	2.25216	0.109887	20.4951	7.2736e-40	4.76394
1367836_at	Cpt1a	carnitine palmitoyltransferase 1a, liver	-21.6686	2.43476	0.112363	21.6686	4.774e-42	5.40673
1386946_at	Cpt1a	carnitine palmitoyltransferase 1a, liver	-32.5297	2.45172	0.0753684	32.5297	0	5.47067
1388271_at	---	---	-22.6758	2.68561	0.118435	22.6758	7.3e-44	6.43353

## Sheet: fasting genes from EPIG
Probe set ID	Gene Symbol	Gene Title	ttest_No_vs_Yes	Magnitude	Mean Noise	SNR	p_value_No_vs_Yes	Fast/ad libitum
1367609_at	Mif	macrophage migration inhibitory factor	13.479	1.03151	0.0765277	13.479	2.86804e-25	-2.04417
1367648_at	Igfbp2	insulin-like growth factor binding protein 2	-13.2089	1.27145	0.0962568	13.2089	1.17063e-24	2.41404
1367659_s_at	Dci	dodecenoyl-coenzyme A delta isomerase	-28.159	1.91979	0.0681767	28.159	0	3.78368
1367667_at	Fdps	farensyl diphosphate synthase	11.2398	1.13474	0.100957	11.2398	3.93657e-20	-2.19578
1367694_at	Hadhb	hydroxyacyl-Coenzyme A dehydrogenase/3-ketoacyl-Coenzyme A thiolase/enoyl-Coenzyme A hydratase (trifunctional protein), beta subunit	-26.2565	0.84721	0.0322667	26.2565	0	1.79902
1367695_at	Qdpr	quinoid dihydropteridine reductase	13.341	0.575715	0.0431537	13.341	5.87759e-25	-1.49042
1367707_at	Fasn	fatty acid synthase	26.1766	2.9915	0.114281	26.1766	0	-7.95298
1367708_a_at	Fasn	fatty acid synthase	25.1772	2.70636	0.107492	25.1772	0	-6.52673
1367753_at	Sec31l1	SEC31-like 1 (S. cerevisiae)	13.8295	0.590519	0.0426998	13.8295	4.66597e-26	-1.50579
1367754_s_at	Asl /// Hnrpab	argininosuccinate lyase /// heterogeneous nuclear ribonucleoprotein A/B	-25.4745	1.59691	0.0626866	25.4745	0	3.02495
1367758_at	Afp	alpha-fetoprotein	15.4178	0.864609	0.0560787	15.4178	1.46762e-29	-1.82085
1367777_at	Decr1	2,4-dienoyl CoA reductase 1, mitochondrial	-22.2222	0.971584	0.0437213	22.2222	4.72e-43	1.96099
1367832_at	Lypla1	lysophospholipase 1	15.704	0.5758	0.0366659	15.704	3.53769e-30	-1.4905
1367836_at	Cpt1a	carnitine palmitoyltransferase 1a, liver	-21.6686	2.43476	0.112363	21.6686	4.774e-42	5.40673
1367839_at	Fdft1	farnesyl diphosphate farnesyl transferase 1	10.3473	0.830825	0.0802938	10.3473	4.69494e-18	-1.7787
1367854_at	Acly	ATP citrate lyase	25.4604	2.32436	0.0912933	25.4604	0	-5.00844
1367857_at	Fads1	fatty acid desaturase 1	8.55314	0.960363	0.112282	8.55314	6.6445e-14	-1.9458
1367896_at	Ca3	carbonic anhydrase 3	12.1862	1.72191	0.1413	12.1862	2.54686e-22	-3.29873
1367905_at	Enpp3	ectonucleotide pyrophosphatase/phosphodiesterase 3	14.6633	0.81109	0.0553142	14.6633	6.53635e-28	-1.75454
1367932_at	Hmgcs1	3-hydroxy-3-methylglutaryl-Coenzyme A synthase 1	8.30599	0.753023	0.0906602	8.30599	2.42886e-13	-1.68532
1367946_at	Pdlim1	PDZ and LIM domain 1 (elfin)	23.6948	0.906458	0.0382556	23.6948	1.4e-45	-1.87444
1367950_at	Slc22a5	solute carrier family 22 (organic cation transporter), member 5	-23.5886	1.48549	0.0629749	23.5887	1.4e-45	2.80013
1367979_s_at	Cyp51	cytochrome P450, subfamily 51	9.14494	1.21759	0.133143	9.14494	2.90306e-15	-2.32557
1368064_a_at	Ddc	dopa decarboxylase	16.9819	1.17972	0.069469	16.9819	6.95691e-33	-2.26532
1368160_at	Igfbp1	insulin-like growth factor binding protein 1	-8.11434	1.35569	0.167073	8.11434	6.59921e-13	2.55919
1368177_at	Acsl3	acyl-CoA synthetase long-chain family member 3	20.881	0.887346	0.0424955	20.881	1.3676e-40	-1.84977
1368180_s_at	Gsta2	glutathione-S-transferase, alpha type2	11.1297	1.29285	0.116162	11.1297	7.09614e-20	-2.45011
1368189_at	Dhcr7	7-dehydrocholesterol reductase	15.0572	1.19619	0.0794431	15.0572	8.9351e-29	-2.29133
1368213_at	Por	P450 (cytochrome) oxidoreductase	-9.99322	1.01851	0.10192	9.99322	3.13117e-17	2.02583
1368275_at	Sc4mol	sterol-C4-methyl oxidase-like	10.7239	1.1423	0.106519	10.7239	6.23498e-19	-2.20733
1368328_at	Gys2	glycogen synthase 2	-7.73506	0.718357	0.0928702	7.73507	4.69033e-12	1.64531
1368354_at	Gstt1	glutathione S-transferase theta 1	11.4125	0.767333	0.0672361	11.4125	1.56413e-20	-1.70212
1368378_at	Fthfd	formyltetrahydrofolate dehydrogenase	18.767	0.815038	0.0434293	18.767	1.62539e-36	-1.75934
1368428_at	Xpnpep2	X-prolyl aminopeptidase (aminopeptidase P) 2, membrane-bound	11.9242	1.06338	0.0891777	11.9242	1.02307e-21	-2.08982
1368435_at	Cyp8b1	cytochrome P450, family 8, subfamily b, polypeptide 1	-30.8399	2.11935	0.068721	30.8399	0	4.34499
1368474_at	Vcam1	vascular cell adhesion molecule 1	-10.377	0.715781	0.0689778	10.377	4.00401e-18	1.64237
1368475_at	Colq	collagen-like tail subunit (single strand of homotrimer) of asymmetric acetylcholinesterase	-16.6707	0.70986	0.0425814	16.6707	3.11565e-32	1.63565
1368486_at	Irs3	insulin receptor substrate 3	13.7471	0.838342	0.060983	13.7471	7.14198e-26	-1.78799
1368569_at	Akr1b7	aldo-keto reductase family 1, member B7	-2.32366	0.676781	0.291256	2.32366	0.0219319	1.59857
1368651_at	Pklr	pyruvate kinase, liver and red blood cell	18.4455	1.90486	0.10327	18.4455	7.11283e-36	-3.74473
1368674_at	Pygl	liver glycogen phosphorylase	16.1927	0.736186	0.0454641	16.1927	3.18836e-31	-1.66577
1368718_at	Aldh1a4	aldehyde dehydrogenase family 1, subfamily A4	-2.106	0.965941	0.458661	2.106	0.0374183	1.95334
1368797_at	Nr1i3	nuclear receptor subfamily 1, group I, member 3	-10.0434	0.824608	0.0821048	10.0434	2.39378e-17	1.77105
1368878_at	Idi1	isopentenyl-diphosphate delta isomerase	10.2568	1.37833	0.134382	10.2568	7.62566e-18	-2.59968
1368916_at	Asl	argininosuccinate lyase	-25.417	1.55529	0.0611907	25.417	0	2.93892
1368934_at	Cyp4a10 /// Cyp4a22	cytochrome P450, family 4, subfamily a, polypeptide 10 /// cytochrome P450, family 4, subfamily A, polypeptide 22	-20.2398	1.43044	0.0706746	20.2398	2.21994e-39	2.69529
1369161_at	Abcb4	ATP-binding cassette, sub-family B (MDR/TAP), member 4	-19.4851	1.03663	0.0532015	19.4851	6.30207e-38	2.05144
1369270_at	Nr1i2	nuclear receptor subfamily 1, group I, member 2	-16.3028	0.674057	0.0413461	16.3028	1.86128e-31	1.59555
1369502_a_at	Amy1 /// Amy2 /// LOC499694	amylase 1, salivary /// amylase 2, pancreatic /// similar to amylase 2, pancreatic	15.5577	0.741095	0.0476353	15.5577	7.31274e-30	-1.67144
1369663_at	Ephx2	epoxide hydrolase 2, cytoplasmic	-8.9937	1.473	0.163781	8.9937	6.48076e-15	2.77598
1369863_at	Adh4	alcohol dehydrogenase 4 (class II), pi polypeptide	-3.87956	0.727369	0.187487	3.87956	0.00017633	1.65562
1369937_at	Calm1	calmodulin 1	14.1392	0.59604	0.0421551	14.1392	9.48056e-27	-1.51156
1369943_at	Tgm2	transglutaminase 2, C polypeptide	14.1961	0.60341	0.0425053	14.1961	7.08018e-27	-1.5193
1370024_at	Fabp7	Fatty acid binding protein 7, brain	-12.4744	1.16414	0.0933224	12.4744	5.54449e-23	2.24099
1370150_a_at	Thrsp	thyroid hormone responsive protein	16.0746	2.58437	0.160773	16.0746	5.68822e-31	-5.99752
1370164_at	Hadha	hydroxyacyl-Coenzyme A dehydrogenase/3-ketoacyl-Coenzyme A thiolase/enoyl-Coenzyme A hydratase (trifunctional protein), alpha subunit	-25.1295	0.699779	0.0278469	25.1295	0	1.62426
1370281_at	Fabp5	fatty acid binding protein 5, epidermal	26.2558	2.59192	0.0987178	26.2558	0	-6.02899
1370295_at	Nme1	expressed in non-metastatic cells 1	18.4297	0.875084	0.0474821	18.4297	7.64912e-36	-1.83411
1370310_at	Hmgcs2	3-hydroxy-3-methylglutaryl-Coenzyme A synthase 2	-23.3434	0.642884	0.0275401	23.3435	4.2e-45	1.56145
1370355_at	Scd1	stearoyl-Coenzyme A desaturase 1	16.465	3.24397	0.197022	16.465	8.44472e-32	-9.47399
1370374_at	Steap3	STEAP family member 3	18.6227	0.654005	0.0351187	18.6227	3.1474e-36	-1.57353
1370397_at	Cyp4a14	cytochrome P450, family 4, subfamily a, polypeptide 14	-12.8105	0.944606	0.0737369	12.8105	9.43819e-24	1.92466
1370808_at	Cyb5r3	cytochrome b5 reductase 3	14.2907	0.704851	0.0493225	14.2907	4.36368e-27	-1.62998
1370893_at	Acaca	acetyl-coenzyme A carboxylase alpha	21.7105	1.29485	0.0596415	21.7105	4.002e-42	-2.45351
1370906_at	Bckdhb	branched chain keto acid dehydrogenase E1, beta polypeptide	9.1944	0.542586	0.0590127	9.1944	2.2317e-15	-1.45658
1370952_at	Gstm2	glutathione S-transferase, mu 2	15.2288	0.825989	0.0542384	15.2288	3.77456e-29	-1.77275
1371012_at	Phyh2	phytanoyl-CoA 2-hydroxylase 2	-16.4946	1.41044	0.0855094	16.4946	7.31532e-32	2.65818
1371104_at	Srebf1	sterol regulatory element binding factor 1	15.8931	1.59174	0.100152	15.8931	1.38898e-30	-3.01412
1371237_a_at	Mt1a	metallothionein 1a	-14.4312	2.03618	0.141095	14.4312	2.12872e-27	4.10157
1371400_at	Thrsp	thyroid hormone responsive protein	17.4092	2.29116	0.131606	17.4092	9.06374e-34	-4.89449
1371428_at	---	---	20.5013	0.701765	0.0342302	20.5013	7.08051e-40	-1.62649
1371442_at	Hyou1	hypoxia up-regulated 1	8.70663	0.83224	0.0955869	8.70664	2.95967e-14	-1.78045
1371496_at	---	---	17.8565	0.82277	0.0460767	17.8565	1.09964e-34	-1.7688
1371534_at	Slc25a22	solute carrier family 25 (mitochondrial carrier, glutamate), member 22	-18.0877	0.58688	0.0324464	18.0877	3.73528e-35	1.50199
1371583_at	Rbm3	RNA binding motif protein 3	-12.7818	1.28708	0.100697	12.7818	1.09757e-23	2.44034
1371646_at	Pgd_mapped	phosphogluconate dehydrogenase (mapped)	17.5149	1.06219	0.0606449	17.5149	5.49434e-34	-2.0881
1371697_at	Pnpla2_predicted	patatin-like phospholipase domain containing 2 (predicted)	-20.0604	1.09163	0.0544173	20.0604	4.8865e-39	2.13115
1371699_at	---	Transcribed locus, strongly similar to NP_064456.1 fibrinogen, beta polypeptide [Rattus norvegicus]	-14.6878	0.921255	0.0627226	14.6878	5.77322e-28	1.89376
1371763_at	RGD1309534	similar to RIKEN cDNA 4931406C07	18.5207	1.06338	0.0574157	18.5207	5.02911e-36	-2.08982
1371824_at	Ak3l1	adenylate kinase 3-like 1	16.4488	0.84107	0.0511325	16.4488	9.13557e-32	-1.79138
1371854_at	---	---	-13.4799	0.849804	0.0630422	13.4799	2.8534e-25	1.80226
1371886_at	Crat	carnitine acetyltransferase	-14.0695	0.941566	0.0669226	14.0695	1.35608e-26	1.92061
1371942_at	RGD1562732_predicted	similar to Glutathione S-transferase, theta 3 (predicted)	11.3822	1.86051	0.163458	11.3822	1.839e-20	-3.63137
1371972_at	---	---	-20.2195	0.769009	0.038033	20.2195	2.42632e-39	1.7041
1372012_at	Dhcr24	24-dehydrocholesterol reductase	21.1309	1.3121	0.0620938	21.1309	4.6785e-41	-2.48302
1372038_at	Mknk2	MAP kinase-interacting serine/threonine kinase 2	21.5948	1.19285	0.0552377	21.5948	6.516e-42	-2.28604
1372056_at	Cmtm6	CKLF-like MARVEL transmembrane domain containing 6	15.1468	1.15266	0.0760992	15.1468	5.69558e-29	-2.22323
1372091_at	Mig12	MID1 interacting G12-like protein	22.0569	1.92827	0.0874226	22.0569	9.39e-43	-3.806
1372119_at	Ube1dc1	ubiquitin-activating enzyme E1-domain containing 1	13.0066	0.583572	0.0448675	13.0066	3.37333e-24	-1.49855
1372156_at	Tmem97	transmembrane protein 97	21.2956	1.017	0.0477563	21.2956	2.316e-41	-2.02371
1372261_at	---	Transcribed locus	13.7881	0.674581	0.0489246	13.7882	5.77837e-26	-1.59613
1372306_at	Ethe1_predicted	ethylmalonic encephalopathy 1 (predicted)	13.7096	1.07543	0.0784434	13.7097	8.67148e-26	-2.10735
1372452_at	---	Transcribed locus	18.5004	0.936858	0.0506398	18.5004	5.52275e-36	-1.91435
1372462_at	Acat2	acetyl-Coenzyme A acetyltransferase 2	13.5027	1.01002	0.0748013	13.5027	2.53503e-25	-2.01394
1372479_at	---	Transcribed locus, moderately similar to NP_064456.1 fibrinogen, beta polypeptide [Rattus norvegicus]	-22.0425	1.51171	0.0685815	22.0425	9.96e-43	2.85147
1372665_at	Psat1	phosphoserine aminotransferase 1	8.39738	0.736225	0.0876731	8.39738	1.50533e-13	-1.66581
1372755_at	Mal2	mal, T-cell differentiation protein 2	17.297	0.789767	0.0456592	17.297	1.54425e-33	-1.7288
1372774_at	---	Transcribed locus	13.1845	0.910248	0.069039	13.1846	1.32973e-24	-1.87937
1372790_at	Mdh1	Malate dehydrogenase 1, NAD (soluble)	13.0695	0.605835	0.046355	13.0695	2.4269e-24	-1.52186
1372973_at	Lss	Lanosterol synthase	7.51245	0.777942	0.103554	7.51245	1.46516e-11	-1.71468
1373243_at	Pmvk	phosphomevalonate kinase	17.1196	1.01886	0.0595145	17.1196	3.59849e-33	-2.02632
1373312_at	---	Transcribed locus, moderately similar to NP_064383.1 brain protein 17 isoform 1 [Mus musculus]	17.9111	0.782402	0.0436824	17.9111	8.51607e-35	-1.71999
1373433_at	Nsbp1_predicted /// LOC501603	nucleosome binding protein 1 (predicted) /// similar to Nucleosome binding protein 1	12.592	0.599132	0.0475802	12.592	2.97996e-23	-1.51481
1373560_at	RGD1562836_predicted	similar to N-acetylglucosaminyltrasnferase IVb (predicted)	13.2395	0.741224	0.0559857	13.2395	9.97833e-25	-1.67159
1373692_at	---	---	-9.25227	1.31101	0.141696	9.25227	1.64012e-15	2.48116
1373718_at	LOC498736	similar to tubulin, beta 2	12.6161	1.43654	0.113866	12.6161	2.62508e-23	-2.70671
1373810_at	Pla2g12a_predicted	phospholipase A2, group XIIA (predicted)	-21.7531	1.28649	0.0591407	21.7531	3.346e-42	2.43934
1374265_at	---	Transcribed locus	-14.5759	0.888073	0.0609273	14.5759	1.01871e-27	1.8507
1374524_at	Scly	selenocysteine lyase	20.2344	1.07175	0.0529665	20.2345	2.27267e-39	-2.10198
1374555_at	Acbd6	acyl-Coenzyme A binding domain containing 6	-11.4888	1.00236	0.0872465	11.4888	1.04091e-20	2.00327
1374625_at	Hes6	hairy and enhancer of split 6 (Drosophila)	14.9451	1.17857	0.0788599	14.9451	1.57097e-28	-2.26353
1374628_at	Cryz	crystallin, zeta	12.6098	0.576679	0.0457326	12.6098	2.7137e-23	-1.49141
1374677_at	---	---	13.742	0.861424	0.0626856	13.742	7.33542e-26	-1.81683
1374932_at	---	---	12.4697	1.2342	0.0989754	12.4697	5.68168e-23	-2.3525
1375056_at	RGD1565826_predicted	similar to OCIA domain containing 2 (predicted)	12.186	0.920828	0.0755641	12.186	2.54866e-22	-1.8932
1375845_at	RGD1562920_predicted	similar to Aig1 protein (predicted)	-15.707	1.186	0.0755076	15.707	3.48567e-30	2.2752
1375852_at	Hmgcr	3-hydroxy-3-methylglutaryl-Coenzyme A reductase	12.1096	1.20159	0.0992265	12.1096	3.82304e-22	-2.29993
1375904_at	Tmed5	Transmembrane emp24 protein transport domain containing 5	-11.912	0.585261	0.0491318	11.912	1.09152e-21	1.50031
1375944_at	---	---	11.8609	1.14734	0.0967331	11.8609	1.43286e-21	-2.21505
1376089_at	---	---	9.89159	0.948398	0.0958792	9.89159	5.39608e-17	-1.92973
1376118_at	Otub2_predicted	OTU domain, ubiquitin aldehyde binding 2 (predicted)	16.847	0.682445	0.0405083	16.847	1.33041e-32	-1.60486
1376168_at	---	Transcribed locus	12.0045	0.659056	0.0549006	12.0045	6.67751e-22	-1.57905
1376579_at	Lap3	leucine aminopeptidase 3	11.4346	0.761985	0.0666384	11.4346	1.38992e-20	-1.69582
1377037_at	RGD1564089_predicted	similar to peroxisomal long chain acyl-CoA thioesterase Ia (predicted)	-14.6193	1.5984	0.109336	14.6193	8.17421e-28	3.02808
1377048_at	RGD1311026	similar to cDNA sequence BC021917	25.991	1.51746	0.058384	25.991	0	-2.86287
1377049_at	Ntel1	neuropathy target esterase like 1	-19.4612	1.017	0.0522576	19.4612	7.01277e-38	2.0237
1377966_at	---	Transcribed locus	-10.443	0.650495	0.0622902	10.443	2.81089e-18	1.56971
1379073_at	---	Transcribed locus	22.2355	0.899133	0.0404367	22.2356	4.47e-43	-1.86495
1379361_at	Pex11a	peroxisomal biogenesis factor 11A	-14.926	0.952093	0.0637877	14.926	1.73042e-28	1.93468
1379429_at	Tmed5	Transmembrane emp24 protein transport domain containing 5	-14.936	0.588599	0.0394082	14.936	1.64533e-28	1.50379
1380431_at	RGD1308772_predicted	similar to KIAA0564 protein (predicted)	-16.4338	0.759039	0.0461877	16.4338	9.82958e-32	1.69236
1383165_at	RGD1310209_predicted	similar to KIAA1324 protein (predicted)	9.17975	0.658224	0.0717037	9.17977	2.41244e-15	-1.57814
1383321_at	Tpst1	tyrosylprotein sulfotransferase 1	-17.3407	0.666232	0.0384201	17.3407	1.25465e-33	1.58692
1386280_at	Mettl7b	methyltransferase like 7B	16.9516	0.854742	0.0504223	16.9516	8.04536e-33	-1.80844
1386859_at	Tkt	transketolase	17.0204	1.18318	0.0695157	17.0204	5.78639e-33	-2.27077
1386861_at	H2afz	H2A histone family, member Z	11.88	0.655421	0.0551701	11.88	1.29428e-21	-1.57508
1386885_at	Ech1	enoyl coenzyme A hydratase 1, peroxisomal	-34.3532	2.22079	0.0646458	34.3532	0	4.66148
1386927_at	Cpt2	carnitine palmitoyltransferase 2	-17.587	0.977849	0.0556007	17.587	3.90794e-34	1.96953
1386946_at	Cpt1a	carnitine palmitoyltransferase 1a, liver	-32.5297	2.45172	0.0753684	32.5297	0	5.47067
1386977_at	Ca3	carbonic anhydrase 3	12.8041	1.68116	0.131298	12.8041	9.75699e-24	-3.20685
1387017_at	Sqle	squalene epoxidase	8.59684	0.891455	0.103696	8.59685	5.2793e-14	-1.85505
1387020_at	Cyp51	cytochrome P450, subfamily 51	7.06989	1.09718	0.15519	7.06989	1.36704e-10	-2.13936
1387031_at	Erp29	endoplasmic reticulum protein 29	14.7507	0.707499	0.0479636	14.7507	4.19579e-28	-1.63297
1387109_at	Por	P450 (cytochrome) oxidoreductase	-8.70613	0.843174	0.0968483	8.70613	2.96756e-14	1.79399
1387123_at	Cyp17a1	cytochrome P450, family 17, subfamily a, polypeptide 1	-13.5872	1.8079	0.133059	13.5872	1.63486e-25	3.50133
1387156_at	Hsd17b2	hydroxysteroid (17-beta) dehydrogenase 2	-2.42512	0.617386	0.254579	2.42512	0.016887	1.53409
1387215_at	Agxt	alanine-glyoxylate aminotransferase	-21.8944	0.784718	0.0358411	21.8944	1.85e-42	1.72276
1387263_at	Pklr	pyruvate kinase, liver and red blood cell	17.4644	1.61359	0.0923928	17.4645	6.97561e-34	-3.06012
1387271_at	Phyh	phytanoyl-CoA hydroxylase	-14.9292	0.94317	0.063176	14.9292	1.70202e-28	1.92275
1387296_at	Cyp2j4	cytochrome P450, family 2, subfamily J, polypeptide 4	-13.3444	0.797131	0.0597353	13.3444	5.77612e-25	1.73764
1387312_a_at	Gck	glucokinase	15.5271	2.17581	0.14013	15.5271	8.51548e-30	-4.51839
1387636_a_at	Cdtw1	P11 protein	-14.4003	0.519132	0.03605	14.4004	2.49175e-27	1.43309
1387669_a_at	Ephx1	epoxide hydrolase 1, microsomal	9.02546	0.954551	0.105762	9.02548	5.47588e-15	-1.93798
1387740_at	Pex11a	peroxisomal biogenesis factor 11A	-14.2979	0.914393	0.0639529	14.2979	4.20473e-27	1.88478
1387852_at	Thrsp	thyroid hormone responsive protein	16.6883	2.47728	0.148444	16.6883	2.8609e-32	-5.56846
1387868_at	Lbp	lipopolysaccharide binding protein	-11.756	0.900698	0.0766163	11.756	2.50462e-21	1.86697
1387874_at	Dbp	D site albumin promoter binding protein	-7.01375	1.09248	0.155762	7.01375	1.80876e-10	2.1324
1387916_at	Cyp4f6	cytochrome P450 4F6	12.6943	0.662541	0.052192	12.6943	1.73855e-23	-1.58287
1387949_at	Cyp2c70	cytochrome P450, family 2, subfamily c, polypeptide 70	21.0643	1.41757	0.0672973	21.0644	6.22e-41	-2.67136
1388108_at	Elovl6	ELOVL family member 6, elongation of long chain fatty acids (yeast)	9.65359	1.32558	0.137315	9.65359	1.92759e-16	-2.50634
1388210_at	Mte1	mitochondrial acyl-CoA thioesterase 1	-14.0308	1.34897	0.0961437	14.0308	1.65439e-26	2.5473
1388211_s_at	Cte1 /// Mte1	cytosolic acyl-CoA thioesterase 1 /// mitochondrial acyl-CoA thioesterase 1	-15.8885	1.44633	0.09103	15.8885	1.42117e-30	2.72514
1388232_a_at	Lepr	leptin receptor	-10.7024	0.586492	0.0547998	10.7024	6.99475e-19	1.50159
1388271_at	---	---	-22.6758	2.68561	0.118435	22.6758	7.3e-44	6.43353
1388316_at	RGD1566320_predicted	RGD1566320 (predicted)	-13.9486	0.607946	0.0435849	13.9486	2.52604e-26	1.52409
1388426_at	Srebf1	sterol regulatory element binding factor 1	18.2138	1.74006	0.0955351	18.2138	2.07764e-35	-3.34049
1388519_at	Sec61b_predicted	Sec61 beta subunit (predicted)	16.4163	0.607552	0.0370091	16.4163	1.07028e-31	-1.52367
1388605_at	Wfdc3_predicted	WAP four-disulfide core domain 3 (predicted)	-14.7973	0.637395	0.0430751	14.7973	3.31526e-28	1.55552
1388659_at	Carhsp1	calcium regulated heat stable protein 1	11.8947	0.650733	0.054708	11.8947	1.1972e-21	-1.56997
1388686_at	Dscr1	Down syndrome critical region homolog 1 (human)	9.56992	0.968957	0.10125	9.56992	3.01432e-16	-1.95743
1388756_at	Ppcs	phosphopantothenoylcysteine synthetase	-17.9887	0.792728	0.0440682	17.9887	5.92658e-35	1.73235
1388872_at	---	Transcribed locus	10.2775	0.981891	0.0955377	10.2775	6.82477e-18	-1.97505
1388900_at	RGD1566118_predicted	RGD1566118 (predicted)	-15.3751	0.795111	0.0517143	15.3751	1.81634e-29	1.73521
1389199_at	RGD1309079	Similar to Ab2-095	7.47325	0.708721	0.0948344	7.47325	1.78875e-11	-1.63435
1389253_at	Vnn1	vanin 1	-20.4951	2.25216	0.109887	20.4951	7.2736e-40	4.76394
1389265_at	Gbe1	glucan (1,4-alpha-), branching enzyme 1	22.5489	1.14	0.050557	22.5489	1.23e-43	-2.20381
1389412_at	---	---	-8.59428	0.603743	0.0702494	8.59428	5.35091e-14	1.51965
1389430_at	---	Transcribed locus	9.18958	0.641699	0.069829	9.18958	2.28965e-15	-1.56017
1389488_at	LOC498544	hypothetical protein LOC498544	8.04943	0.554562	0.0688946	8.04943	9.24677e-13	-1.46872
1389906_at	Fdft1	farnesyl diphosphate farnesyl transferase 1	16.8782	0.816187	0.0483575	16.8782	1.14502e-32	-1.76075
1390021_at	Hist1h2bh	histone 1, H2bh	9.08211	0.719464	0.0792178	9.08211	4.05364e-15	-1.64657
1390255_at	RGD1565118_predicted	similar to mKIAA0843 protein (predicted)	-15.5894	0.994791	0.0638122	15.5894	6.24717e-30	1.99279
1390513_at	---	---	-10.8221	0.603513	0.0557667	10.8221	3.68354e-19	1.51941
1390532_at	---	Transcribed locus	10.6656	0.882302	0.0827239	10.6656	8.52026e-19	-1.84331
1390591_at	Slc17a3	solute carrier family 17 (sodium phosphate), member 3	12.3493	1.48422	0.120187	12.3493	1.07352e-22	-2.79767
1392604_at	---	Transcribed locus	11.5959	0.711419	0.0613507	11.5959	5.8763e-21	-1.63741
1398296_at	Mir16	membrane interacting protein of RGS16	-16.5017	1.18287	0.0716819	16.5017	7.06738e-32	2.27028
1398362_at	Notch2	Notch gene homolog 2 (Drosophila)	13.3748	0.921803	0.0689208	13.3748	4.9305e-25	-1.89448
1398759_at	Tgfb1i4	transforming growth factor beta 1 induced transcript 4	12.1237	1.08702	0.0896608	12.1237	3.54784e-22	-2.12434
1399106_at	---	---	10.0922	0.543261	0.0538299	10.0922	1.84288e-17	-1.45726
